# Supplementary material for: Ionizing radiations induce shared epigenomic signatures unraveling adaptive mechanisms of cancerous cell lines with or without methionine dependency
Source: Clin Epigenetics. 2021 Dec 1;13:212. doi: 10.1186/s13148-021-01199-y (PMC8638416; doi:10.1186/s13148-021-01199-y)
Supplement: Supplementary file 4 — Additional file 4: Table S1a. Results from the epigenome-wide association study that assessed the effect of ionizing radiations on the DNA methylation profile comparing “End_Irradiation” vs. “End_No irradiation or Baseline” conditions. [file 13148_2021_1199_MOESM4_ESM.csv]

CpG probe	Chromosome	Position	Gene	T Test P	Average (Cases)	Average (Controls)	Difference
cg14817997	1	10525	DDX11L1	0.415162687	0.841595329	0.829250866	0.012344463
cg26928153	1	10848	DDX11L1	0.64283563	0.879551963	0.884331671	-0.004779708
cg16269199	1	10850	DDX11L1	0.875113333	0.797326172	0.795205426	0.002120747
cg13869341	1	15865	WASH5P	0.460333542	0.771854172	0.783637768	-0.011783595
cg14008030	1	18827	WASH5P	0.888598152	0.680070124	0.676778889	0.003291235
cg12045430	1	29407	WASH5P	0.904543111	0.188831217	0.190771507	-0.00194029
cg20826792	1	29425	WASH5P	0.465868734	0.183142392	0.173843372	0.00929902
cg20253340	1	68849	OR4F5	0.831490273	0.199026471	0.186411389	0.012615082
cg02404219	1	68889	OR4F5	0.963324122	0.51778623	0.521524522	-0.003738293
cg21870274	1	69591	OR4F5	0.995765358	0.220548473	0.22023418	0.000314294
cg03130891	1	91550	?	0.551178692	0.10505108	0.121496952	-0.016445873
cg04098293	1	129332	?	0.872183533	0.21266028	0.209439568	0.003220712
cg16382250	1	129946	?	0.663379256	0.576674471	0.586005367	-0.009330896
cg24335620	1	135252	?	0.895796099	0.689522675	0.691684889	-0.002162213
cg22463138	1	168956	?	0.41526382	0.65577666	0.669007533	-0.013230873
cg16162899	1	449076	?	0.967035534	0.637324342	0.634229151	0.003095191
cg01803908	1	529821	?	0.969498741	0.661427174	0.659678962	0.001748212
cg17149495	1	530959	?	0.860487352	0.429413087	0.438431603	-0.009018515
cg22802167	1	533950	?	0.928621203	0.7836574	0.781752211	0.001905189
cg24669183	1	534242	?	0.955789306	0.448401241	0.446301684	0.002099556
cg17308840	1	542758	?	0.92013999	0.084572961	0.082505502	0.002067459
cg17866181	1	546984	?	0.444275488	0.866751131	0.875774994	-0.009023863
cg25018832	1	564471	LOC101928626	0.895166758	0.05669743	0.056028618	0.000668812
cg26679879	1	564501	LOC101928626	0.758304131	0.390797877	0.393671595	-0.002873718
cg22519184	1	564504	LOC101928626	0.198169653	0.465005699	0.459389097	0.005616602
cg11894324	1	564925	LOC101928626	0.675151992	0.216837602	0.213776539	0.003061063
cg24159721	1	565170	?	0.87562842	0.179429125	0.178211263	0.001217862
cg02288058	1	565603	LOC101928626	0.654553288	0.19915773	0.195549118	0.003608612
cg15174812	1	566172	?	0.741125688	0.163465924	0.161582017	0.001883907
cg12376350	1	566459	?	0.979776803	0.145380086	0.145516376	-0.000136291
cg08477687	1	566570	MIR1977	0.797404155	0.233690207	0.238230705	-0.004540498
cg00034556	1	566731	MIR1977	0.981643429	0.32129659	0.320761808	0.000534783
cg00645010	1	567113	MIR1977	0.37777051	0.152953137	0.172044091	-0.019090955
cg15394630	1	567206	MIR1977	0.719975299	0.160132318	0.157236176	0.002896142
cg05001044	1	567312	MIR1977	0.239769562	0.212008595	0.20289313	0.009115465
cg03344490	1	567348	MIR1977	0.97471415	0.112104896	0.111933462	0.000171434
cg17501828	1	567358	MIR1977	0.419579547	0.211149005	0.207393958	0.003755047
cg11330075	1	567438	?	0.50034184	0.131323626	0.128214307	0.00310932
cg23917638	1	567501	MIR1977	0.745578373	0.278676575	0.27669556	0.001981015
cg18024856	1	567747	MIR1977	0.895551	0.084420475	0.085427036	-0.00100656
cg18761878	1	568475	?	0.728365133	0.348182193	0.350432787	-0.002250594
cg27534567	1	568536	?	0.658480902	0.1661827	0.16265247	0.00353023
cg08858441	1	569427	?	0.948344674	0.373238155	0.374098277	-0.000860121
cg03348902	1	569603	?	0.716395197	0.179367233	0.17628336	0.003083873
cg01070250	1	569687	?	0.711791664	0.187768822	0.18484226	0.002926562
cg21996134	1	663153	LOC100133331	0.856862396	0.276029188	0.274137569	0.001891619
cg07264491	1	665298	LOC100133331	0.62724164	0.57581263	0.585137683	-0.009325054
cg01577251	1	695763	?	0.974832858	0.615096389	0.611882012	0.003214377
cg13128577	1	700813	LOC100288069	0.791207748	0.781724623	0.787635006	-0.005910383
cg15560884	1	710097	?	0.98541855	0.607901771	0.607502881	0.000398891
cg10037654	1	713921	?	0.978254205	0.055817455	0.055888855	-7.14E-05
cg14057946	1	713985	?	0.510491297	0.088969892	0.092914113	-0.003944221
cg11422233	1	714002	?	0.843649872	0.081103823	0.082005653	-0.00090183
cg16047670	1	714012	?	0.632764508	0.054423499	0.050578088	0.003845411
cg18263059	1	714021	?	0.692624182	0.061860632	0.056068764	0.005791867
cg01014490	1	714177	?	0.492088826	0.021631836	0.022987747	-0.001355911
cg11731845	1	714239	LOC100288069	0.932232921	0.257373	0.25580659	0.001566411
cg04231937	1	714526	?	0.72948101	0.057780819	0.062228119	-0.0044473
cg04496485	1	714565	?	0.831191563	0.07091375	0.072242169	-0.00132842
cg24063007	1	714621	LOC100288069	0.814369722	0.030094977	0.029635415	0.000459562
cg11380914	1	716050	?	0.97766064	0.857915139	0.857713923	0.000201217
cg10692041	1	716245	?	0.367408329	0.864324746	0.8538389	0.010485846
cg23904010	1	716808	?	0.84682467	0.752223737	0.747831504	0.004392233
cg09961319	1	720026	?	0.709022897	0.841890912	0.832597783	0.00929313
cg02339369	1	720220	?	0.759469611	0.850974273	0.844850014	0.006124259
cg17505339	1	720865	?	0.66897394	0.896342624	0.898761726	-0.002419102
cg20527398	1	739377	?	0.732194431	0.730680282	0.721181197	0.009499085
cg23790246	1	746863	?	0.97847351	0.781924964	0.783688602	-0.001763638
cg20283468	1	752454	FAM87B	0.904161394	0.39600999	0.391023735	0.004986255
cg09499020	1	752495	FAM87B	0.865165357	0.231422691	0.220415955	0.011006735
cg16535257	1	752696	FAM87B	0.952860131	0.288916899	0.28096929	0.007947608
cg15979415	1	753223	FAM87B	0.983520375	0.241877339	0.240627905	0.001249434
cg09989996	1	753376	?	0.915981873	0.471945936	0.48240337	-0.010457434
cg05887128	1	754244	FAM87B	0.914205159	0.80658202	0.809177183	-0.002595163
cg11304639	1	754509	FAM87B	0.993612182	0.295744158	0.296202374	-0.000458215
cg11954957	1	758829	?	0.871022106	0.786985134	0.788863552	-0.001878417
cg01068023	1	761370	?	0.666812974	0.810789054	0.818663309	-0.007874255
cg08167039	1	762232	NCRNA00115;LOC643837	0.23271593	0.04552939	0.042384104	0.003145286
cg20677962	1	762279	NCRNA00115;LOC643837	0.51075086	0.067366804	0.078513098	-0.011146295
cg24699430	1	762651	NCRNA00115;LOC643837	0.275526952	0.024596709	0.027086861	-0.002490152
cg11882405	1	762891	LINC00115;LINC01128;LINC01128;LINC01128;LINC01128;LINC01128;LINC01128	0.636693029	0.024033523	0.024894969	-0.000861446
cg22394869	1	762912	NCRNA00115;LOC643837	0.422151761	0.017310583	0.018703244	-0.00139266
cg02550592	1	762915	NCRNA00115;LOC643837	0.645106666	0.030111044	0.029007961	0.001103083
cg03213877	1	763116	NCRNA00115;LOC643837	0.947269324	0.062631424	0.063757937	-0.001126513
cg19411932	1	763127	NCRNA00115;LOC643837	0.923652369	0.074482181	0.076312281	-0.0018301
cg10677828	1	765630	LINC01128;LINC01128;LINC01128;LINC01128;LINC01128;LINC01128	0.50369087	0.790859955	0.798801433	-0.007941478
cg08939496	1	765632	LOC643837	0.53775373	0.830062769	0.837770385	-0.007707615
cg21482377	1	766792	LINC01128;LINC01128;LINC01128;LINC01128;LINC01128;LINC01128	0.899969196	0.719955385	0.724534609	-0.004579225
cg05440980	1	766880	LINC01128;LINC01128;LINC01128;LINC01128;LINC01128;LINC01128	0.235603501	0.895953458	0.887124295	0.008829164
cg22416599	1	766915	LINC01128;LINC01128;LINC01128;LINC01128;LINC01128;LINC01128	0.935291927	0.776012524	0.778634767	-0.002622243
cg04747364	1	769886	LINC01128;LINC01128;LINC01128;LINC01128;LINC01128;LINC01128	0.543114677	0.867323476	0.874122966	-0.00679949
cg26304905	1	771962	LINC01128;LINC01128;LINC01128;LINC01128;LINC01128;LINC01128	0.851147019	0.654319502	0.660904053	-0.006584551
cg11255010	1	772147	LINC01128;LINC01128;LINC01128;LINC01128;LINC01128;LINC01128	0.526354176	0.761147322	0.774339425	-0.013192104
cg20434134	1	778272	LINC01128;LINC01128;LINC01128;LINC01128;LINC01128;LINC01128	0.861146728	0.849043026	0.852942797	-0.003899771
cg16736630	1	779995	LOC643837	0.731226238	0.788634212	0.772176789	0.016457423
cg21301391	1	782169	LINC01128;LINC01128;LINC01128;LINC01128;LINC01128	0.711795886	0.747098864	0.755948419	-0.008849555
cg25838738	1	782245	LINC01128;LINC01128;LINC01128;LINC01128;LINC01128	0.655813743	0.702705221	0.712704429	-0.009999208
cg20350716	1	782283	LINC01128;LINC01128;LINC01128;LINC01128;LINC01128	0.705621495	0.806024253	0.81386702	-0.007842767
cg20836817	1	782862	LINC01128;LINC01128;LINC01128;LINC01128;LINC01128	0.759797281	0.624625435	0.632301099	-0.007675664
cg03289899	1	783005	LINC01128;LINC01128;LINC01128;LINC01128;LINC01128	0.358887225	0.778376836	0.804050178	-0.025673342
cg01793617	1	785628	LOC643837	0.979803829	0.610593608	0.609865083	0.000728525
cg19973220	1	785802	LINC01128;LINC01128;LINC01128;LINC01128;LINC01128	0.720689156	0.548785435	0.540064701	0.008720734
cg09139287	1	787398	LOC643837	0.989164007	0.429500123	0.428990795	0.000509328
cg05662829	1	787423	LOC643837	0.503226422	0.789637921	0.813590345	-0.023952424
cg03440891	1	787506	LINC01128;LINC01128;LINC01128;LINC01128;LINC01128;LINC01128;LINC01128;LINC01128;LINC01128	0.874943659	0.542154444	0.539088958	0.003065486
cg22714517	1	788864	LOC643837	0.965272617	0.834492686	0.835090881	-0.000598195
cg00168193	1	790667	?	0.860397883	0.723201074	0.715403036	0.007798038
cg14280098	1	791298	?	0.429464592	0.909309683	0.913300991	-0.003991308
cg15903280	1	793962	?	0.827055023	0.16839727	0.174641571	-0.0062443
cg06325811	1	796328	?	0.977811748	0.201646959	0.200535793	0.001111167
cg08258224	1	800083	?	0.732822402	0.222861166	0.237181814	-0.014320648
cg20447754	1	801505	?	0.303710135	0.044125337	0.049806955	-0.005681618
cg12285627	1	803059	?	0.936076172	0.562563434	0.56425365	-0.001690216
cg05898754	1	805102	FAM41C	0.756784854	0.198017619	0.183994554	0.014023065
cg03128332	1	805338	FAM41C	0.84953269	0.074465616	0.072786242	0.001679374
cg15994267	1	805352	FAM41C	0.915273221	0.358938905	0.360516752	-0.001577847
cg16619049	1	805541	FAM41C	0.959359751	0.261867364	0.266158681	-0.004291316
cg23100540	1	805554	FAM41C	0.92765369	0.30461775	0.311977702	-0.007359952
cg27346986	1	805606	FAM41C	0.906513236	0.461368697	0.464239363	-0.002870667
cg17698174	1	805746	FAM41C	0.885822697	0.5730988	0.566451771	0.006647029
cg13832055	1	806051	FAM41C	0.984181149	0.464577791	0.462703557	0.001874234
cg02793517	1	809006	FAM41C	0.93823173	0.525503383	0.52128313	0.004220253
cg01328860	1	809011	FAM41C	0.912463116	0.665905839	0.660624235	0.005281604
cg11938958	1	809532	FAM41C	0.950402232	0.453022456	0.45199293	0.001029527
cg16364132	1	810098	FAM41C	0.655700557	0.353909108	0.341562181	0.012346926
cg05475702	1	812248	FAM41C	0.939038202	0.472439264	0.466018948	0.006420316
cg01089781	1	812350	FAM41C	0.91151319	0.198812423	0.201764759	-0.002952337
cg18147296	1	812539	FAM41C	0.841076005	0.111272718	0.108235294	0.003037424
cg05597748	1	812679	FAM41C	0.905324067	0.498381965	0.511713574	-0.013331609
cg00111697	1	812760	FAM41C	0.678770403	0.238477387	0.226299273	0.012178114
cg10988531	1	813317	FAM41C	0.904743532	0.247659724	0.258336477	-0.010676753
cg06919059	1	822774	?	0.320012527	0.423146408	0.400360379	0.022786029
cg05321646	1	824844	?	0.988056188	0.451551507	0.452587195	-0.001035688
cg24373735	1	833555	?	0.946967026	0.612831598	0.614161989	-0.001330391
cg13938959	1	834183	?	0.705965659	0.66167543	0.643100128	0.018575302
cg12445832	1	834295	?	0.924465444	0.241716061	0.249324289	-0.007608228
cg23999112	1	834356	?	0.803138093	0.550310435	0.529267594	0.021042841
cg11527153	1	837536	?	0.757900589	0.730977707	0.744778	-0.013800293
cg27573606	1	838379	?	0.863351939	0.93896369	0.937966386	0.000997304
cg04195702	1	838486	?	0.915738147	0.813249466	0.810214401	0.003035066
cg01062849	1	838731	?	0.631961835	0.856324201	0.867861163	-0.011536961
cg08128007	1	839435	?	0.982606157	0.40723265	0.40876259	-0.00152994
cg23733394	1	839752	?	0.798957714	0.053763206	0.054736088	-0.000972882
cg13371836	1	840274	?	0.504256211	0.023691269	0.02507496	-0.001383691
cg04407431	1	840618	?	0.672131631	0.113638034	0.123555398	-0.009917364
cg13924672	1	840931	?	0.8792819	0.454033885	0.467372705	-0.01333882
cg10847807	1	840944	?	0.973615797	0.192966905	0.194475092	-0.001508187
cg20501011	1	841067	?	0.983512142	0.641082558	0.643386664	-0.002304106
cg13565718	1	841289	?	0.491148759	0.826270232	0.844655402	-0.01838517
cg01097950	1	843491	?	0.945733911	0.319598695	0.324637699	-0.005039004
cg08900511	1	843581	?	0.997803671	0.56139623	0.561105873	0.000290357
cg04410003	1	844499	?	0.969108357	0.722322262	0.725337605	-0.003015342
cg12726839	1	845311	?	0.912280613	0.50495055	0.492664754	0.012285796
cg04364728	1	845810	?	0.822031635	0.423376158	0.44317972	-0.019803562
cg05151709	1	846155	?	0.960563451	0.470591236	0.475160926	-0.004569689
cg08546707	1	846195	?	0.822886161	0.615735586	0.629718345	-0.013982759
cg01782097	1	846637	?	0.964927602	0.211493561	0.212701081	-0.00120752
cg20825023	1	846742	?	0.964344675	0.149604086	0.150575713	-0.000971627
cg12549180	1	847816	?	0.975847661	0.635740353	0.632759357	0.002980996
cg11851804	1	848379	?	0.920186611	0.222293322	0.217342492	0.004950829
cg06623778	1	848409	?	0.988681765	0.426619662	0.425235275	0.001384387
cg08186992	1	848523	?	0.948985733	0.394583436	0.400120189	-0.005536753
cg17436295	1	848609	?	0.999254305	0.566619894	0.566698116	-7.82E-05
cg00613965	1	849447	?	0.655227687	0.517911162	0.540456223	-0.022545061
cg18865112	1	849540	?	0.916335852	0.317734284	0.322605651	-0.004871366
cg21407818	1	853925	FLJ39609	0.903453425	0.602763029	0.592438073	0.010324956
cg22226438	1	854766	FLJ39609	0.843574013	0.397929484	0.418416347	-0.020486863
cg08029603	1	854824	FLJ39609	0.534717604	0.776317498	0.791045011	-0.014727513
cg16347928	1	854838	FLJ39609	0.922142209	0.746759443	0.739882961	0.006876482
cg22699361	1	854918	FLJ39609	0.958601731	0.375116502	0.380415741	-0.005299238
cg03890988	1	854951	FLJ39609	0.908794727	0.300567982	0.30765568	-0.007087698
cg21786289	1	854966	FLJ39609	0.907155421	0.39507734	0.407809119	-0.012731779
cg13897241	1	855046	FLJ39609	0.970790686	0.552131806	0.55553812	-0.003406314
cg12712429	1	855122	LOC100130417;LOC100130417	0.990413634	0.525329197	0.52658118	-0.001251983
cg13176867	1	855425	FLJ39609	0.97705393	0.613037319	0.615597639	-0.00256032
cg15105996	1	855445	FLJ39609	0.969528108	0.671440208	0.667771456	0.003668752
cg02565062	1	855544	FLJ39609	0.969540156	0.324927538	0.328470055	-0.003542517
cg09856436	1	855649	FLJ39609	0.947943473	0.48139909	0.473961237	0.007437853
cg19159092	1	856059	FLJ39609	0.99314376	0.488988264	0.488315471	0.000672792
cg27050229	1	856693	?	0.93681069	0.119335505	0.120162517	-0.000827012
cg06931612	1	856914	?	0.852030296	0.396860287	0.412246746	-0.015386459
cg11407801	1	857657	?	0.884407323	0.426769068	0.437567489	-0.010798421
cg01197763	1	858362	?	0.941424326	0.770609634	0.773792613	-0.003182979
cg01789792	1	858547	?	0.907415994	0.349505554	0.356583684	-0.007078129
cg16352085	1	859719	SAMD11	0.928672391	0.077088151	0.077365018	-0.000276867
cg04839849	1	859844	SAMD11	0.883019917	0.043120298	0.042685728	0.00043457
cg03725447	1	860008	SAMD11	0.979899944	0.157045947	0.156761653	0.000284294
cg25215298	1	860022	SAMD11	0.968625308	0.026525821	0.026628523	-0.000102702
cg04672450	1	860185	SAMD11	0.835873895	0.07652154	0.075036222	0.001485318
cg20341253	1	860469	SAMD11	0.554108155	0.062366956	0.081728882	-0.019361926
cg27487046	1	860613	SAMD11	0.833088911	0.160627981	0.16955801	-0.008930028
cg06091566	1	860621	SAMD11	0.967218702	0.157928768	0.156962885	0.000965882
cg03735847	1	860925	SAMD11	0.84621143	0.092240116	0.100661105	-0.008420989
cg27009105	1	860962	SAMD11	0.996487887	0.103866257	0.103677496	0.000188761
cg03180780	1	860965	SAMD11	0.969212523	0.124769307	0.126935045	-0.002165739
cg04531633	1	861090	SAMD11	0.737628188	0.073921173	0.082054712	-0.00813354
cg09166659	1	861177	SAMD11;SAMD11	0.968046259	0.083634917	0.082489495	0.001145422
cg05527507	1	861265	SAMD11	0.901570642	0.348999912	0.358655156	-0.009655244
cg14324200	1	861317	SAMD11	0.980567089	0.379594569	0.381765444	-0.002170875
cg13856810	1	861886	SAMD11	0.936938245	0.339768912	0.347440146	-0.007671234
cg02896266	1	864879	SAMD11	0.99289903	0.339322567	0.340190287	-0.00086772
cg13806162	1	865013	SAMD11	0.961920098	0.667387105	0.670775158	-0.003388053
cg23225454	1	865583	SAMD11	0.987075357	0.777214822	0.778105658	-0.000890835
cg00976181	1	865860	SAMD11	0.893384541	0.224270205	0.23275982	-0.008489616
cg10711230	1	867031	SAMD11	0.807739845	0.650693203	0.625032637	0.025660566
cg00145911	1	867938	SAMD11	0.769716504	0.701486218	0.685641652	0.015844566
cg13546858	1	869346	SAMD11	0.979092243	0.292364953	0.295169705	-0.002804752
cg13692836	1	869368	SAMD11	0.951269253	0.389856108	0.383085694	0.006770414
cg06531475	1	870791	SAMD11	0.942078779	0.315362877	0.324301187	-0.008938309
cg06624358	1	870810	SAMD11	0.914808197	0.329826048	0.338637768	-0.00881172
cg14156792	1	870958	SAMD11	0.937522102	0.325083558	0.317809691	0.007273866
cg24997886	1	871033	SAMD11	0.998535084	0.195302912	0.195413731	-0.000110819
cg01727431	1	871057	SAMD11	0.981641373	0.297056119	0.299682084	-0.002625965
cg10146935	1	871308	SAMD11	0.890010466	0.146842915	0.157775841	-0.010932927
cg02439789	1	871441	SAMD11	0.94721619	0.276074487	0.282561855	-0.006487368
cg24362661	1	871546	SAMD11	0.991438611	0.30484927	0.303538713	0.001310557
cg05819296	1	871980	SAMD11	0.937791607	0.383204698	0.37531856	0.007886138
cg00582671	1	872235	SAMD11	0.824002252	0.7918218	0.798976154	-0.007154354
cg22485363	1	872385	SAMD11	0.861341934	0.348103292	0.367443123	-0.019339831
cg06036236	1	872737	SAMD11	0.980116552	0.568288798	0.570839528	-0.00255073
cg03521652	1	874601	SAMD11	0.970479446	0.333003103	0.335830874	-0.002827771
cg13904806	1	874697	SAMD11	0.965376151	0.750973536	0.756692596	-0.005719061
cg03269716	1	874896	SAMD11	0.938749505	0.399347487	0.405877436	-0.006529949
cg04121631	1	875345	SAMD11	0.753088472	0.060111177	0.063311223	-0.003200046
cg14183444	1	875606	SAMD11	0.414146046	0.052660127	0.049439219	0.003220909
cg23440882	1	875880	SAMD11	0.526578186	0.039548267	0.043695883	-0.004147617
cg23112672	1	876199	SAMD11	0.60818998	0.080982029	0.085077486	-0.004095457
cg15896339	1	876249	SAMD11	0.597977797	0.095795181	0.110990211	-0.01519503
cg21801539	1	876320	SAMD11	0.565000598	0.043919735	0.046373924	-0.002454189
cg02676653	1	876331	SAMD11	0.929412531	0.055098552	0.054468609	0.000629942
cg19669771	1	876454	SAMD11	0.836378482	0.238209279	0.249292613	-0.011083333
cg12454161	1	876551	SAMD11	0.764668258	0.400157352	0.418517063	-0.018359711
cg26477748	1	876816	SAMD11	0.866303978	0.203443989	0.212219843	-0.008775854
cg09180262	1	876870	SAMD11	0.947801025	0.143730872	0.141436011	0.002294861
cg24045482	1	876993	SAMD11	0.802644473	0.044531867	0.045357371	-0.000825504
cg09988062	1	877489	SAMD11	0.970378734	0.044981154	0.045072385	-9.12E-05
cg19724344	1	877647	SAMD11	0.96879719	0.158696367	0.15764782	0.001048547
cg06838427	1	877876	SAMD11	0.909055859	0.220337413	0.22683977	-0.006502357
cg10827460	1	879375	SAMD11	0.513851808	0.933032514	0.927101309	0.005931205
cg15742605	1	879383	SAMD11	0.882181193	0.941140674	0.939415165	0.001725509
cg09756115	1	879415	SAMD11	0.970440035	0.789646223	0.789030149	0.000616074
cg23731742	1	879958	NOC2L;SAMD11	0.962662309	0.506911578	0.503352877	0.003558701
cg24114126	1	881083	NOC2L	0.92783992	0.828355653	0.826076403	0.00227925
cg16952407	1	881269	NOC2L	0.760665841	0.854251722	0.843049847	0.011201876
cg06511482	1	882546	NOC2L	0.872238023	0.855309571	0.852790754	0.002518817
cg17153432	1	883538	NOC2L	0.790419668	0.794351761	0.799594813	-0.005243051
cg00113194	1	884869	NOC2L	0.878276083	0.770662608	0.765817776	0.004844832
cg02968844	1	884964	NOC2L	0.622558129	0.821543814	0.826160567	-0.004616753
cg16248916	1	886419	NOC2L	0.914208829	0.894589067	0.895444175	-0.000855107
cg20322444	1	886441	NOC2L	0.713469012	0.801252075	0.812662939	-0.011410864
cg07983659	1	886485	NOC2L	0.891743807	0.81052092	0.804428031	0.006092889
cg11733071	1	886543	NOC2L	0.70742942	0.861759101	0.866230207	-0.004471106
cg01394461	1	887576	NOC2L	0.765363662	0.735897992	0.745740713	-0.009842721
cg09555360	1	888413	NOC2L	0.911172618	0.825071287	0.823488914	0.001582373
cg07701223	1	888957	NOC2L	0.721266944	0.903899003	0.90672817	-0.002829168
cg13060902	1	889215	NOC2L	0.985473357	0.573740353	0.574089974	-0.000349622
cg16608242	1	889533	NOC2L	0.4960108	0.917779643	0.914176124	0.00360352
cg21830050	1	891193	NOC2L	0.954157905	0.685692479	0.688344438	-0.002651959
cg15684274	1	892857	NOC2L	0.929814496	0.834309088	0.835718965	-0.001409877
cg16005420	1	892914	NOC2L	0.981574518	0.790602313	0.790296085	0.000306228
cg02452688	1	893414	NOC2L	0.935029417	0.472669131	0.48089912	-0.008229988
cg21362926	1	894026	NOC2L	0.696663052	0.041214427	0.040368664	0.000845764
cg23430421	1	894037	NOC2L	0.56937206	0.043414039	0.041837658	0.001576381
cg24664590	1	894056	NOC2L	0.714744584	0.03525066	0.034363351	0.000887309
cg08472719	1	894108	NOC2L	0.91067757	0.081248329	0.078585715	0.002662614
cg03161767	1	894207	NOC2L	0.689868792	0.042784688	0.043735248	-0.00095056
cg10207527	1	894257	NOC2L	0.9766854	0.095549214	0.095332583	0.000216631
cg04485075	1	894587	KLHL17;NOC2L	0.931400997	0.042468331	0.042726225	-0.000257894
cg16389252	1	894601	KLHL17;NOC2L	0.761496618	0.038280751	0.038910111	-0.00062936
cg19923810	1	894954	KLHL17;NOC2L	0.893374725	0.446348084	0.458896358	-0.012548274
cg25096313	1	895141	KLHL17;NOC2L	0.910867544	0.783858231	0.789066226	-0.005207994
cg13713718	1	895864	NOC2L;KLHL17	0.256690816	0.407550739	0.419996715	-0.012445976
cg22114309	1	895869	KLHL17;NOC2L	0.681041793	0.414913094	0.420611891	-0.005698798
cg17368944	1	895983	NOC2L;KLHL17;KLHL17	0.229119371	0.097403656	0.105102281	-0.007698625
cg11132698	1	895988	KLHL17;KLHL17;NOC2L	0.530405992	0.053015841	0.055631452	-0.002615611
cg09789536	1	896226	KLHL17	0.959787555	0.296188966	0.295103046	0.001085921
cg26866020	1	896305	KLHL17	0.472909889	0.027625197	0.02971051	-0.002085313
cg17505193	1	896310	KLHL17	0.048424565	0.03571853	0.045466441	-0.009747911
cg13802035	1	896316	KLHL17	0.452752787	0.022375707	0.024649678	-0.00227397
cg07582955	1	896763	KLHL17	0.738180995	0.407334986	0.43637844	-0.029043454
cg16968662	1	897308	KLHL17	0.95101601	0.725799824	0.723766516	0.002033308
cg07696918	1	897500	KLHL17	0.703456873	0.782527798	0.791980897	-0.009453099
cg04359978	1	897590	KLHL17	0.773150591	0.702815736	0.720799393	-0.017983657
cg07236207	1	897949	KLHL17	0.239641036	0.891672073	0.882148481	0.009523592
cg08198173	1	898670	KLHL17	0.711317789	0.751779696	0.75496938	-0.003189684
cg01108617	1	898744	KLHL17	0.500506129	0.826410199	0.835961627	-0.009551428
cg03148373	1	898852	KLHL17	0.4748666	0.937842459	0.943295484	-0.005453025
cg10644916	1	899000	KLHL17	0.875703117	0.824648755	0.82277852	0.001870236
cg01930745	1	899182	KLHL17	0.851193725	0.852388458	0.85070081	0.001687648
cg14860707	1	899515	KLHL17	0.532410355	0.905429525	0.901047256	0.004382268
cg14997037	1	900550	KLHL17;PLEKHN1;PLEKHN1	0.796813243	0.839730588	0.848198917	-0.008468329
cg15648958	1	900832	PLEKHN1;KLHL17;PLEKHN1	0.390745481	0.891074549	0.901608642	-0.010534093
cg03041482	1	900945	PLEKHN1;KLHL17;PLEKHN1	0.487792968	0.884102552	0.890863124	-0.006760572
cg00328058	1	901062	PLEKHN1;KLHL17;PLEKHN1	0.821649158	0.755536598	0.760831885	-0.005295287
cg02835406	1	901287	PLEKHN1;PLEKHN1	0.93018291	0.731191403	0.736993901	-0.005802498
cg25742326	1	901449	PLEKHN1;PLEKHN1	0.961322707	0.403463707	0.407480583	-0.004016876
cg12663811	1	901685	PLEKHN1;PLEKHN1	0.965812591	0.206102401	0.208683881	-0.00258148
cg07390924	1	901725	PLEKHN1;PLEKHN1	0.70337851	0.067944633	0.071694952	-0.003750319
cg10110857	1	901755	PLEKHN1;PLEKHN1	0.942670097	0.069065498	0.068346744	0.000718754
cg10375192	1	901799	PLEKHN1;PLEKHN1	0.996806109	0.18542972	0.185249636	0.000180084
cg02056921	1	901892	PLEKHN1;PLEKHN1;PLEKHN1;PLEKHN1	0.949366324	0.097403025	0.098626436	-0.001223411
cg21832150	1	902025	PLEKHN1;PLEKHN1	0.697059379	0.110165555	0.121831769	-0.011666214
cg24076968	1	902549	PLEKHN1;PLEKHN1	0.916848749	0.084548635	0.083788156	0.000760479
cg12536471	1	902653	PLEKHN1;PLEKHN1	0.982195483	0.1525843	0.153293751	-0.000709451
cg06324192	1	903543	PLEKHN1;PLEKHN1	0.98883516	0.499565479	0.498971823	0.000593657
cg23493227	1	905250	PLEKHN1;PLEKHN1	0.754370568	0.738524272	0.742975178	-0.004450906
cg23207077	1	905988	PLEKHN1;PLEKHN1	0.984183842	0.644927936	0.643906636	0.0010213
cg24396605	1	906122	PLEKHN1;PLEKHN1;PLEKHN1;PLEKHN1	0.923800091	0.705624619	0.700188619	0.005436
cg22381068	1	906363	PLEKHN1;PLEKHN1	0.950355587	0.665744946	0.669497713	-0.003752767
cg04865998	1	906965	PLEKHN1;PLEKHN1	0.951961048	0.690353024	0.687278871	0.003074153
cg07195057	1	907118	PLEKHN1;PLEKHN1	0.993191862	0.771696433	0.772291877	-0.000595444
cg26679367	1	907618	PLEKHN1;PLEKHN1	0.981389131	0.568762745	0.567709081	0.001053664
cg06818851	1	907708	PLEKHN1;PLEKHN1	0.83882737	0.933204773	0.9361844	-0.002979627
cg10175834	1	908749	PLEKHN1;PLEKHN1	0.724011091	0.607731752	0.599229947	0.008501806
cg20691282	1	908754	PLEKHN1;PLEKHN1	0.975665759	0.839276676	0.839855641	-0.000578965
cg23956473	1	909320	PLEKHN1;PLEKHN1	0.781825558	0.846182843	0.849229608	-0.003046765
cg16352072	1	910223	PLEKHN1;PLEKHN1	0.968958866	0.5800537	0.582082544	-0.002028844
cg25107893	1	911601	C1orf170	0.902204691	0.249432637	0.251182505	-0.001749868
cg05505459	1	911995	C1orf170	0.555301945	0.13931251	0.130390421	0.008922089
cg23635910	1	912055	C1orf170	0.787674732	0.085361646	0.082899329	0.002462317
cg08546158	1	913322	PERM1;PERM1	0.993817619	0.442818799	0.44359814	-0.000779342
cg08843537	1	914382	C1orf170	0.716748938	0.783707489	0.794413804	-0.010706315
cg22348654	1	916058	C1orf170	0.9832908	0.474446682	0.476444366	-0.001997685
cg18166741	1	916346	C1orf170	0.925514707	0.540968936	0.530760685	0.010208251
cg22699004	1	916498	C1orf170	0.902068609	0.576244478	0.566112789	0.010131688
cg09582238	1	916663	PERM1;PERM1	0.955899343	0.478539336	0.483916884	-0.005377548
cg10824915	1	916863	C1orf170	0.953619911	0.366115238	0.3608325	0.005282738
cg22599150	1	917118	C1orf170	0.865524052	0.494048373	0.48575044	0.008297934
cg20869814	1	917453	PERM1;PERM1;PERM1	0.735929034	0.180326385	0.192213778	-0.011887393
cg22579372	1	917548	PERM1;PERM1	0.740001458	0.091200928	0.08703863	0.004162298
cg22583825	1	917571	PERM1;PERM1	0.999932903	0.119484064	0.11948525	-1.19E-06
cg15526941	1	917655	C1orf170	0.975591737	0.096120095	0.095828335	0.000291761
cg10201533	1	917661	C1orf170	0.687969655	0.063453214	0.060039679	0.003413536
cg11235921	1	917819	C1orf170	0.820874278	0.240106915	0.244085319	-0.003978404
cg11782208	1	917892	C1orf170	0.974978748	0.337376669	0.334396273	0.002980395
cg11143486	1	918415	C1orf170	0.974179074	0.737633435	0.739538629	-0.001905194
cg12199972	1	918526	PERM1;PERM1	0.954348548	0.578523338	0.581479057	-0.002955719
cg00380574	1	918689	PERM1;PERM1	0.858755945	0.74843784	0.737981362	0.010456479
cg10381813	1	918696	C1orf170	0.835150434	0.694226261	0.682612683	0.011613578
cg15628028	1	919200	?	0.648413494	0.057194022	0.055265822	0.0019282
cg14350158	1	919422	?	0.882117515	0.039099672	0.039531712	-0.00043204
cg03394722	1	919916	?	0.945345277	0.366500274	0.370043738	-0.003543463
cg26114254	1	920580	?	0.614241988	0.909299754	0.91343905	-0.004139296
cg03801109	1	921989	?	0.942266916	0.505098789	0.509495442	-0.004396653
cg10010734	1	922010	?	0.759581867	0.737885792	0.74922776	-0.011341968
cg04983030	1	929243	?	0.696092909	0.805189023	0.797980909	0.007208114
cg03648020	1	931327	?	0.983344053	0.369222103	0.370907687	-0.001685583
cg01729262	1	933306	?	0.732477976	0.706263171	0.719934747	-0.013671575
cg15882305	1	933388	?	0.795051034	0.879713138	0.882716916	-0.003003778
cg15713103	1	933685	?	0.984184025	0.852738106	0.851945212	0.000792894
cg23552821	1	934036	?	0.971128571	0.419389814	0.417355384	0.00203443
cg05095110	1	934390	HES4;HES4	0.990670362	0.142284286	0.142916213	-0.000631927
cg15578015	1	934409	HES4;HES4	0.84993435	0.139194092	0.153452382	-0.01425829
cg23205003	1	934662	HES4;HES4	0.862780851	0.119814035	0.129852231	-0.010038196
cg17907238	1	934907	HES4;HES4	0.944592628	0.183504937	0.188896692	-0.005391755
cg02397514	1	935139	HES4;HES4	0.977609709	0.095353746	0.094787373	0.000566373
cg00447632	1	935861	HES4;HES4	0.600815954	0.037172155	0.03911681	-0.001944655
cg26339484	1	935863	HES4;HES4	0.218302689	0.039504697	0.042782352	-0.003277655
cg27430493	1	936091	HES4;HES4	0.83166188	0.075123236	0.076569178	-0.001445942
cg25066040	1	936229	HES4;HES4	0.849068119	0.114403137	0.109581819	0.004821318
cg27060622	1	936346	HES4;HES4	0.876138882	0.129969061	0.138204102	-0.008235041
cg08122545	1	936500	HES4;HES4	0.722112128	0.290884576	0.328503588	-0.037619011
cg15825501	1	936610	HES4;HES4	0.831492551	0.23991288	0.25960904	-0.01969616
cg13468764	1	936897	HES4;HES4	0.864870809	0.315712955	0.336278726	-0.02056577
cg26321643	1	936914	HES4;HES4	0.962109604	0.27012066	0.263781815	0.006338845
cg16578267	1	937048	HES4;HES4	0.915316098	0.249460536	0.260702014	-0.011241478
cg18977839	1	937409	?	0.862491373	0.322479654	0.30550095	0.016978704
cg09332175	1	938905	?	0.676361193	0.782213388	0.792265421	-0.010052033
cg16034521	1	939448	?	0.770132135	0.774979297	0.782690362	-0.007711065
cg10176463	1	940782	?	0.846837762	0.171573963	0.161218246	0.010355717
cg25350899	1	941382	?	0.906108595	0.456080478	0.448879434	0.007201044
cg06771789	1	941898	?	0.966148322	0.350800357	0.353846045	-0.003045688
cg13219080	1	942161	?	0.992762213	0.435697081	0.434804943	0.000892137
cg09364122	1	942198	?	0.917271672	0.684039908	0.67430251	0.009737398
cg17142931	1	942295	?	0.995943903	0.322359072	0.322738868	-0.000379795
cg17006413	1	942451	?	0.978905891	0.700563736	0.69851056	0.002053176
cg21472517	1	942471	?	0.984816187	0.677039163	0.674620275	0.002418887
cg18019572	1	942489	?	0.95793935	0.429699058	0.43367793	-0.003978871
cg22673826	1	942498	?	0.981617319	0.645242697	0.642668974	0.002573723
cg10625579	1	942635	?	0.70329837	0.913703804	0.916568825	-0.002865021
cg01922485	1	942696	?	0.717601055	0.958613958	0.95705796	0.001555998
cg12763038	1	943017	?	0.922217046	0.499728839	0.49730744	0.002421399
cg26155170	1	943064	?	0.952964094	0.611098838	0.615175585	-0.004076747
cg03125763	1	943619	?	0.44175154	0.845839949	0.82657656	0.019263389
cg26155520	1	943647	?	0.834082705	0.83240889	0.827615382	0.004793508
cg23691733	1	944093	?	0.998040338	0.852891389	0.852851778	3.96E-05
cg04985032	1	944439	?	0.929464858	0.859091977	0.859915354	-0.000823377
cg24004483	1	944783	?	0.870452101	0.870454796	0.867366454	0.003088342
cg23281018	1	944789	?	0.775763792	0.838174731	0.841915775	-0.003741044
cg24157008	1	945321	?	0.575516772	0.681716123	0.692513103	-0.01079698
cg25552017	1	945416	?	0.670974415	0.345905893	0.336442104	0.00946379
cg10984178	1	946099	?	0.672883653	0.829823349	0.841233023	-0.011409674
cg26420561	1	946675	?	0.98604639	0.777238678	0.776485533	0.000753146
cg22020633	1	946683	?	0.834757873	0.589777257	0.572327273	0.017449984
cg01768082	1	946875	?	0.642880718	0.831597032	0.844173986	-0.012576954
cg07589034	1	947003	?	0.700428563	0.874828363	0.878629233	-0.003800871
cg22367159	1	947018	?	0.949690663	0.872834732	0.872028542	0.000806191
cg26837773	1	947091	?	0.927002096	0.431554096	0.42816885	0.003385245
cg15825373	1	947153	?	0.92616016	0.567204318	0.569947675	-0.002743357
cg22618402	1	947210	?	0.894963491	0.820543128	0.824161167	-0.003618039
cg06538872	1	947343	?	0.766126289	0.792568098	0.802000442	-0.009432344
cg22182593	1	947864	ISG15	0.948281948	0.556532295	0.559661762	-0.003129467
cg25610492	1	948625	ISG15	0.422531427	0.080644697	0.09939215	-0.018747453
cg08469540	1	948627	ISG15	0.715123976	0.074344689	0.07910608	-0.004761391
cg20022511	1	948740	ISG15	0.034987243	0.041531683	0.046607405	-0.005075722
cg21503301	1	948814	ISG15	0.198920281	0.026975646	0.024565902	0.002409744
cg22115423	1	948819	ISG15	0.828925283	0.035041697	0.034573312	0.000468385
cg23684711	1	948879	ISG15;ISG15	0.548985355	0.066741588	0.064064245	0.002677343
cg08067365	1	948893	ISG15;ISG15	0.871468704	0.031169446	0.031450378	-0.000280932
cg20062691	1	949392	ISG15	0.853645053	0.597057364	0.614197855	-0.017140491
cg03811829	1	949449	ISG15	0.858286054	0.736428276	0.749337864	-0.012909588
cg11211792	1	949634	ISG15	0.958741356	0.776646559	0.778516932	-0.001870373
cg04788999	1	949850	ISG15	0.330452585	0.826589549	0.840520124	-0.013930575
cg16526047	1	949893	ISG15	0.649922333	0.617749738	0.62761827	-0.009868532
cg07123796	1	950971	?	0.760887897	0.340697599	0.328884934	0.011812665
cg26560020	1	952794	?	0.932787978	0.742621954	0.740801727	0.001820227
cg09363892	1	954619	AGRN	0.872365442	0.163692768	0.169341703	-0.005648935
cg03185752	1	954631	AGRN	0.679887168	0.099693269	0.089913919	0.009779351
cg15153791	1	955083	AGRN	0.404134149	0.034134881	0.036530885	-0.002396003
cg04336684	1	955147	AGRN	0.971316113	0.065353882	0.065509994	-0.000156112
cg22482746	1	955163	AGRN	0.319175568	0.034276557	0.032344829	0.001931728
cg25177113	1	955463	AGRN	0.746320978	0.058551895	0.059921654	-0.00136976
cg08223393	1	955701	AGRN	0.06394117	0.056086021	0.065404067	-0.009318046
cg07008945	1	955720	AGRN	0.568620782	0.019596529	0.018519861	0.001076668
cg11726631	1	955757	AGRN	0.045424277	0.045320072	0.039728658	0.005591414
cg19813362	1	956108	AGRN	0.631102256	0.037269242	0.036004116	0.001265126
cg00299257	1	956217	AGRN	0.992738132	0.038353609	0.038377184	-2.36E-05
cg10046671	1	956299	AGRN	0.884427102	0.024099791	0.024350573	-0.000250782
cg24704476	1	956799	AGRN	0.980150634	0.488891184	0.490874144	-0.00198296
cg13917577	1	957119	AGRN	0.903097641	0.887009606	0.890892912	-0.003883307
cg17801765	1	958274	AGRN	0.029424436	0.971425522	0.965605321	0.005820201
cg13100600	1	958351	AGRN	0.865803241	0.88400281	0.885418454	-0.001415645
cg18272461	1	960761	AGRN	0.662810009	0.680189368	0.689246484	-0.009057116
cg07787977	1	962651	AGRN	0.934157299	0.838761387	0.839836788	-0.001075401
cg02632261	1	963599	AGRN	0.756796621	0.839060374	0.842343848	-0.003283474
cg07396477	1	963887	AGRN	0.937941017	0.883151347	0.883832575	-0.000681228
cg15574137	1	963896	AGRN	0.707421128	0.898402148	0.893685482	0.004716666
cg25774148	1	964497	AGRN	0.252893789	0.867169922	0.879732582	-0.01256266
cg17021880	1	964506	AGRN	0.893284263	0.831348066	0.835359748	-0.004011681
cg02288964	1	967561	AGRN	0.895239267	0.778040604	0.784362342	-0.006321738
cg02341264	1	967967	AGRN	0.348610851	0.913373272	0.907671389	0.005701884
cg06712559	1	968395	AGRN	0.879165225	0.82461995	0.815914315	0.008705635
cg17928920	1	968558	AGRN	0.955423465	0.692627342	0.696731682	-0.004104339
cg14663984	1	969042	AGRN	0.620229386	0.725913871	0.739497215	-0.013583344
cg16318112	1	969254	AGRN	0.773884373	0.952988122	0.951725363	0.001262759
cg09248054	1	969257	AGRN	0.513222591	0.949906204	0.947499061	0.002407143
cg15840462	1	969744	AGRN	0.699488985	0.854378887	0.861184505	-0.006805619
cg24598973	1	969825	AGRN	0.800676947	0.82895865	0.831806517	-0.002847867
cg16502826	1	970237	AGRN	0.856255848	0.709204764	0.713036872	-0.003832109
cg18147233	1	970294	AGRN	0.293737908	0.810963446	0.826996294	-0.016032848
cg20741620	1	972225	AGRN	0.582108292	0.810295666	0.818242227	-0.007946561
cg00525597	1	973595	AGRN	0.986283889	0.598989875	0.600498289	-0.001508414
cg26007962	1	973887	AGRN	0.938511647	0.730690389	0.733828849	-0.003138459
cg27541454	1	975551	AGRN	0.963732841	0.951189033	0.950782354	0.000406679
cg25759916	1	975667	AGRN	0.958634376	0.647614123	0.651248552	-0.003634429
cg01150641	1	976168	AGRN	0.822590547	0.641537908	0.613448324	0.028089585
cg23625715	1	976172	AGRN	0.921654024	0.601538394	0.587420934	0.01411746
cg26222311	1	976227	AGRN	0.982289019	0.588787248	0.585834398	0.002952851
cg20594982	1	976707	AGRN	0.76891517	0.959839047	0.961028909	-0.001189862
cg06819605	1	977003	AGRN	0.554307503	0.946444185	0.948947912	-0.002503727
cg14248627	1	977509	AGRN;AGRN	0.887819761	0.830424882	0.831800257	-0.001375374
cg03790440	1	977896	AGRN	0.754658713	0.861653846	0.856512449	0.005141397
cg15475967	1	978398	AGRN	0.824753255	0.873220783	0.87143552	0.001785263
cg02138082	1	978573	AGRN	0.826807501	0.850462779	0.85374574	-0.00328296
cg10983617	1	978664	AGRN	0.851078964	0.948516847	0.94950572	-0.000988872
cg24934837	1	979057	AGRN;AGRN	0.79412409	0.626594968	0.613179057	0.013415911
cg04029236	1	979063	AGRN;AGRN	0.784103897	0.856671174	0.853831572	0.002839603
cg07407159	1	979484	AGRN	0.558974199	0.803924987	0.784210301	0.019714686
cg16657578	1	979589	AGRN	0.678478296	0.93190605	0.934967968	-0.003061918
cg09134969	1	980304	AGRN	0.751228736	0.782581184	0.785417682	-0.002836498
cg02635644	1	981164	AGRN	0.670777547	0.965329266	0.963538318	0.001790949
cg01711077	1	981222	AGRN	0.881010325	0.412656006	0.404492395	0.008163611
cg11471767	1	981226	AGRN;AGRN	0.839026644	0.735573165	0.74578368	-0.010210515
cg07501049	1	981392	AGRN	0.167835065	0.902579328	0.971735402	-0.069156074
cg14253035	1	981566	AGRN	0.116869726	0.85136743	0.866967925	-0.015600495
cg12469361	1	982189	AGRN	0.597015915	0.884321575	0.889400093	-0.005078518
cg24685837	1	982225	AGRN	0.487631578	0.850503286	0.857383992	-0.006880706
cg20988802	1	982491	AGRN	0.924785436	0.862701973	0.861738329	0.000963644
cg02245706	1	982834	AGRN;AGRN;AGRN;AGRN	0.731021048	0.847975461	0.851295214	-0.003319753
cg22379708	1	982918	AGRN	0.954306839	0.729950694	0.731828106	-0.001877413
cg16026189	1	983039	AGRN	0.531691026	0.860910533	0.867043101	-0.006132569
cg18380070	1	983260	AGRN	0.877207095	0.903069851	0.901865051	0.001204799
cg02494066	1	983386	AGRN	0.951088946	0.930501901	0.93000483	0.000497072
cg09792712	1	983545	AGRN	0.895269044	0.888008911	0.889791934	-0.001783022
cg15469001	1	983611	AGRN	0.733539346	0.839983675	0.846254972	-0.006271297
cg02742603	1	983729	AGRN;AGRN;AGRN;AGRN	0.913603255	0.793157178	0.794720458	-0.00156328
cg08387293	1	984383	AGRN	0.97709411	0.728948088	0.730366557	-0.00141847
cg24730157	1	984428	AGRN	0.958358542	0.728536304	0.732992646	-0.004456341
cg10309261	1	985075	AGRN;AGRN	0.110031548	0.886677594	0.898141014	-0.01146342
cg23801338	1	985239	AGRN	0.28240303	0.962697897	0.966769737	-0.00407184
cg13244315	1	985393	AGRN	0.885013222	0.913648036	0.909424948	0.004223087
cg11708842	1	985752	AGRN;AGRN	0.99551444	0.759839722	0.759690902	0.000148819
cg11853970	1	986037	AGRN	0.654758934	0.864998617	0.869716979	-0.004718361
cg08480609	1	986560	AGRN	0.314040604	0.897772019	0.90500612	-0.007234101
cg03120284	1	986894	AGRN	0.918888778	0.682445052	0.687542722	-0.00509767
cg27561293	1	987169	AGRN;AGRN	0.954194225	0.985424174	0.985310277	0.000113897
cg04391811	1	987181	AGRN;AGRN;AGRN;AGRN	0.573871461	0.971082702	0.9725612	-0.001478498
cg12147785	1	987190	AGRN;AGRN;AGRN;AGRN	0.240128419	0.890642945	0.880113953	0.010528991
cg10490668	1	987502	AGRN	0.2237575	0.877379751	0.887377281	-0.00999753
cg22627753	1	988623	AGRN	0.964069323	0.644611254	0.648346246	-0.003734992
cg04559824	1	989224	AGRN	0.533266247	0.764222376	0.770464069	-0.006241693
cg07912402	1	989305	AGRN	0.955730975	0.969697616	0.969838158	-0.000140542
cg04274259	1	989392	AGRN	0.406523125	0.837273197	0.849100367	-0.01182717
cg16903000	1	990293	AGRN	0.37629942	0.903662706	0.894350638	0.009312068
cg01757980	1	990319	AGRN;AGRN	0.982730756	0.779669215	0.779389967	0.000279248
cg12483930	1	990341	AGRN	0.957447327	0.839384324	0.838578451	0.000805873
cg02415349	1	990470	AGRN	0.781178732	0.868831733	0.871916949	-0.003085216
cg14252395	1	990557	AGRN	0.98114015	0.791682368	0.791025912	0.000656456
cg02096324	1	991525	?	0.987822246	0.864268426	0.864122291	0.000146136
cg08262378	1	991533	?	0.962404224	0.720928282	0.722210973	-0.001282691
cg13439946	1	991708	?	0.703361908	0.821933978	0.830693168	-0.00875919
cg08250879	1	993580	?	0.786567636	0.251864506	0.264405929	-0.012541423
cg12184864	1	994498	?	0.843874158	0.102252815	0.099187141	0.003065674
cg21607076	1	994582	?	0.91413955	0.149018445	0.152095622	-0.003077177
cg12647165	1	994637	?	0.898842296	0.158310596	0.167416731	-0.009106134
cg02482614	1	995013	?	0.612496695	0.046355089	0.049740583	-0.003385494
cg17098415	1	995021	?	0.961107066	0.055102086	0.055516828	-0.000414742
cg11308274	1	995026	?	0.713573395	0.030543843	0.029295732	0.001248111
cg08459564	1	995180	?	0.999161964	0.175215195	0.175290573	-7.54E-05
cg04919596	1	996054	?	0.911590708	0.275813113	0.280967732	-0.005154619
cg24678117	1	996294	?	0.272054762	0.84558393	0.853279193	-0.007695262
cg22169680	1	997269	?	0.779341775	0.846779352	0.850322734	-0.003543382
cg10720997	1	997858	?	0.975665988	0.729788264	0.731608266	-0.001820002
cg09908510	1	998347	?	0.859384826	0.533455836	0.540739525	-0.00728369
cg09123721	1	998638	?	0.995004146	0.814678368	0.814939712	-0.000261344
cg11405655	1	999599	?	0.553773869	0.111375916	0.118989966	-0.00761405
cg25523405	1	999679	?	0.843036787	0.038423773	0.037922691	0.000501082
cg02105666	1	999724	?	0.047728688	0.034626369	0.030451854	0.004174514
cg21139076	1	999826	?	0.449925018	0.05801791	0.05438663	0.003631281
cg07549208	1	999888	?	0.147711185	0.063183823	0.054713504	0.008470319
cg21779088	1	1000856	?	0.993358309	0.702191545	0.703349172	-0.001157627
cg26614117	1	1001511	?	0.864550037	0.457484449	0.459979668	-0.002495219
cg06095202	1	1001867	?	0.822431289	0.774991442	0.771754264	0.003237179
cg04891761	1	1001973	?	0.935028404	0.184136545	0.182302531	0.001834013
cg15500259	1	1002068	?	0.952402855	0.514257713	0.515779136	-0.001521424
cg10955566	1	1003126	?	0.974812111	0.686476202	0.687926056	-0.001449854
cg08709360	1	1003376	?	0.70645847	0.950341702	0.945732987	0.004608715
cg01244934	1	1003417	?	0.709390437	0.776643961	0.78949936	-0.012855399
cg15899727	1	1003529	?	0.998646925	0.660643837	0.660718385	-7.45E-05
cg18432292	1	1003755	?	0.81115721	0.591149579	0.579867267	0.011282311
cg24475622	1	1003851	?	0.945918522	0.634117115	0.636806232	-0.002689117
cg07147720	1	1004260	?	0.505242212	0.036364529	0.034629745	0.001734784
cg24047311	1	1004464	?	0.502007536	0.021705052	0.019995585	0.001709467
cg16095440	1	1004775	?	0.998658465	0.021352321	0.021346856	5.47E-06
cg08750554	1	1005100	?	0.960111257	0.242070865	0.24596858	-0.003897715
cg26702212	1	1005170	?	0.910135288	0.525067351	0.532537644	-0.007470293
cg24517686	1	1005398	?	0.957420779	0.236852598	0.242760154	-0.005907557
cg27222785	1	1008091	?	0.924149145	0.546567671	0.541085279	0.005482391
cg09864227	1	1008207	?	0.879420734	0.144140449	0.139464499	0.004675951
cg26111997	1	1009281	RNF223	0.676444332	0.632775577	0.652432892	-0.019657315
cg07181843	1	1009445	?	0.981188108	0.57381095	0.575921415	-0.002110465
cg25646531	1	1009741	RNF223	0.287485776	0.664762584	0.690925559	-0.026162975
cg00478379	1	1009781	RNF223	0.934072819	0.200325315	0.197505555	0.00281976
cg10782557	1	1010139	RNF223	0.686352419	0.50573151	0.532822392	-0.027090882
cg13754917	1	1010209	RNF223	0.695287532	0.53285588	0.553023728	-0.020167848
cg10168544	1	1010769	RNF223	0.950883794	0.281807977	0.278467945	0.003340032
cg01912388	1	1011560	?	0.843969139	0.544017487	0.551547925	-0.007530438
cg14854474	1	1012526	?	0.913082312	0.43583741	0.442279016	-0.006441607
cg01518906	1	1013276	?	0.886478871	0.376882028	0.381262827	-0.0043808
cg14964771	1	1014356	?	0.973101862	0.319129201	0.318050113	0.001079087
cg22044028	1	1015392	?	0.909097038	0.084851059	0.087836732	-0.002985673
cg15576492	1	1015447	?	0.813273242	0.187760464	0.17775077	0.010009694
cg11200797	1	1016470	?	0.823027607	0.74572433	0.753685747	-0.007961417
cg16383573	1	1017019	?	0.89807462	0.80397037	0.807515869	-0.003545499
cg00305285	1	1017115	?	0.297459277	0.732967066	0.746055354	-0.013088288
cg24378253	1	1017383	C1orf159	0.342778492	0.960516408	0.963640025	-0.003123617
cg04794393	1	1018118	C1orf159	0.767204345	0.883003694	0.879986481	0.003017213
cg17840536	1	1018254	C1orf159	0.882445789	0.894452949	0.895936339	-0.00148339
cg19758750	1	1018479	C1orf159	0.467313201	0.835103148	0.843199058	-0.008095911
cg16632098	1	1019524	C1orf159	0.978212257	0.73268285	0.732134215	0.000548635
cg18024260	1	1019860	C1orf159	0.36862238	0.978180004	0.975492598	0.002687405
cg12924059	1	1019902	C1orf159	0.930033058	0.915698907	0.91518571	0.000513197
cg15099245	1	1019953	C1orf159	0.959560027	0.707080757	0.708532631	-0.001451874
cg08039585	1	1020002	C1orf159	0.315448454	0.881013092	0.890067058	-0.009053967
cg19734301	1	1020365	C1orf159	0.923297488	0.693880278	0.695305322	-0.001425044
cg08470135	1	1020738	C1orf159	0.943474774	0.842734761	0.843599014	-0.000864254
cg05035248	1	1020820	C1orf159	0.736300365	0.92398784	0.913241001	0.010746839
cg05041517	1	1021029	C1orf159	0.864385747	0.460278162	0.448789953	0.011488209
cg15207999	1	1021210	C1orf159	0.620704892	0.810961077	0.816812217	-0.00585114
cg26338735	1	1021299	C1orf159	0.624018009	0.865594945	0.870047735	-0.00445279
cg24437834	1	1022530	C1orf159	0.885392113	0.774582872	0.777793018	-0.003210146
cg15565004	1	1022642	C1orf159	0.902546316	0.617322802	0.623306805	-0.005984003
cg19999567	1	1022900	C1orf159	0.925934424	0.766126978	0.769324619	-0.003197641
cg19856606	1	1022932	C1orf159	0.851143358	0.916781199	0.915223951	0.001557248
cg12743165	1	1022995	C1orf159	0.864716359	0.85219249	0.854783787	-0.002591297
cg04065236	1	1023150	C1orf159	0.959542761	0.777275857	0.779026883	-0.001751027
cg04315086	1	1023163	C1orf159	0.567133646	0.915788216	0.919507685	-0.00371947
cg09358422	1	1023247	C1orf159	0.077966222	0.964245995	0.958036289	0.006209705
cg24523322	1	1023281	C1orf159	0.42487653	0.969513779	0.972014976	-0.002501197
cg12612065	1	1023319	C1orf159	0.754881734	0.848719384	0.853548988	-0.004829604
cg16060740	1	1023891	C1orf159	0.943264596	0.72361717	0.725919629	-0.002302459
cg13870982	1	1024212	C1orf159	0.905747016	0.703923856	0.709843202	-0.005919346
cg14010231	1	1024413	C1orf159	0.704174206	0.790835852	0.804743483	-0.01390763
cg22343299	1	1024513	C1orf159	0.62016072	0.96812398	0.969423919	-0.001299939
cg17596279	1	1024608	C1orf159	0.524802849	0.770596777	0.761819749	0.008777028
cg15322667	1	1026255	C1orf159	0.351731268	0.827762423	0.820531205	0.007231218
cg00648573	1	1026410	C1orf159	0.950232387	0.856242246	0.854555412	0.001686834
cg11144217	1	1027520	C1orf159	0.865699016	0.956160946	0.957014128	-0.000853181
cg10782633	1	1027572	C1orf159	0.924123832	0.976240176	0.97647276	-0.000232585
cg27169685	1	1027716	C1orf159	0.98083689	0.846566397	0.846923539	-0.000357141
cg06727198	1	1027729	C1orf159	0.887907075	0.665208366	0.673015439	-0.007807073
cg06375409	1	1028286	C1orf159	0.850307677	0.71734613	0.710613854	0.006732276
cg19307389	1	1028583	C1orf159	0.964073245	0.7103637	0.712469455	-0.002105755
cg06444226	1	1028785	C1orf159	0.973563742	0.67790855	0.675888255	0.002020295
cg06181703	1	1028878	C1orf159	0.986181973	0.917357375	0.91715259	0.000204785
cg23812948	1	1030656	C1orf159	0.251792008	0.916528044	0.909611417	0.006916627
cg17539962	1	1031460	C1orf159	0.48304878	0.900234632	0.892091202	0.00814343
cg26040075	1	1034421	C1orf159	0.867328202	0.551211576	0.548618494	0.002593081
cg24165743	1	1041884	C1orf159	0.688517797	0.877166646	0.88089997	-0.003733324
cg05007472	1	1042420	C1orf159	0.731745994	0.954641627	0.956030046	-0.001388418
cg01881456	1	1042451	C1orf159	0.651134832	0.835640422	0.84228439	-0.006643968
cg00546078	1	1043888	C1orf159	0.481122677	0.945884745	0.94189439	0.003990356
cg16685990	1	1044287	C1orf159	0.672883829	0.957556827	0.955481546	0.002075281
cg19860160	1	1045382	C1orf159	0.920999587	0.879054357	0.881871628	-0.002817271
cg26405545	1	1045506	C1orf159	0.962248004	0.801591722	0.803351969	-0.001760247
cg20961824	1	1046086	C1orf159	0.963054133	0.761606725	0.764481713	-0.002874988
cg09762182	1	1046164	C1orf159	0.784512904	0.937065066	0.93833492	-0.001269853
cg11754357	1	1046230	C1orf159	0.928430889	0.874134984	0.874925486	-0.000790502
cg05527091	1	1046324	C1orf159	0.312301475	0.965992752	0.968636484	-0.002643732
cg12137247	1	1047475	C1orf159	0.67161714	0.493951341	0.488488807	0.005462535
cg24709745	1	1049864	C1orf159	0.761726143	0.900638467	0.898166809	0.002471658
cg08927102	1	1050110	C1orf159	0.268304127	0.925551038	0.931658613	-0.006107575
cg27302190	1	1050210	C1orf159	0.222148303	0.772180498	0.794609578	-0.02242908
cg18025136	1	1050579	C1orf159	0.912270092	0.402960751	0.4120287	-0.00906795
cg24638131	1	1050690	C1orf159	0.724122273	0.169336791	0.181803456	-0.012466664
cg14981312	1	1050737	C1orf159	0.940178755	0.194460494	0.189765246	0.004695248
cg09383789	1	1051364	C1orf159	0.83819835	0.046924248	0.04504194	0.001882309
cg27053169	1	1051523	C1orf159;C1orf159	0.926612551	0.166878526	0.168701499	-0.001822973
cg26541516	1	1051657	C1orf159;C1orf159	0.091455743	0.041306147	0.037549597	0.00375655
cg03956833	1	1051711	C1orf159;C1orf159	0.965544526	0.064114489	0.064307305	-0.000192816
cg08881995	1	1051895	C1orf159	0.586107713	0.015493575	0.014415066	0.001078508
cg03705284	1	1051907	C1orf159	0.254521554	0.020598222	0.022405886	-0.001807664
cg15030799	1	1052094	C1orf159	0.767290508	0.028379675	0.027168348	0.001211328
cg20156053	1	1052297	C1orf159	0.461764252	0.097019594	0.088014981	0.009004613
cg10126324	1	1052600	C1orf159	0.956668513	0.237341882	0.23595887	0.001383012
cg06036677	1	1052664	C1orf159	0.823404133	0.461936351	0.480437667	-0.018501316
cg10579718	1	1052886	C1orf159	0.887617565	0.775543031	0.780788792	-0.00524576
cg16679343	1	1052949	C1orf159	0.475130739	0.463899351	0.43724369	0.026655661
cg19626656	1	1053027	C1orf159	0.435000244	0.838222254	0.861372216	-0.023149962
cg18943819	1	1053794	?	0.857582222	0.216420901	0.210916856	0.005504044
cg10026356	1	1053900	?	0.770122993	0.656483385	0.637969737	0.018513648
cg19248961	1	1054743	?	0.851325075	0.077184186	0.076131357	0.001052829
cg10177439	1	1055533	?	0.810873888	0.788759713	0.79187937	-0.003119656
cg26346563	1	1056347	?	0.793431463	0.571525586	0.583969367	-0.012443781
cg00918900	1	1057335	?	0.840825425	0.028536742	0.028978483	-0.000441741
cg27582017	1	1057683	?	0.090470879	0.031734419	0.026702304	0.005032115
cg10113217	1	1058077	?	0.988497976	0.45606516	0.45703249	-0.00096733
cg08899471	1	1058439	?	0.933181572	0.306935776	0.31680005	-0.009864274
cg11920144	1	1060947	?	0.895793361	0.212304772	0.205137491	0.007167281
cg20619296	1	1061521	?	0.99770991	0.623784713	0.624086425	-0.000301711
cg18329352	1	1061585	?	0.98328047	0.777276018	0.776704293	0.000571724
cg25973293	1	1061647	?	0.82955018	0.868515447	0.874889228	-0.006373781
cg27582546	1	1062237	?	0.879452314	0.654442214	0.665600621	-0.011158408
cg03520879	1	1062793	?	0.974204594	0.672770113	0.674089393	-0.00131928
cg06798288	1	1063186	?	0.942507964	0.29114449	0.288043103	0.003101387
cg23035597	1	1063527	?	0.909630383	0.347492086	0.354614894	-0.007122808
cg02838683	1	1063857	?	0.956394897	0.562873922	0.557163996	0.005709926
cg08131937	1	1064069	?	0.961564062	0.619636532	0.625471458	-0.005834926
cg22512779	1	1064122	?	0.914923372	0.301777635	0.294056037	0.007721599
cg23622235	1	1064942	?	0.876254939	0.732061078	0.724845498	0.00721558
cg17094363	1	1065864	?	0.973443626	0.479104787	0.475839882	0.003264905
cg09146328	1	1065894	?	0.918872128	0.409142999	0.40036564	0.008777359
cg21775619	1	1066087	?	0.857385724	0.328686796	0.320360943	0.008325852
cg07179016	1	1066277	?	0.91427044	0.281994068	0.293705264	-0.011711196
cg07203151	1	1066544	?	0.734538022	0.400319071	0.426958683	-0.026639613
cg11750929	1	1067099	?	0.977155758	0.823034998	0.823618524	-0.000583525
cg01776299	1	1067163	?	0.857366956	0.764868075	0.771832465	-0.00696439
cg00300303	1	1067223	?	0.835201046	0.647223639	0.661121976	-0.013898337
cg09032281	1	1067397	?	0.637086724	0.627851017	0.644788859	-0.016937841
cg02852398	1	1068089	?	0.937732486	0.389047441	0.394612259	-0.005564818
cg18272703	1	1069929	?	0.849455831	0.848481621	0.851572648	-0.003091027
cg05528516	1	1070040	?	0.961207002	0.369329253	0.364027614	0.005301639
cg13361271	1	1070325	?	0.710001831	0.541901214	0.52629129	0.015609924
cg25237545	1	1070967	LINC01342	0.92894056	0.308414621	0.318147942	-0.009733322
cg09914843	1	1071435	LINC01342	0.925332375	0.702287686	0.695860245	0.006427442
cg15822328	1	1072197	?	0.904411763	0.604019541	0.613364395	-0.009344853
cg07304255	1	1072259	LINC01342	0.99546977	0.360572116	0.360038546	0.000533569
cg19925558	1	1072370	?	0.947588622	0.504363574	0.511160326	-0.006796751
cg22433276	1	1072642	?	0.986738172	0.318123241	0.315815756	0.002307485
cg06615380	1	1072902	?	0.958127882	0.290524752	0.283877034	0.006647718
cg11071912	1	1073424	?	0.956281979	0.505780597	0.500138023	0.005642574
cg00812770	1	1073510	?	0.938665647	0.619563433	0.626424397	-0.006860964
cg16254267	1	1073529	?	0.918791442	0.481300263	0.489576978	-0.008276715
cg12274407	1	1074226	?	0.99485285	0.571851848	0.571438424	0.000413423
cg16639967	1	1074382	LINC01342	0.968821032	0.565063283	0.562439238	0.002624045
cg14824543	1	1076166	?	0.771604502	0.897510478	0.900471931	-0.002961453
cg21862126	1	1076296	?	0.949190384	0.585069018	0.590717951	-0.005648933
cg12097325	1	1076431	?	0.921693411	0.56589849	0.577004314	-0.011105824
cg15207968	1	1078147	?	0.949541107	0.586638404	0.579300004	0.007338399
cg12755103	1	1078519	?	0.914054494	0.586657904	0.594861729	-0.008203825
cg19708306	1	1078901	?	0.896445043	0.441991328	0.452188104	-0.010196776
cg03760138	1	1079260	?	0.976681206	0.431170607	0.429438227	0.00173238
cg24158844	1	1079561	?	0.717822011	0.605054602	0.615721638	-0.010667035
cg25772221	1	1079622	?	0.860213878	0.610718532	0.601509687	0.009208845
cg16140890	1	1082406	?	0.955310053	0.409136134	0.412104435	-0.002968301
cg13395069	1	1082951	?	0.986362416	0.419573226	0.421080134	-0.001506908
cg03228985	1	1083642	?	0.527720354	0.88809174	0.895008462	-0.006916722
cg16989340	1	1084147	?	0.946938258	0.248807765	0.253103936	-0.004296171
cg20254790	1	1084473	?	0.928153226	0.313437309	0.307321976	0.006115332
cg11811960	1	1085580	?	0.988156828	0.703077562	0.702619049	0.000458513
cg04311266	1	1086777	?	0.823010192	0.744179439	0.751520081	-0.007340641
cg05929553	1	1086836	?	0.950749837	0.833262527	0.835503509	-0.002240982
cg10399850	1	1089668	?	0.739175312	0.808857278	0.803357546	0.005499732
cg08803531	1	1090812	?	0.910909722	0.881377182	0.884417499	-0.003040317
cg12806826	1	1091669	?	0.84061489	0.564101731	0.578894644	-0.014792913
cg15988843	1	1092940	?	0.985194357	0.258955588	0.256290599	0.002664989
cg23891858	1	1093212	?	0.962216888	0.290818424	0.295594116	-0.004775692
cg14288281	1	1093457	?	0.845935706	0.399221134	0.419055536	-0.019834402
cg07213830	1	1093940	?	0.957541288	0.227054338	0.230397134	-0.003342796
cg09661118	1	1094764	?	0.896025128	0.869131832	0.871675195	-0.002543363
cg02971920	1	1095607	?	0.701427357	0.883017542	0.879167268	0.003850274
cg06767191	1	1095737	?	0.966938177	0.698488416	0.701189627	-0.002701211
cg15688253	1	1096717	?	0.865356521	0.721215678	0.714084517	0.007131161
cg22864340	1	1096765	?	0.974839985	0.673595524	0.671197124	0.002398401
cg10335452	1	1097027	?	0.974490191	0.271524872	0.268320926	0.003203946
cg06193359	1	1097179	?	0.864099059	0.3993368	0.412181619	-0.012844819
cg13560058	1	1097233	?	0.760574548	0.524349426	0.540399296	-0.016049871
cg00082285	1	1097270	?	0.451662104	0.621396702	0.64743218	-0.026035478
cg21778193	1	1098070	?	0.962452282	0.45247865	0.456395175	-0.003916526
cg15489799	1	1098380	?	0.943217486	0.43148883	0.437399213	-0.005910383
cg22521151	1	1098900	?	0.952694173	0.508434818	0.515396969	-0.006962151
cg00207921	1	1098992	?	0.998670699	0.322986422	0.322816437	0.000169985
cg20544808	1	1099051	?	0.997847308	0.601980869	0.601731377	0.000249492
cg18792131	1	1099166	?	0.938120892	0.75281007	0.761011537	-0.008201467
cg08090385	1	1099583	?	0.908069889	0.732358282	0.725823975	0.006534307
cg08474826	1	1099630	?	0.747543885	0.648103873	0.661405472	-0.013301598
cg20185617	1	1099651	?	0.864910643	0.259949452	0.273313537	-0.013364086
cg04972348	1	1100035	?	0.824110777	0.456665143	0.470979332	-0.014314189
cg06618740	1	1100126	?	0.894008538	0.46901275	0.482502489	-0.013489738
cg15414773	1	1100360	?	0.780574414	0.262445634	0.252551995	0.009893638
cg21475076	1	1100493	?	0.995473827	0.583683745	0.583017077	0.000666668
cg14476334	1	1100557	?	0.987790946	0.295580669	0.294909375	0.000671295
cg22109930	1	1101302	MIR200B	0.780993843	0.083250542	0.088418946	-0.005168404
cg13449535	1	1101348	MIR200B	0.541732809	0.066845396	0.074993296	-0.0081479
cg07123481	1	1101431	MIR200B	0.997913429	0.39714783	0.396927874	0.000219956
cg01537494	1	1102276	MIR200B;MIR200A	0.718824545	0.466741387	0.482815134	-0.016073748
cg02825344	1	1102294	MIR200B;MIR200A	0.713508683	0.470183429	0.489051668	-0.01886824
cg02331673	1	1102389	MIR200B;MIR200A	0.894608866	0.482393996	0.497145617	-0.014751622
cg11203990	1	1102417	MIR200B;MIR200A	0.835715551	0.26599473	0.285594251	-0.019599521
cg13362546	1	1102960	MIR200A;MIR429	0.739927725	0.39689096	0.410141506	-0.013250546
cg21810793	1	1103225	MIR200A;MIR429	0.955382371	0.284894746	0.281368274	0.003526472
cg25101291	1	1103235	MIR200A;MIR429	0.951429805	0.325295909	0.328841327	-0.003545417
cg16561256	1	1103266	MIR200A;MIR429	0.816946873	0.551616957	0.5622819	-0.010664944
cg26330479	1	1104257	MIR429	0.997022467	0.239035713	0.238822674	0.000213039
cg06967105	1	1104265	MIR429	0.975270542	0.139026448	0.13788637	0.001140077
cg23651812	1	1104366	MIR429	0.694918361	0.070394079	0.075415875	-0.005021796
cg03528302	1	1104399	MIR429	0.812760793	0.219131146	0.234348959	-0.015217813
cg18348086	1	1104526	?	0.961557002	0.35522037	0.359200109	-0.003979739
cg23731501	1	1105317	?	0.767665439	0.488673984	0.510649278	-0.021975294
cg14287724	1	1105518	?	0.973099713	0.627426993	0.630549706	-0.003122713
cg25605174	1	1106175	?	0.980161729	0.272272546	0.274201201	-0.001928654
cg26578072	1	1108521	TTLL10	0.994782291	0.328438798	0.328630095	-0.000191296
cg23857983	1	1108690	TTLL10	0.82728589	0.283506811	0.289409798	-0.005902986
cg27631599	1	1108820	TTLL10	0.612689095	0.207479827	0.220808788	-0.01332896
cg14709479	1	1108924	TTLL10	0.77532088	0.268689689	0.282120941	-0.013431252
cg14786652	1	1109192	TTLL10	0.862175234	0.599275692	0.589053302	0.01022239
cg21288685	1	1109244	TTLL10	0.880326672	0.124616834	0.121832614	0.002784219
cg25544075	1	1109315	TTLL10	0.841687456	0.307012886	0.292756663	0.014256223
cg10143960	1	1109486	TTLL10	0.957335572	0.601593451	0.595434052	0.006159399
cg01511231	1	1109676	TTLL10	0.807135238	0.32941168	0.344306972	-0.014895291
cg03278726	1	1109832	TTLL10	0.920905184	0.594518048	0.599807818	-0.005289769
cg15417666	1	1109840	TTLL10	0.772182387	0.578349584	0.595939753	-0.017590169
cg18770446	1	1109983	TTLL10	0.433285208	0.796629279	0.779912524	0.016716755
cg22047469	1	1110107	TTLL10	0.579149716	0.773491439	0.789290903	-0.015799463
cg08933284	1	1111095	TTLL10	0.943970701	0.313474432	0.318344762	-0.00487033
cg04206665	1	1113501	TTLL10	0.815082875	0.273941868	0.263553956	0.010387912
cg18382926	1	1113624	TTLL10;TTLL10	0.625811144	0.043505964	0.046962595	-0.003456631
cg08844387	1	1114172	TTLL10;TTLL10	0.893337048	0.231984207	0.238015317	-0.00603111
cg16043700	1	1114523	TTLL10;TTLL10	0.833853688	0.532566865	0.541112821	-0.008545956
cg19584957	1	1114579	TTLL10;TTLL10	0.66247654	0.421204458	0.407199844	0.014004614
cg07173112	1	1114698	TTLL10;TTLL10	0.956078082	0.210771698	0.212502557	-0.00173086
cg07841371	1	1114912	TTLL10;TTLL10	0.933497264	0.758560836	0.761113323	-0.002552487
cg23275914	1	1114914	TTLL10;TTLL10	0.841823133	0.727954029	0.719034947	0.008919082
cg14220262	1	1114963	TTLL10;TTLL10	0.798001033	0.137843116	0.132203175	0.005639941
cg05555852	1	1115054	TTLL10;TTLL10;TTLL10	0.992114819	0.229088211	0.228714006	0.000374205
cg02848157	1	1115070	TTLL10;TTLL10	0.509808343	0.414270729	0.390272629	0.023998101
cg24884961	1	1115083	TTLL10;TTLL10;TTLL10	0.660282298	0.267246379	0.255611277	0.011635101
cg17168771	1	1115378	TTLL10;TTLL10	0.648961615	0.332356053	0.348467062	-0.016111009
cg02014020	1	1115461	TTLL10;TTLL10	0.85648435	0.749848936	0.754514507	-0.004665572
cg03340606	1	1115575	TTLL10;TTLL10	0.889396438	0.259588387	0.265145177	-0.005556791
cg17510786	1	1115729	TTLL10;TTLL10	0.881912616	0.495518207	0.486650268	0.008867939
cg19724260	1	1115858	TTLL10;TTLL10;TTLL10;TTLL10	0.948693787	0.11953005	0.118435028	0.001095023
cg05706898	1	1115920	TTLL10;TTLL10	0.93297302	0.296910066	0.289526113	0.007383953
cg14008593	1	1117473	TTLL10;TTLL10	0.952004377	0.324009087	0.325730367	-0.00172128
cg00699898	1	1117562	TTLL10;TTLL10	0.626891608	0.113250977	0.109587951	0.003663026
cg16366262	1	1118157	TTLL10;TTLL10	0.963981323	0.167894446	0.169918964	-0.002024518
cg08886036	1	1118934	TTLL10;TTLL10	0.888718542	0.755365135	0.751050702	0.004314433
cg06440474	1	1118965	TTLL10;TTLL10	0.705145751	0.498396623	0.518519682	-0.020123058
cg16053440	1	1119429	TTLL10;TTLL10	0.985884779	0.21856487	0.21766456	0.000900309
cg14278226	1	1120395	TTLL10;TTLL10	0.780462282	0.59313049	0.60303524	-0.00990475
cg23087108	1	1120617	TTLL10;TTLL10	0.645492497	0.407788728	0.436632118	-0.028843391
cg06910084	1	1121086	TTLL10;TTLL10	0.901326097	0.632532047	0.621915287	0.01061676
cg04808954	1	1124420	TTLL10	0.776878163	0.295461228	0.306941979	-0.011480751
cg10333212	1	1126163	TTLL10	0.587698807	0.483870383	0.521781872	-0.03791149
cg05652547	1	1131983	TTLL10	0.993611911	0.788180882	0.787936418	0.000244464
cg02852923	1	1132852	TTLL10	0.771957631	0.860305157	0.864356499	-0.004051342
cg00146669	1	1132962	TTLL10	0.751835779	0.719162097	0.73261061	-0.013448512
cg18411941	1	1132976	TTLL10	0.919432708	0.648918009	0.655017102	-0.006099093
cg09021712	1	1133215	TTLL10	0.934130894	0.776349382	0.779595506	-0.003246124
cg04154653	1	1133248	TTLL10	0.960020525	0.837683709	0.836674822	0.001008887
cg14000174	1	1133255	TTLL10	0.937666874	0.85750545	0.85654345	0.000962
cg13089299	1	1133550	?	0.801680321	0.478282184	0.489854251	-0.011572067
cg22723960	1	1134018	?	0.791188055	0.776845221	0.793065345	-0.016220124
cg13360866	1	1135492	?	0.958739581	0.478690082	0.482793446	-0.004103364
cg24807889	1	1135955	?	0.978565218	0.53706783	0.538484806	-0.001416976
cg05952202	1	1136401	?	0.89391681	0.178328941	0.188420053	-0.010091112
cg04172501	1	1136430	?	0.74066838	0.124878209	0.139067038	-0.014188829
cg22696995	1	1136667	?	0.988179271	0.112361157	0.112829348	-0.000468191
cg23400617	1	1137099	?	0.810538984	0.186542734	0.175655478	0.010887255
cg06778273	1	1137117	?	0.878900841	0.093244415	0.095333329	-0.002088914
cg18319381	1	1138931	TNFRSF18;TNFRSF18;TNFRSF18	0.856361138	0.270218941	0.278011959	-0.007793018
cg19413397	1	1139061	TNFRSF18;TNFRSF18;TNFRSF18	0.471539537	0.780243804	0.804045831	-0.023802027
cg12810734	1	1139603	TNFRSF18;TNFRSF18;TNFRSF18	0.948675146	0.272971825	0.275385635	-0.00241381
cg16046810	1	1140664	TNFRSF18;TNFRSF18;TNFRSF18	0.970683036	0.419573636	0.418039976	0.001533661
cg22345205	1	1141084	TNFRSF18;TNFRSF18;TNFRSF18	0.894324562	0.141596818	0.136313286	0.005283531
cg21038584	1	1141226	TNFRSF18;TNFRSF18;TNFRSF18	0.888056508	0.596977244	0.589453725	0.007523519
cg19237691	1	1141617	TNFRSF18;TNFRSF18;TNFRSF18	0.845116213	0.511885508	0.52567579	-0.013790282
cg08641866	1	1141790	TNFRSF18;TNFRSF18;TNFRSF18	0.912204713	0.281888742	0.287394229	-0.005505487
cg14886269	1	1141927	TNFRSF18;TNFRSF18;TNFRSF18	0.917919848	0.271321893	0.277671085	-0.006349191
cg15706223	1	1141934	TNFRSF18;TNFRSF18;TNFRSF18	0.974900071	0.331305181	0.333515142	-0.002209961
cg06097659	1	1141991	TNFRSF18;TNFRSF18;TNFRSF18;TNFRSF18;TNFRSF18;TNFRSF18	0.787945124	0.331335456	0.357272549	-0.025937093
cg04343794	1	1142132	TNFRSF18;TNFRSF18;TNFRSF18	0.843883067	0.401687053	0.385973609	0.015713444
cg07671976	1	1142215	TNFRSF18;TNFRSF18;TNFRSF18	0.685076406	0.181138825	0.168178909	0.012959917
cg25725823	1	1142254	TNFRSF18;TNFRSF18;TNFRSF18	0.797791752	0.165295242	0.174144167	-0.008848925
cg00086243	1	1142405	TNFRSF18;TNFRSF18;TNFRSF18	0.85424793	0.18832338	0.177988039	0.010335341
cg10583942	1	1142892	TNFRSF18;TNFRSF18;TNFRSF18	0.989904365	0.396470336	0.395274811	0.001195525
cg07119157	1	1142932	TNFRSF18;TNFRSF18;TNFRSF18	0.81182543	0.511558619	0.535599806	-0.024041187
cg19092396	1	1143751	?	0.731255967	0.241152628	0.224694044	0.016458583
cg12701018	1	1144005	?	0.857845352	0.359036913	0.34991925	0.009117663
cg25144135	1	1144012	?	0.93544743	0.331742738	0.3276909	0.004051838
cg20996124	1	1144203	?	0.554264946	0.537073029	0.543286634	-0.006213605
cg16266669	1	1144558	?	0.859381776	0.544428051	0.549172688	-0.004744637
cg02296931	1	1144658	?	0.703412392	0.486782673	0.519517162	-0.032734489
cg15924570	1	1144724	?	0.965207635	0.567118917	0.569949109	-0.002830191
cg15993652	1	1145618	?	0.575684352	0.680248831	0.709689224	-0.029440393
cg25625296	1	1145848	?	0.504788376	0.551274318	0.573564264	-0.022289947
cg09503311	1	1146777	TNFRSF4	0.751985528	0.775486814	0.784782302	-0.009295488
cg20544186	1	1146903	TNFRSF4	0.852180245	0.718145172	0.723753956	-0.005608785
cg01437515	1	1148315	TNFRSF4	0.997359319	0.52831624	0.528635124	-0.000318885
cg12759096	1	1148973	TNFRSF4	0.868365717	0.580590651	0.59190849	-0.011317839
cg22335801	1	1149091	TNFRSF4	0.965385244	0.360224465	0.36375699	-0.003532525
cg14661234	1	1149192	TNFRSF4	0.798651678	0.512222468	0.527450988	-0.01522852
cg23166857	1	1149501	TNFRSF4	0.807517558	0.73629051	0.749761536	-0.013471026
cg09586191	1	1149661	TNFRSF4	0.305300023	0.851759114	0.838970353	0.012788761
cg01341040	1	1149724	TNFRSF4	0.412120193	0.527155496	0.516230541	0.010924955
cg21616720	1	1150085	TNFRSF4	0.952007191	0.848767326	0.848042596	0.00072473
cg21815220	1	1150410	TNFRSF4	0.914960081	0.624814389	0.629455418	-0.004641028
cg17084044	1	1150416	TNFRSF4	0.815848863	0.675516311	0.68877505	-0.013258739
cg16252905	1	1150936	TNFRSF4	0.979084771	0.558799071	0.557253225	0.001545846
cg26312965	1	1152547	SDF4;SDF4	0.385063192	0.872418801	0.881676126	-0.009257325
cg09315878	1	1152580	SDF4;SDF4	0.817003326	0.936751629	0.938144876	-0.001393248
cg01075305	1	1152914	SDF4;SDF4	0.401158287	0.959762863	0.962465343	-0.00270248
cg03058163	1	1153338	SDF4;SDF4	0.996877558	0.707342247	0.707092903	0.000249345
cg03580801	1	1153690	SDF4;SDF4	0.996166919	0.926195808	0.926225642	-2.98E-05
cg19862782	1	1153924	SDF4;SDF4	0.529330249	0.773360999	0.778675915	-0.005314916
cg12219387	1	1154157	SDF4;SDF4	0.115787817	0.960304061	0.965314162	-0.005010101
cg11727921	1	1154318	SDF4;SDF4	0.874429642	0.797697428	0.799219391	-0.001521964
cg01783406	1	1154347	SDF4;SDF4	0.283594688	0.91103331	0.902410305	0.008623004
cg14531564	1	1154853	SDF4;SDF4	0.428843688	0.955292686	0.952316658	0.002976028
cg09276842	1	1155026	SDF4;SDF4	0.917391674	0.955678918	0.95607272	-0.000393803
cg07548512	1	1155472	SDF4;SDF4	0.76295715	0.977006622	0.976025124	0.000981498
cg22798412	1	1156246	SDF4;SDF4	0.853363079	0.919933612	0.921335521	-0.001401909
cg27477059	1	1156876	SDF4;SDF4	0.625078541	0.884965572	0.87641786	0.008547712
cg25578497	1	1156891	SDF4;SDF4	0.733342638	0.860702792	0.866854508	-0.006151715
cg00656410	1	1157541	SDF4;SDF4	0.944180605	0.846862621	0.848773896	-0.001911275
cg10206039	1	1157637	SDF4;SDF4	0.888156034	0.889261075	0.890787639	-0.001526564
cg00062072	1	1157684	SDF4;SDF4	0.528978084	0.789246456	0.801080322	-0.011833866
cg05818515	1	1158081	SDF4;SDF4	0.937180822	0.814282305	0.816549365	-0.002267059
cg25282454	1	1158325	SDF4;SDF4	0.980267481	0.507981961	0.509696506	-0.001714545
cg03467014	1	1158648	SDF4;SDF4	0.379090439	0.893285678	0.88748156	0.005804118
cg09819798	1	1159106	SDF4;SDF4	0.907849903	0.704717667	0.695561275	0.009156391
cg23082845	1	1159282	SDF4;SDF4	0.908414074	0.918846427	0.919740431	-0.000894005
cg04559485	1	1159328	SDF4;SDF4	0.775296147	0.922721564	0.920951677	0.001769887
cg21837391	1	1159412	SDF4;SDF4	0.972905708	0.842697244	0.843099063	-0.00040182
cg05329510	1	1160657	SDF4;SDF4	0.821181851	0.851183955	0.853515971	-0.002332016
cg17414873	1	1160713	SDF4;SDF4	0.326792433	0.81696941	0.829984203	-0.013014794
cg03935783	1	1161069	SDF4;SDF4	0.957371517	0.97681997	0.977016027	-0.000196058
cg05638471	1	1161382	SDF4;SDF4	0.988494362	0.758470488	0.757534606	0.000935882
cg18367529	1	1161866	SDF4;SDF4	0.905607178	0.84722648	0.848930482	-0.001704002
cg20300707	1	1162156	SDF4;SDF4	0.837663156	0.860110156	0.862618144	-0.002507988
cg23963070	1	1162176	SDF4;SDF4	0.5454208	0.943776404	0.947588096	-0.003811692
cg02974491	1	1162280	SDF4;SDF4	0.921895263	0.926212831	0.925354654	0.000858178
cg09812885	1	1162996	SDF4;SDF4	0.592267076	0.850425333	0.856067125	-0.005641792
cg13470499	1	1163192	SDF4;SDF4	0.878885761	0.840218902	0.838799998	0.001418904
cg27310827	1	1163671	SDF4;SDF4	0.409295667	0.962678055	0.96556428	-0.002886225
cg11257497	1	1163886	SDF4;SDF4	0.914528699	0.835641886	0.84013711	-0.004495224
cg14965611	1	1163894	SDF4;SDF4	0.932982396	0.936895315	0.937356038	-0.000460724
cg25619287	1	1164537	SDF4;SDF4	0.641465956	0.726479096	0.71919035	0.007288746
cg20014591	1	1165393	SDF4;SDF4	0.556093621	0.879412401	0.885335547	-0.005923146
cg02224920	1	1166824	SDF4;SDF4;B3GALT6	0.127456597	0.069562099	0.062462999	0.0070991
cg20871445	1	1166916	SDF4;SDF4;B3GALT6	0.822644415	0.043795766	0.043191576	0.00060419
cg14394203	1	1167497	B3GALT6;SDF4;SDF4	0.900561125	0.032112479	0.031784377	0.000328101
cg13924635	1	1168432	SDF4;SDF4;B3GALT6	0.409928699	0.981707087	0.983317063	-0.001609975
cg08701814	1	1168528	B3GALT6;SDF4;SDF4	0.253547522	0.846609631	0.859360347	-0.012750716
cg22220310	1	1168541	SDF4;SDF4;B3GALT6	0.601959843	0.946244279	0.949219762	-0.002975483
cg14477263	1	1168550	SDF4;SDF4;B3GALT6	0.551707346	0.927920353	0.93227296	-0.004352607
cg08706355	1	1168984	B3GALT6;B3GALT6	0.812796071	0.862603899	0.866191531	-0.003587632
cg07963816	1	1169972	B3GALT6;B3GALT6	0.707392347	0.927535335	0.929493653	-0.001958318
cg07146103	1	1170069	B3GALT6;B3GALT6	0.892083181	0.697285188	0.698286028	-0.00100084
cg25731959	1	1171952	?	0.978581546	0.678870108	0.68176514	-0.002895032
cg14830045	1	1173264	?	0.990800063	0.533202004	0.534630923	-0.001428919
cg10784110	1	1173356	?	0.911929759	0.344846895	0.353121202	-0.008274307
cg06964912	1	1173622	?	0.862126858	0.055698928	0.056323352	-0.000624425
cg12108798	1	1173916	?	0.907749347	0.274657224	0.281403513	-0.006746289
cg00657094	1	1174190	?	0.965894038	0.674699957	0.668959947	0.00574001
cg20411340	1	1175370	?	0.890619782	0.14771855	0.143480606	0.004237944
cg24034746	1	1175851	?	0.967545042	0.613544238	0.61828882	-0.004744582
cg09331144	1	1176376	?	0.965896087	0.338970606	0.33583713	0.003133476
cg10483828	1	1177703	?	0.986781545	0.744069009	0.745183521	-0.001114512
cg07719599	1	1177886	FAM132A	0.656456083	0.580541297	0.603664544	-0.023123246
cg00211609	1	1178039	FAM132A	0.895598506	0.373594919	0.375661556	-0.002066638
cg10378904	1	1178045	FAM132A	0.839970862	0.407334657	0.416411125	-0.009076467
cg22512888	1	1178191	FAM132A	0.590530212	0.607833681	0.622787866	-0.014954185
cg24345856	1	1178245	FAM132A	0.951826485	0.546507927	0.54073066	0.005777267
cg21664227	1	1178654	FAM132A	0.967734814	0.346276578	0.343976561	0.002300017
cg26362806	1	1178961	FAM132A	0.973641238	0.695447488	0.694370181	0.001077306
cg19666520	1	1179014	FAM132A	0.976073355	0.82159299	0.819599272	0.001993718
cg14329010	1	1179054	FAM132A	0.931785142	0.821107893	0.823917705	-0.002809812
cg12345380	1	1180061	FAM132A	0.904854527	0.572306757	0.582483396	-0.01017664
cg02279987	1	1181757	FAM132A	0.961874707	0.672122981	0.669762181	0.0023608
cg19236794	1	1181769	FAM132A	0.875867953	0.703274484	0.717372264	-0.01409778
cg04719903	1	1181956	FAM132A	0.977572942	0.697005168	0.693277052	0.003728116
cg25594899	1	1182226	FAM132A	0.976837833	0.54163203	0.538079502	0.003552528
cg06136878	1	1182228	FAM132A	0.992370573	0.515401614	0.51428093	0.001120684
cg14089984	1	1182418	FAM132A	0.926501828	0.513342839	0.523576136	-0.010233297
cg06443533	1	1182424	FAM132A	0.909287384	0.487354164	0.498940784	-0.01158662
cg26314055	1	1182658	FAM132A	0.888095982	0.1802486	0.173005227	0.007243373
cg02751993	1	1183186	FAM132A	0.871399271	0.823916919	0.827977298	-0.004060379
cg20747739	1	1183257	FAM132A	0.860867721	0.438293592	0.426865494	0.011428097
cg15582176	1	1183528	FAM132A	0.625150802	0.546334329	0.558804231	-0.012469902
cg13440692	1	1186357	?	0.803171767	0.775490195	0.782377472	-0.006887277
cg10664344	1	1186506	?	0.977646952	0.642112133	0.641212033	0.0009001
cg17267508	1	1187974	?	0.758682978	0.742428769	0.747548317	-0.005119548
cg19869091	1	1188173	?	0.808221471	0.931238246	0.932974557	-0.001736311
cg08643618	1	1189466	UBE2J2;UBE2J2;UBE2J2;UBE2J2	0.188799336	0.955473124	0.961382969	-0.005909845
cg24701867	1	1189640	UBE2J2;UBE2J2;UBE2J2;UBE2J2	0.824082747	0.958444585	0.956191725	0.00225286
cg06361835	1	1189797	UBE2J2;UBE2J2;UBE2J2;UBE2J2	0.99094614	0.739603124	0.740099426	-0.000496302
cg16176300	1	1190080	UBE2J2;UBE2J2;UBE2J2;UBE2J2	0.699559293	0.829254053	0.835893153	-0.0066391
cg17469240	1	1190096	UBE2J2;UBE2J2;UBE2J2;UBE2J2	0.368118561	0.969866039	0.972537627	-0.002671588
cg19081571	1	1190137	UBE2J2;UBE2J2;UBE2J2;UBE2J2	0.949986043	0.944250386	0.943855019	0.000395367
cg13689260	1	1190238	UBE2J2;UBE2J2;UBE2J2;UBE2J2	0.685720521	0.874302158	0.880505701	-0.006203542
cg06754550	1	1190523	UBE2J2;UBE2J2;UBE2J2;UBE2J2	0.741344291	0.891338099	0.894148028	-0.002809928
cg10518155	1	1190541	UBE2J2;UBE2J2;UBE2J2;UBE2J2	0.988074285	0.910915356	0.911007012	-9.17E-05
cg17784606	1	1190558	UBE2J2;UBE2J2;UBE2J2;UBE2J2	0.658958362	0.901063738	0.904700325	-0.003636587
cg18153662	1	1190669	UBE2J2;UBE2J2;UBE2J2;UBE2J2	0.936822904	0.824478024	0.825507006	-0.001028982
cg08733913	1	1190778	UBE2J2;UBE2J2;UBE2J2;UBE2J2	0.649014454	0.923385321	0.925577944	-0.002192623
cg02334770	1	1190798	UBE2J2;UBE2J2;UBE2J2;UBE2J2	0.67533504	0.810381324	0.81949624	-0.009114916
cg03583709	1	1190932	UBE2J2;UBE2J2;UBE2J2;UBE2J2	0.68356646	0.86228417	0.868422711	-0.006138542
cg13152599	1	1191774	UBE2J2;UBE2J2;UBE2J2;UBE2J2	0.809410826	0.866827613	0.869517604	-0.00268999
cg23880637	1	1192492	UBE2J2;UBE2J2;UBE2J2;UBE2J2;UBE2J2;UBE2J2;UBE2J2;UBE2J2	0.940671866	0.850564242	0.849799955	0.000764288
cg22699977	1	1193746	UBE2J2;UBE2J2;LOC100128842;UBE2J2;UBE2J2	0.835868366	0.830139836	0.834225332	-0.004085497
cg10245314	1	1194603	UBE2J2;UBE2J2;LOC100128842;UBE2J2;UBE2J2	0.616616509	0.710921716	0.705631085	0.005290631
cg21583518	1	1195531	UBE2J2;UBE2J2;UBE2J2;UBE2J2	0.746413218	0.781747476	0.791839546	-0.01009207
cg14661139	1	1195569	UBE2J2;UBE2J2;LOC100128842;UBE2J2;UBE2J2	0.735330932	0.887040493	0.892754814	-0.005714321
cg17177602	1	1196457	UBE2J2;UBE2J2;LOC100128842;UBE2J2;UBE2J2	0.684528628	0.862025544	0.866580013	-0.004554469
cg08884932	1	1196725	UBE2J2;UBE2J2;LOC100128842;UBE2J2;UBE2J2	0.378945288	0.65395827	0.6641886	-0.010230331
cg11225330	1	1196747	UBE2J2;UBE2J2;LOC100128842;UBE2J2;UBE2J2	0.597063997	0.818439364	0.824573161	-0.006133797
cg17869799	1	1197095	UBE2J2;UBE2J2;LOC100128842;UBE2J2;UBE2J2	0.727721223	0.778183856	0.787597279	-0.009413423
cg03525583	1	1197536	UBE2J2;UBE2J2;LOC100128842;UBE2J2;UBE2J2	0.781908543	0.922704814	0.924355008	-0.001650194
cg04026747	1	1197551	UBE2J2;UBE2J2;LOC100128842;UBE2J2;UBE2J2	0.81222559	0.915873817	0.917531245	-0.001657428
cg19709095	1	1198047	UBE2J2;UBE2J2;LOC100128842;UBE2J2;UBE2J2	0.709082646	0.880215407	0.883401202	-0.003185795
cg17848797	1	1198269	UBE2J2;UBE2J2;LOC100128842;UBE2J2;UBE2J2	0.997956292	0.903417933	0.903397732	2.02E-05
cg12631550	1	1198509	UBE2J2;UBE2J2;UBE2J2;UBE2J2	0.900588467	0.894843859	0.895900169	-0.001056311
cg21680388	1	1199037	UBE2J2;UBE2J2;UBE2J2;UBE2J2	0.998450201	0.812116057	0.812191792	-7.57E-05
cg22725197	1	1199718	UBE2J2;UBE2J2;UBE2J2;UBE2J2	0.969258124	0.807291029	0.805167361	0.002123668
cg02823370	1	1200452	UBE2J2;UBE2J2;UBE2J2;UBE2J2	0.955535882	0.387797981	0.394913298	-0.007115316
cg08486042	1	1200662	UBE2J2;UBE2J2;UBE2J2;UBE2J2	0.996040497	0.636584898	0.637110738	-0.00052584
cg07269843	1	1200858	UBE2J2;UBE2J2;UBE2J2;UBE2J2	0.925386597	0.483149671	0.496403768	-0.013254097
cg01341249	1	1201553	UBE2J2;UBE2J2;UBE2J2;UBE2J2	0.752005823	0.862911285	0.86773361	-0.004822325
cg15578176	1	1201631	UBE2J2;UBE2J2;UBE2J2;UBE2J2	0.983498655	0.818490578	0.819479684	-0.000989106
cg09906735	1	1202622	UBE2J2;UBE2J2;UBE2J2;UBE2J2	0.941217535	0.819199975	0.813908946	0.005291029
cg25674129	1	1202728	UBE2J2;UBE2J2;UBE2J2;UBE2J2	0.796402879	0.858444435	0.853556658	0.004887777
cg13375638	1	1202768	UBE2J2;UBE2J2;UBE2J2;UBE2J2	0.998750883	0.880650864	0.880667668	-1.68E-05
cg04296903	1	1203256	UBE2J2;UBE2J2;UBE2J2;UBE2J2	0.932915586	0.980733422	0.980506111	0.000227312
cg26527092	1	1203337	UBE2J2;UBE2J2;UBE2J2;UBE2J2	0.774335099	0.840813387	0.843876801	-0.003063415
cg19816994	1	1203436	UBE2J2;UBE2J2;UBE2J2;UBE2J2	0.57451759	0.933463686	0.936743922	-0.003280236
cg24658349	1	1203450	UBE2J2;UBE2J2;UBE2J2;UBE2J2	0.784601163	0.852498254	0.842922966	0.009575288
cg02859098	1	1203564	UBE2J2;UBE2J2;UBE2J2;UBE2J2	0.798765892	0.943645106	0.945359438	-0.001714333
cg22009470	1	1203660	UBE2J2;UBE2J2;UBE2J2;UBE2J2	0.935462944	0.885442765	0.884156377	0.001286389
cg17599045	1	1204353	UBE2J2;UBE2J2;UBE2J2;UBE2J2	0.944227441	0.894881191	0.895355062	-0.000473871
cg16045223	1	1206372	UBE2J2;UBE2J2;UBE2J2;UBE2J2	0.948278593	0.701399133	0.698682013	0.002717121
cg23891364	1	1207789	UBE2J2;UBE2J2;UBE2J2;UBE2J2	0.945457193	0.341584458	0.335879517	0.005704941
cg21864845	1	1208426	UBE2J2;UBE2J2;UBE2J2;UBE2J2	0.992954425	0.066116347	0.066155354	-3.90E-05
cg02913364	1	1208573	UBE2J2;UBE2J2;UBE2J2;UBE2J2	0.543563229	0.067682647	0.069923086	-0.002240439
cg16717690	1	1208709	UBE2J2;UBE2J2;UBE2J2;UBE2J2	0.796080812	0.073188184	0.070613111	0.002575073
cg09094385	1	1209130	UBE2J2;UBE2J2;UBE2J2;UBE2J2;UBE2J2;UBE2J2;UBE2J2;UBE2J2	0.611019973	0.051077455	0.052314241	-0.001236786
cg02581421	1	1209196	UBE2J2;UBE2J2;UBE2J2;UBE2J2;UBE2J2;UBE2J2;UBE2J2;UBE2J2	0.688790112	0.02928727	0.028161744	0.001125527
cg03322129	1	1209673	UBE2J2;UBE2J2;UBE2J2;UBE2J2	0.560932978	0.042271077	0.044011277	-0.0017402
cg01794932	1	1209696	UBE2J2;UBE2J2;UBE2J2;UBE2J2	0.717481096	0.047089116	0.046118826	0.000970291
cg26163375	1	1209720	UBE2J2;UBE2J2;UBE2J2;UBE2J2	0.585246631	0.024364624	0.025582265	-0.001217641
cg22670128	1	1210100	UBE2J2;UBE2J2;UBE2J2;UBE2J2	0.931418586	0.489517641	0.495451272	-0.005933631
cg10410269	1	1210545	UBE2J2;UBE2J2;UBE2J2;UBE2J2	0.649984581	0.772874246	0.778827485	-0.00595324
cg19933051	1	1210611	UBE2J2;UBE2J2;UBE2J2;UBE2J2	0.967426909	0.828731527	0.829143706	-0.000412178
cg16626107	1	1211705	?	0.905678762	0.561372734	0.576004373	-0.014631639
cg06294324	1	1213332	?	0.771669294	0.888826557	0.885928062	0.002898495
cg27530087	1	1214164	?	0.710088297	0.823313813	0.831292374	-0.007978561
cg14436909	1	1214313	?	0.412874836	0.829667092	0.84365997	-0.013992878
cg06198843	1	1214315	SCNN1D;SCNN1D	0.522843977	0.895919854	0.900785235	-0.004865381
cg16343995	1	1214354	SCNN1D;SCNN1D	0.824201756	0.838791817	0.842709776	-0.003917958
cg00942814	1	1214601	?	0.76441809	0.856430408	0.863087168	-0.00665676
cg07812848	1	1214622	?	0.97650034	0.909138627	0.909674658	-0.000536031
cg24457425	1	1215155	SCNN1D;SCNN1D	0.859790479	0.717550375	0.708379493	0.009170882
cg10784146	1	1215296	SCNN1D;SCNN1D	0.815441714	0.893986781	0.898090183	-0.004103402
cg06002705	1	1215902	SCNN1D;SCNN1D;SCNN1D	0.48083357	0.834341993	0.843534153	-0.009192161
cg12120973	1	1215925	SCNN1D;SCNN1D;SCNN1D	0.652996669	0.742825392	0.751220345	-0.008394953
cg19861048	1	1216347	SCNN1D;SCNN1D	0.902913099	0.693011082	0.695539374	-0.002528291
cg13587552	1	1216441	SCNN1D;SCNN1D	0.936082482	0.311980998	0.316196276	-0.004215278
cg11229611	1	1217103	SCNN1D;SCNN1D	0.969398936	0.31866017	0.321689917	-0.003029747
cg06909630	1	1217130	SCNN1D;SCNN1D	0.611067279	0.179021521	0.168968901	0.01005262
cg17645946	1	1217455	SCNN1D;SCNN1D	0.976614103	0.562117208	0.565140617	-0.003023409
cg27651942	1	1217467	SCNN1D;SCNN1D	0.986908653	0.31930301	0.31832587	0.00097714
cg15419710	1	1217509	SCNN1D;SCNN1D	0.944823853	0.22822372	0.232405036	-0.004181316
cg00825734	1	1217511	SCNN1D;SCNN1D;SCNN1D	0.980230068	0.153579218	0.154697005	-0.001117787
cg22421766	1	1217658	SCNN1D;SCNN1D;SCNN1D	0.786627763	0.112125205	0.119321252	-0.007196047
cg24576260	1	1217664	SCNN1D;SCNN1D;SCNN1D	0.808808447	0.18450846	0.198773293	-0.014264834
cg21203719	1	1218665	SCNN1D;SCNN1D	0.749700208	0.303169955	0.322350003	-0.019180048
cg24852892	1	1220092	SCNN1D;SCNN1D	0.776154878	0.853507048	0.858229033	-0.004721984
cg22225577	1	1221823	SCNN1D;SCNN1D	0.958183441	0.480702109	0.483417989	-0.00271588
cg10119342	1	1222184	SCNN1D;SCNN1D	0.972910864	0.188040988	0.187586801	0.000454187
cg06679168	1	1222370	SCNN1D;SCNN1D;SCNN1D;SCNN1D	0.678714216	0.49070027	0.505393182	-0.014692912
cg16995668	1	1222895	SCNN1D;SCNN1D	0.95871233	0.464826474	0.46769944	-0.002872966
cg09870910	1	1222942	SCNN1D;SCNN1D	0.786299199	0.623002196	0.640715871	-0.017713675
cg25151559	1	1223442	SCNN1D;SCNN1D	0.993465301	0.219751648	0.22013259	-0.000380942
cg20674014	1	1225219	SCNN1D;SCNN1D	0.660675599	0.354874149	0.362306092	-0.007431943
cg18224942	1	1225781	SCNN1D;SCNN1D	0.895019116	0.23664283	0.242360069	-0.005717239
cg15683497	1	1226929	SCNN1D;SCNN1D	0.718937795	0.523501583	0.552085512	-0.028583929
cg20978193	1	1227307	SCNN1D;SCNN1D	0.880885133	0.407599395	0.412380735	-0.004781341
cg13681826	1	1227616	?	0.921198494	0.448627446	0.442297107	0.006330339
cg16380285	1	1228011	ACAP3	0.699629346	0.822098958	0.827269248	-0.00517029
cg15994839	1	1228289	ACAP3	0.96224653	0.807879146	0.809609559	-0.001730413
cg21265287	1	1228383	ACAP3	0.717704263	0.926698152	0.930366617	-0.003668464
cg02506501	1	1228990	ACAP3	0.512458301	0.85822943	0.864876126	-0.006646695
cg14728174	1	1229004	ACAP3	0.361386495	0.848558387	0.856397445	-0.007839058
cg06818047	1	1229105	ACAP3	0.560456301	0.851888265	0.862099219	-0.010210955
cg22161575	1	1229112	ACAP3	0.802089093	0.47339891	0.48172407	-0.00832516
cg03003335	1	1229351	ACAP3	0.999823755	0.670300139	0.670273442	2.67E-05
cg01937247	1	1229534	ACAP3	0.889393466	0.831745867	0.833011729	-0.001265863
cg01515136	1	1229589	ACAP3	0.25685871	0.842491171	0.830268741	0.012222429
cg17026072	1	1229790	ACAP3	0.632826575	0.970772981	0.972470704	-0.001697723
cg13452079	1	1230146	ACAP3	0.362719688	0.788079009	0.796501577	-0.008422568
cg10093859	1	1230440	ACAP3	0.58978138	0.927865345	0.923365008	0.004500337
cg25106100	1	1230919	ACAP3	0.122208982	0.874302139	0.890140229	-0.01583809
cg03001234	1	1231000	ACAP3	0.558340746	0.825669322	0.832399843	-0.00673052
cg27543922	1	1231878	ACAP3	0.981433534	0.934016047	0.934162509	-0.000146462
cg18163062	1	1232482	ACAP3	0.611411862	0.847034886	0.853322711	-0.006287825
cg14529643	1	1233542	ACAP3	0.78877552	0.896217202	0.9006142	-0.004396998
cg25021451	1	1233658	ACAP3	0.960789266	0.868037503	0.868671635	-0.000634133
cg04584842	1	1233709	ACAP3	0.673997875	0.802907211	0.811434762	-0.008527552
cg18538985	1	1233799	ACAP3;ACAP3	0.793930716	0.771380356	0.777086693	-0.005706337
cg19414302	1	1234354	ACAP3	0.99125624	0.468220185	0.469767409	-0.001547224
cg22675767	1	1234367	ACAP3	0.989056227	0.46390189	0.465717605	-0.001815715
cg06981504	1	1234844	ACAP3	0.852009408	0.691664658	0.685466409	0.006198249
cg06759632	1	1235430	ACAP3	0.704987948	0.625159368	0.645208301	-0.020048933
cg17405058	1	1237203	ACAP3	0.352310592	0.872782619	0.881742973	-0.008960354
cg17712416	1	1238436	ACAP3	0.740162128	0.860867068	0.864589183	-0.003722115
cg25203980	1	1238595	ACAP3	0.684208958	0.878934592	0.883977424	-0.005042832
cg02953397	1	1238678	ACAP3	0.49962286	0.923246021	0.92853678	-0.005290758
cg18565510	1	1238702	ACAP3	0.880502093	0.818617004	0.822246437	-0.003629433
cg27185793	1	1238797	ACAP3	0.94426159	0.671087378	0.666575042	0.004512336
cg09556527	1	1239259	ACAP3	0.790697564	0.698115723	0.711452479	-0.013336756
cg07181952	1	1239999	ACAP3	0.686121797	0.57794609	0.602028962	-0.024082872
cg22346297	1	1240439	ACAP3	0.91015396	0.097007568	0.098001353	-0.000993785
cg23310884	1	1241376	ACAP3	0.904849733	0.367605495	0.376556733	-0.008951239
cg26333156	1	1242730	PUSL1;ACAP3	0.626084425	0.058361207	0.056168425	0.002192783
cg00262415	1	1242732	PUSL1;ACAP3	0.767841044	0.035155448	0.035523771	-0.000368323
cg27440283	1	1242757	PUSL1;ACAP3	0.465832038	0.067169971	0.064362232	0.002807739
cg00086266	1	1242895	PUSL1;ACAP3	0.431956984	0.062215688	0.05904655	0.003169138
cg19323338	1	1242997	PUSL1;ACAP3	0.701054652	0.052612044	0.054312616	-0.001700572
cg24157952	1	1243003	PUSL1;ACAP3	0.961684632	0.049792708	0.049992798	-0.00020009
cg15042692	1	1243460	ACAP3;PUSL1	0.849833505	0.024712266	0.025045453	-0.000333188
cg07425625	1	1243562	PUSL1;ACAP3	0.335332823	0.019244706	0.020651831	-0.001407125
cg04840417	1	1243573	PUSL1;ACAP3	0.379837808	0.037918796	0.035075649	0.002843146
cg16887862	1	1243669	PUSL1;ACAP3	0.47323274	0.060094997	0.057374928	0.00272007
cg25201327	1	1243747	PUSL1;ACAP3	0.412520156	0.027425954	0.026082183	0.00134377
cg15868629	1	1243820	ACAP3;PUSL1	0.716065715	0.031305329	0.030495516	0.000809813
cg27642349	1	1243825	ACAP3;PUSL1	0.531960577	0.031065961	0.033155611	-0.00208965
cg26214604	1	1243839	ACAP3;PUSL1	0.899662209	0.053385548	0.052687526	0.000698022
cg18224588	1	1244356	ACAP3;PUSL1	0.861178996	0.032491905	0.03208133	0.000410575
cg25536368	1	1244478	ACAP3;PUSL1;PUSL1	0.942710784	0.03582349	0.035613603	0.000209887
cg00903892	1	1244590	ACAP3;PUSL1	0.543253184	0.078381111	0.074390762	0.003990349
cg14488957	1	1244644	ACAP3;PUSL1	0.948126905	0.067529668	0.067310253	0.000219415
cg06085743	1	1245014	PUSL1	0.849594618	0.169254036	0.176538915	-0.007284878
cg05397202	1	1245040	PUSL1	0.684397355	0.218933186	0.227211717	-0.008278531
cg23931819	1	1245076	PUSL1	0.806463924	0.76992502	0.785436113	-0.015511093
cg02506753	1	1245184	PUSL1	0.738102849	0.580297274	0.593871597	-0.013574322
cg05362521	1	1245697	PUSL1	0.916238974	0.859537226	0.858360828	0.001176399
cg05724097	1	1245708	PUSL1	0.653286996	0.865489592	0.858955518	0.006534074
cg26369180	1	1246414	PUSL1	0.981762017	0.810515498	0.810846529	-0.000331031
cg19383909	1	1246907	PUSL1	0.232867949	0.858881122	0.842738196	0.016142926
cg26576041	1	1247929	CPSF3L	0.549398298	0.804337699	0.815461207	-0.011123507
cg11847126	1	1248233	CPSF3L	0.412537155	0.738840078	0.749993433	-0.011153354
cg15736449	1	1248342	CPSF3L	0.388166566	0.729337721	0.737662735	-0.008325015
cg23689441	1	1248347	CPSF3L	0.435804504	0.769404018	0.781412869	-0.012008851
cg17709975	1	1248492	CPSF3L	0.928665951	0.777539491	0.781686605	-0.004147113
cg10435967	1	1249102	CPSF3L	0.862519585	0.888001102	0.889594673	-0.001593571
cg16712243	1	1249262	CPSF3L;CPSF3L;CPSF3L;CPSF3L;CPSF3L;MIR6727	0.949992018	0.690255281	0.687961461	0.00229382
cg08663263	1	1249367	CPSF3L	0.896290106	0.903110917	0.899389566	0.003721351
cg07568471	1	1250214	CPSF3L;CPSF3L;CPSF3L;CPSF3L;CPSF3L;CPSF3L;CPSF3L;CPSF3L;CPSF3L;CPSF3L	0.706986408	0.946554895	0.949037509	-0.002482615
cg26931466	1	1250665	CPSF3L;CPSF3L;CPSF3L;CPSF3L;CPSF3L	0.952187437	0.803057421	0.802243638	0.000813783
cg26866277	1	1250827	CPSF3L;CPSF3L;CPSF3L;CPSF3L;CPSF3L;CPSF3L;CPSF3L;CPSF3L;CPSF3L;CPSF3L	0.815611945	0.693694337	0.70425701	-0.010562673
cg09299774	1	1251017	CPSF3L;CPSF3L;CPSF3L;CPSF3L;CPSF3L;CPSF3L;CPSF3L;CPSF3L;CPSF3L	0.613980825	0.827332989	0.834702223	-0.007369234
cg10206052	1	1251231	CPSF3L	0.761093992	0.761922087	0.769775557	-0.00785347
cg08939275	1	1251322	CPSF3L	0.471260166	0.853653472	0.863219727	-0.009566254
cg22665280	1	1252963	CPSF3L;CPSF3L;CPSF3L;CPSF3L;CPSF3L	0.978786132	0.847657706	0.84683092	0.000826786
cg19585749	1	1253106	CPSF3L;CPSF3L;CPSF3L;CPSF3L;CPSF3L	0.4140099	0.885043676	0.893277333	-0.008233657
cg16527939	1	1253970	CPSF3L	0.837562446	0.575872001	0.559995241	0.01587676
cg04926200	1	1254228	CPSF3L	0.405559313	0.837509957	0.846116761	-0.008606805
cg12609142	1	1254547	CPSF3L	0.838894285	0.869797153	0.867564847	0.002232306
cg22130030	1	1254682	CPSF3L;CPSF3L;CPSF3L;CPSF3L;CPSF3L;CPSF3L;CPSF3L;CPSF3L	0.953282443	0.60644818	0.609145091	-0.002696911
cg09862283	1	1256375	CPSF3L;CPSF3L;CPSF3L;CPSF3L;CPSF3L;CPSF3L;CPSF3L;CPSF3L;CPSF3L	0.907180639	0.544352739	0.554627383	-0.010274644
cg15901950	1	1256513	CPSF3L	0.85391814	0.757094477	0.763981536	-0.006887058
cg12046908	1	1258554	CPSF3L	0.454784228	0.921481655	0.926325017	-0.004843362
cg26831087	1	1259070	GLTPD1;CPSF3L	0.811547558	0.4449381	0.453243099	-0.008304999
cg21197375	1	1259676	GLTPD1;CPSF3L	0.860317654	0.077658801	0.079887294	-0.002228493
cg20236831	1	1259679	GLTPD1;CPSF3L	0.585237261	0.046575382	0.043444103	0.003131279
cg13183628	1	1259698	GLTPD1;CPSF3L	0.127763361	0.026031374	0.02337093	0.002660444
cg06038049	1	1259909	GLTPD1;CPSF3L	0.873448381	0.01480762	0.014479666	0.000327954
cg17612270	1	1259944	CPSF3L;GLTPD1	0.612818367	0.057115414	0.055268331	0.001847083
cg22397910	1	1259947	CPSF3L;GLTPD1	0.051211682	0.032421786	0.028444225	0.003977561
cg22125623	1	1260021	CPSF3L;CPSF3L;CPTP;CPSF3L;CPSF3L;CPSF3L;CPSF3L;CPSF3L;CPSF3L;CPSF3L;CPSF3L	0.759078934	0.016331834	0.015809825	0.000522009
cg19834486	1	1260139	CPTP;CPSF3L;CPSF3L;CPSF3L;CPSF3L;CPSF3L	0.492578485	0.057159617	0.053695829	0.003463788
cg13649172	1	1260152	CPSF3L;CPSF3L;CPSF3L;CPSF3L;CPSF3L;CPTP;CPTP	0.63016145	0.075461415	0.072178065	0.00328335
cg04232698	1	1260157	GLTPD1;GLTPD1;CPSF3L	0.636852994	0.206634426	0.201284201	0.005350225
cg16855244	1	1260163	CPSF3L;CPSF3L;CPSF3L;CPSF3L;CPSF3L;CPTP;CPTP	0.985395928	0.266050584	0.266447911	-0.000397327
cg19827148	1	1260496	GLTPD1;CPSF3L	0.556921027	0.040105234	0.038262592	0.001842642
cg05378358	1	1261040	CPSF3L;CPSF3L;CPSF3L;CPSF3L;CPSF3L;CPTP	0.865654026	0.234694734	0.227997315	0.006697418
cg06520508	1	1261347	GLTPD1;CPSF3L	0.829460207	0.358039502	0.378875161	-0.020835659
cg17970390	1	1261353	GLTPD1;CPSF3L	0.834532246	0.353408953	0.375467569	-0.022058616
cg05795376	1	1261485	CPSF3L;CPSF3L;CPSF3L;CPSF3L;CPSF3L;CPTP	0.99304676	0.278849751	0.279481502	-0.000631751
cg05598010	1	1261797	GLTPD1	0.486548873	0.770086854	0.796157089	-0.026070235
cg16255279	1	1262717	GLTPD1	0.870703363	0.881041227	0.883710389	-0.002669162
cg22622472	1	1262818	GLTPD1	0.864656702	0.916686661	0.918007292	-0.001320631
cg16432326	1	1263095	GLTPD1	0.862297919	0.766566039	0.759435112	0.007130927
cg07394827	1	1263239	GLTPD1	0.964357813	0.801747688	0.80126155	0.000486138
cg02625725	1	1264265	GLTPD1	0.876079741	0.662063642	0.65945105	0.002612592
cg06599206	1	1265005	?	0.940136574	0.905848061	0.906550554	-0.000702493
cg16590012	1	1265354	TAS1R3	0.94837904	0.752555514	0.748716073	0.003839441
cg22857134	1	1265504	TAS1R3	0.939663523	0.68327451	0.693018894	-0.009744384
cg03833995	1	1265511	TAS1R3	0.536210478	0.896593466	0.892316806	0.00427666
cg20705390	1	1266178	TAS1R3	0.763979787	0.198375901	0.209406918	-0.011031018
cg04981007	1	1266468	TAS1R3	0.926990234	0.25162333	0.257787749	-0.006164419
cg16430279	1	1266504	TAS1R3	0.911841707	0.20438669	0.210663446	-0.006276755
cg15365642	1	1266546	TAS1R3	0.960733674	0.102240082	0.10269956	-0.000459478
cg24252805	1	1266548	TAS1R3	0.609273778	0.131599677	0.125231314	0.006368363
cg14890378	1	1266652	TAS1R3	0.908252059	0.355957457	0.364115602	-0.008158145
cg07346648	1	1266657	TAS1R3	0.936637964	0.344810044	0.348230897	-0.003420853
cg08037114	1	1266700	TAS1R3	0.961953617	0.283340611	0.285541666	-0.002201055
cg04910752	1	1267117	TAS1R3	0.862754387	0.416791901	0.42745547	-0.010663569
cg13246026	1	1267193	TAS1R3	0.899608122	0.599184759	0.607865169	-0.00868041
cg21396988	1	1267201	TAS1R3	0.917950582	0.649006727	0.656592533	-0.007585806
cg06802641	1	1267252	TAS1R3	0.943655705	0.74874001	0.754354967	-0.005614958
cg03402404	1	1267436	TAS1R3	0.996401963	0.472279313	0.472590077	-0.000310764
cg10065209	1	1267559	TAS1R3	0.985699313	0.688410703	0.686705523	0.001705179
cg08621441	1	1267745	TAS1R3	0.973920402	0.486236729	0.488256452	-0.002019723
cg18386618	1	1268144	TAS1R3	0.905016477	0.715701061	0.721608758	-0.005907696
cg06395167	1	1268243	TAS1R3	0.986044729	0.429868515	0.428700542	0.001167973
cg16174225	1	1268469	TAS1R3	0.906880657	0.799433591	0.792662921	0.00677067
cg00002593	1	1268793	TAS1R3	0.880639109	0.629907653	0.645114527	-0.015206874
cg11808871	1	1268942	TAS1R3	0.54438578	0.639984354	0.62304615	0.016938203
cg14911892	1	1269219	TAS1R3	0.979495003	0.618105477	0.619457928	-0.00135245
cg08160862	1	1270137	?	0.63037675	0.945555763	0.948938772	-0.003383009
cg26351554	1	1271478	DVL1	0.930841623	0.837195165	0.834919353	0.002275812
cg24399111	1	1271760	DVL1	0.999826728	0.937523947	0.93752708	-3.13E-06
cg18024631	1	1271862	DVL1	0.898701406	0.81261255	0.810518256	0.002094293
cg07313814	1	1272398	DVL1	0.940452147	0.787078862	0.790057207	-0.002978345
cg11339519	1	1272477	DVL1	0.558332714	0.886779097	0.883009926	0.00376917
cg00542041	1	1272559	DVL1	0.434680872	0.953993899	0.957701179	-0.00370728
cg16575694	1	1273375	DVL1	0.828464003	0.97337009	0.974011736	-0.000641646
cg06646682	1	1273442	DVL1	0.951902498	0.812673378	0.814298094	-0.001624716
cg12072393	1	1273707	DVL1	0.999520408	0.828011081	0.827991198	1.99E-05
cg13494355	1	1274420	DVL1	0.745534194	0.939916729	0.941924094	-0.002007365
cg22376366	1	1275137	DVL1	0.99373118	0.976905538	0.976881709	2.38E-05
cg25203539	1	1275578	DVL1	0.6843346	0.869500848	0.873290858	-0.003790009
cg19898526	1	1275714	DVL1	0.989814507	0.892598237	0.892372315	0.000225922
cg06649390	1	1276019	DVL1	0.996033953	0.751988263	0.752174458	-0.000186195
cg17748182	1	1277441	DVL1	0.697058663	0.81971912	0.815838871	0.003880248
cg03465880	1	1277465	DVL1	0.910421651	0.973499501	0.973807731	-0.000308231
cg15462203	1	1277499	DVL1	0.805816222	0.834333123	0.82606223	0.008270893
cg10556264	1	1277912	DVL1	0.369750449	0.852169653	0.84039886	0.011770793
cg22709966	1	1277995	DVL1	0.805194255	0.754999405	0.765305797	-0.010306392
cg15976416	1	1280157	DVL1	0.974100297	0.384756291	0.382323453	0.002432839
cg17838754	1	1281005	DVL1	0.968684805	0.768597131	0.767994237	0.000602894
cg09569143	1	1282740	DVL1	0.780073526	0.802493959	0.813698626	-0.011204667
cg13932473	1	1282742	DVL1	0.880769575	0.821000738	0.82763978	-0.006639042
cg04119843	1	1284268	DVL1	0.937874481	0.0738284	0.074194737	-0.000366337
cg09236098	1	1284316	DVL1	0.954043587	0.023539901	0.02342768	0.000112222
cg05115545	1	1285214	DVL1	0.257162771	0.022458931	0.020658495	0.001800436
cg10164137	1	1285239	DVL1	0.513241647	0.041005606	0.042984805	-0.001979199
cg17873420	1	1285252	DVL1	0.483037841	0.027786166	0.029301905	-0.001515739
cg21679391	1	1286917	?	0.90808415	0.876216935	0.879364548	-0.003147613
cg21118819	1	1287259	?	0.78548709	0.624048623	0.633354585	-0.009305962
cg03722312	1	1287994	?	0.542123442	0.813579545	0.823555258	-0.009975713
cg11414742	1	1288586	MXRA8	0.785554389	0.466204246	0.478483784	-0.012279537
cg15472728	1	1288926	MXRA8	0.987947904	0.20804437	0.208863434	-0.000819064
cg14270725	1	1289806	MXRA8	0.935822074	0.538562195	0.547090718	-0.008528523
cg15386434	1	1289835	MXRA8	0.869586996	0.50269918	0.521399124	-0.018699944
cg16006120	1	1289874	MXRA8;MXRA8;MXRA8;MXRA8;MXRA8;MXRA8;MXRA8;MXRA8;MXRA8;MXRA8	0.997027565	0.506869935	0.506243395	0.00062654
cg14793596	1	1290092	MXRA8	0.780306135	0.467298635	0.490905546	-0.023606911
cg07284273	1	1290212	MXRA8	0.903929728	0.590505617	0.603849956	-0.013344339
cg25063151	1	1290554	MXRA8	0.952999207	0.660387886	0.666844163	-0.006456277
cg19436320	1	1290708	MXRA8	0.929679357	0.516281042	0.524918626	-0.008637584
cg00040588	1	1290712	MXRA8	0.906072264	0.629171288	0.636139545	-0.006968257
cg10482508	1	1291064	MXRA8;MXRA8;MXRA8;MXRA8;MXRA8	0.945116953	0.265578722	0.259665117	0.005913604
cg22691336	1	1292638	MXRA8	0.774783261	0.71923122	0.731791213	-0.012559993
cg27399052	1	1293868	MXRA8	0.921705187	0.498251697	0.504219672	-0.005967976
cg12478066	1	1294006	MXRA8	0.958655382	0.513999424	0.510514153	0.003485271
cg23036947	1	1294018	MXRA8	0.962005113	0.702743222	0.707094486	-0.004351263
cg17132079	1	1294140	MXRA8	0.895612278	0.625100181	0.634405518	-0.009305337
cg03397519	1	1294205	MXRA8;MXRA8;MXRA8;MXRA8;MXRA8	0.960937419	0.493230771	0.495780779	-0.002550008
cg22273474	1	1294265	MXRA8;MXRA8;MXRA8;MXRA8;MXRA8	0.906794677	0.606709763	0.613564475	-0.006854712
cg18550476	1	1294353	MXRA8;MXRA8;MXRA8;MXRA8;MXRA8	0.990676375	0.745497323	0.744333843	0.001163479
cg00970622	1	1294362	MXRA8;MXRA8;MXRA8;MXRA8;MXRA8	0.939525375	0.762802022	0.75519988	0.007602142
cg01198994	1	1294629	MXRA8	0.969957433	0.670796715	0.673930011	-0.003133296
cg23973885	1	1294881	MXRA8	0.650379969	0.531050419	0.549527969	-0.01847755
cg13393580	1	1295077	MXRA8	0.955433712	0.730506064	0.72587637	0.004629694
cg26108719	1	1295147	MXRA8	0.918884614	0.72993639	0.718089956	0.011846434
cg13354934	1	1296093	?	0.907448282	0.056821212	0.057260409	-0.000439197
cg20426768	1	1296671	?	0.417536367	0.686164831	0.706987909	-0.020823078
cg24153574	1	1296956	?	0.908938454	0.505478193	0.514014673	-0.008536481
cg23569098	1	1297187	MXRA8;MXRA8	0.824378788	0.717376109	0.726831309	-0.0094552
cg21165029	1	1297202	?	0.996145678	0.715913196	0.716164204	-0.000251008
cg12915036	1	1297230	MXRA8;MXRA8	0.935314575	0.792574231	0.798119437	-0.005545206
cg03400623	1	1297240	?	0.926143621	0.797400696	0.804443815	-0.007043119
cg22109675	1	1297567	?	0.978585742	0.621973408	0.625145119	-0.003171711
cg15492552	1	1297576	?	0.949047736	0.63096002	0.637866703	-0.006906684
cg05572157	1	1297784	MXRA8;MXRA8	0.963668056	0.649728117	0.655435671	-0.005707554
cg18534079	1	1297807	MXRA8;MXRA8	0.998882002	0.595961808	0.596123492	-0.000161684
cg00046914	1	1299723	MXRA8	0.747583537	0.227435773	0.237335178	-0.009899405
cg02416993	1	1299759	MXRA8	0.843254365	0.375237933	0.387605316	-0.012367384
cg07726485	1	1299861	MXRA8	0.79449207	0.43622667	0.446980748	-0.010754078
cg23377249	1	1299875	MXRA8	0.92417113	0.406855831	0.411872975	-0.005017144
cg24356704	1	1299994	MXRA8	0.761046476	0.882384994	0.885588497	-0.003203503
cg27503832	1	1301316	?	0.903522637	0.668695885	0.672349573	-0.003653687
cg22643873	1	1303026	?	0.954859605	0.605002845	0.607117991	-0.002115146
cg05397857	1	1305170	?	0.816842828	0.515248733	0.522180071	-0.006931338
cg05387269	1	1306946	?	0.931257382	0.705340008	0.711769904	-0.006429896
cg16342853	1	1307118	?	0.851014876	0.509753008	0.525765641	-0.016012633
cg14992101	1	1307667	?	0.742929368	0.254828646	0.251151338	0.003677308
cg09996760	1	1308659	?	0.660146245	0.908118812	0.910652073	-0.002533262
cg09864992	1	1309161	AURKAIP1;AURKAIP1;AURKAIP1	0.867027026	0.559542935	0.573261734	-0.013718799
cg14094639	1	1309477	AURKAIP1;AURKAIP1;AURKAIP1	0.95923433	0.40695412	0.41384789	-0.00689377
cg06203720	1	1309641	AURKAIP1;AURKAIP1;AURKAIP1	0.903087688	0.182670278	0.188299161	-0.005628883
cg01508988	1	1310123	AURKAIP1;AURKAIP1;AURKAIP1	0.9523587	0.160709026	0.161247932	-0.000538906
cg07395004	1	1310147	AURKAIP1;AURKAIP1;AURKAIP1	0.733730848	0.06404127	0.062682393	0.001358877
cg19871494	1	1310280	AURKAIP1;AURKAIP1;AURKAIP1	0.703172769	0.07572067	0.073314433	0.002406237
cg09741074	1	1310496	AURKAIP1;AURKAIP1;AURKAIP1;AURKAIP1;AURKAIP1	0.639273298	0.035109855	0.033611867	0.001497988
cg08433720	1	1310634	AURKAIP1;AURKAIP1;AURKAIP1;AURKAIP1	0.141539154	0.043662495	0.039173348	0.004489146
cg21513204	1	1310708	AURKAIP1;AURKAIP1;AURKAIP1;AURKAIP1	0.693707459	0.030287608	0.029338617	0.000948991
cg15604233	1	1310715	AURKAIP1;AURKAIP1;AURKAIP1;AURKAIP1	0.095021328	0.025000384	0.029711944	-0.004711559
cg11915315	1	1310730	AURKAIP1;AURKAIP1;AURKAIP1;AURKAIP1	0.324085651	0.078553491	0.074047074	0.004506417
cg20048602	1	1310743	AURKAIP1;AURKAIP1;AURKAIP1;AURKAIP1	0.443476623	0.108783941	0.116521429	-0.007737488
cg20439722	1	1310747	AURKAIP1;AURKAIP1;AURKAIP1;AURKAIP1	0.281949006	0.063561153	0.072423651	-0.008862498
cg19823490	1	1310815	AURKAIP1;AURKAIP1;AURKAIP1;AURKAIP1	0.290374515	0.063314083	0.075279826	-0.011965743
cg21478504	1	1310832	AURKAIP1;AURKAIP1;AURKAIP1	0.412221424	0.076311229	0.072955778	0.00335545
cg04615596	1	1310846	AURKAIP1;AURKAIP1;AURKAIP1	0.438807324	0.033909548	0.032324149	0.001585399
cg05364533	1	1310930	AURKAIP1;AURKAIP1;AURKAIP1	0.137082262	0.020672566	0.025516032	-0.004843466
cg15617543	1	1310978	AURKAIP1;AURKAIP1;AURKAIP1	0.410688192	0.032721008	0.034979706	-0.002258698
cg18546249	1	1311028	AURKAIP1;AURKAIP1;AURKAIP1	0.572844789	0.068397764	0.070522793	-0.00212503
cg11552267	1	1311479	AURKAIP1;AURKAIP1;AURKAIP1	0.664581607	0.713925616	0.732408399	-0.018482783
cg05589276	1	1311577	AURKAIP1;AURKAIP1;AURKAIP1	0.877011453	0.289175763	0.298010099	-0.008834335
cg02144516	1	1311909	AURKAIP1;AURKAIP1;AURKAIP1	0.945135441	0.42659495	0.432549745	-0.005954795
cg20435334	1	1312097	AURKAIP1	0.888741174	0.777824564	0.77095507	0.006869494
cg26865478	1	1312144	AURKAIP1	0.985699648	0.841367773	0.841600956	-0.000233182
cg16361266	1	1313144	?	0.12028348	0.944031052	0.934680822	0.00935023
cg20434150	1	1316804	?	0.96105861	0.805356828	0.80671368	-0.001356853
cg08253842	1	1316981	?	0.87051599	0.815059255	0.811654945	0.00340431
cg14224772	1	1319383	?	0.982583521	0.741401589	0.739353719	0.00204787
cg03322002	1	1320181	?	0.932962602	0.691934559	0.701122385	-0.009187826
cg08109545	1	1321864	CCNL2	0.747813911	0.911610081	0.909724056	0.001886025
cg12033178	1	1321869	CCNL2;CCNL2;CCNL2;CCNL2	0.161168443	0.90263841	0.911362925	-0.008724515
cg08158776	1	1321914	CCNL2;CCNL2;CCNL2;CCNL2	0.394076438	0.876238408	0.881849137	-0.005610728
cg04880874	1	1322461	CCNL2;CCNL2;CCNL2;CCNL2	0.688104561	0.874489708	0.860654363	0.013835344
cg15588177	1	1322654	CCNL2;CCNL2;CCNL2;CCNL2	0.117440958	0.959899214	0.964789456	-0.004890242
cg22232737	1	1322783	CCNL2;CCNL2;CCNL2;CCNL2	0.567654064	0.853344504	0.85877539	-0.005430885
cg01006034	1	1322789	CCNL2;CCNL2;CCNL2;CCNL2	0.068938491	0.882692204	0.89457842	-0.011886216
cg23621766	1	1322923	CCNL2;CCNL2;CCNL2;CCNL2	0.677333334	0.927162065	0.929831012	-0.002668947
cg06903451	1	1323192	CCNL2;CCNL2;CCNL2;CCNL2	0.908293587	0.820390885	0.823717023	-0.003326138
cg07284402	1	1324107	CCNL2	0.80676827	0.858480014	0.856082133	0.002397881
cg03774228	1	1324805	CCNL2	0.810797352	0.87571696	0.878541483	-0.002824523
cg23209302	1	1326152	CCNL2;CCNL2;CCNL2;CCNL2	0.590280943	0.889289482	0.893116051	-0.003826569
cg01399319	1	1326204	CCNL2;CCNL2;CCNL2;CCNL2	0.567905836	0.894023957	0.89904466	-0.005020703
cg21264396	1	1326333	CCNL2	0.950966892	0.919940767	0.920429361	-0.000488595
cg19236733	1	1326578	CCNL2	0.185800796	0.927697022	0.934739527	-0.007042504
cg08647342	1	1326618	CCNL2	0.945879019	0.85746958	0.859900705	-0.002431125
cg18087716	1	1327318	CCNL2	0.155387219	0.893364761	0.877620202	0.015744559
cg17014728	1	1327484	CCNL2;CCNL2;CCNL2;CCNL2	0.62957257	0.860152386	0.864961162	-0.004808775
cg04988279	1	1327757	CCNL2;CCNL2	0.462172214	0.875822564	0.86664717	0.009175395
cg13323817	1	1327983	CCNL2;CCNL2	0.254525536	0.919854936	0.9126456	0.007209336
cg22389936	1	1328033	CCNL2;CCNL2;CCNL2;CCNL2	0.653517372	0.888165801	0.881716569	0.006449232
cg26303572	1	1328115	CCNL2;CCNL2	0.954324343	0.912444468	0.912885515	-0.000441047
cg01648457	1	1328834	CCNL2;CCNL2;CCNL2;CCNL2	0.327261268	0.913312644	0.905271394	0.008041251
cg04481810	1	1329036	CCNL2;CCNL2;CCNL2;CCNL2	0.940246877	0.873586332	0.872883554	0.000702778
cg11811184	1	1331803	CCNL2;CCNL2;CCNL2;CCNL2	0.930157034	0.767518141	0.773526757	-0.006008616
cg24837149	1	1333778	CCNL2;CCNL2;CCNL2;LOC148413;CCNL2	0.688925873	0.067467456	0.071045578	-0.003578122
cg16278124	1	1334036	CCNL2;CCNL2;CCNL2;LOC148413;CCNL2	0.366387928	0.088020568	0.083784127	0.004236441
cg06817090	1	1334334	CCNL2;CCNL2;CCNL2;LOC148413;CCNL2	0.147555976	0.037512914	0.034872551	0.002640363
cg16573386	1	1334508	CCNL2;CCNL2;LOC148413;CCNL2;CCNL2	0.952929755	0.048115152	0.047908066	0.000207085
cg17397377	1	1334575	CCNL2;CCNL2;LOC148413;CCNL2;CCNL2	0.803854876	0.092164781	0.094215461	-0.00205068
cg08470185	1	1334798	CCNL2;CCNL2;CCNL2;LOC148413;CCNL2	0.671496439	0.020574062	0.019984511	0.000589551
cg13053783	1	1334803	CCNL2;CCNL2;CCNL2;LOC148413;CCNL2	0.923155194	0.014646709	0.014484999	0.000161709
cg22961467	1	1334806	LOC148413;CCNL2;CCNL2	0.772343698	0.015411525	0.016124096	-0.000712571
cg15130241	1	1334814	CCNL2;CCNL2;CCNL2;LOC148413;CCNL2	0.05516641	0.016637706	0.01352698	0.003110726
cg08791782	1	1334993	LOC148413;CCNL2;CCNL2	0.41442227	0.028261645	0.02647904	0.001782605
cg25842896	1	1335315	CCNL2;CCNL2;CCNL2;CCNL2;LOC148413	0.830555178	0.043291562	0.042672985	0.000618576
cg00173405	1	1335424	CCNL2;CCNL2;CCNL2;CCNL2;LOC148413	0.840370886	0.037087564	0.037667873	-0.00058031
cg03943717	1	1335569	CCNL2;CCNL2;CCNL2;CCNL2;LOC148413	0.984195449	0.036909367	0.036957558	-4.82E-05
cg23437836	1	1335601	CCNL2;CCNL2;CCNL2;CCNL2;LOC148413	0.749338338	0.059997215	0.061322353	-0.001325138
cg00968800	1	1335706	CCNL2;CCNL2;CCNL2;CCNL2;LOC148413	0.705546047	0.088798196	0.096960108	-0.008161912
cg08163912	1	1336398	LOC148413	0.986836873	0.358845297	0.357489674	0.001355622
cg09064061	1	1336592	LOC148413	0.922091213	0.424584557	0.431465475	-0.006880918
cg04903146	1	1337542	MRPL20	0.752139572	0.523916628	0.545841124	-0.021924496
cg24399028	1	1338100	MRPL20	0.358593364	0.871844549	0.862038076	0.009806472
cg20383673	1	1341716	MRPL20	0.941862887	0.759907834	0.764405726	-0.004497892
cg14795268	1	1341852	MRPL20	0.992194335	0.152277555	0.151794806	0.000482749
cg11431291	1	1341862	MRPL20	0.972040438	0.162791464	0.165158998	-0.002367534
cg21439539	1	1342230	MRPL20	0.993621086	0.03989596	0.039963426	-6.75E-05
cg20275133	1	1342361	MRPL20	0.349398243	0.069767958	0.066168737	0.003599221
cg16728516	1	1342558	MRPL20	0.393898558	0.017387076	0.019061065	-0.00167399
cg25769755	1	1342720	MRPL20	0.073893787	0.023071964	0.025635693	-0.002563728
cg05613094	1	1342783	MRPL20	0.26737053	0.011939832	0.014200062	-0.00226023
cg11993086	1	1342795	MRPL20	0.128691148	0.0340934	0.031468742	0.002624658
cg26509139	1	1342809	MRPL20	0.672987877	0.034713316	0.032594496	0.00211882
cg08387662	1	1342812	MRPL20	0.339374148	0.08316203	0.088317273	-0.005155243
cg05595602	1	1343077	MRPL20	0.754950566	0.021688734	0.020906052	0.000782682
cg25397779	1	1343130	MRPL20	0.273415407	0.044563014	0.041904	0.002659014
cg04230662	1	1343134	MRPL20	0.3342866	0.083894873	0.079378867	0.004516006
cg12525514	1	1343260	MRPL20	0.766249808	0.081979806	0.080466296	0.00151351
cg25939543	1	1344064	MRPL20	0.77385445	0.903890511	0.901177435	0.002713075
cg16661858	1	1345158	?	0.850423661	0.55193066	0.528298675	0.023631985
cg15863361	1	1347647	?	0.470452054	0.925646586	0.922273996	0.00337259
cg00009834	1	1347671	?	0.957896019	0.676958059	0.678282934	-0.001324875
cg27295412	1	1347832	?	0.608416735	0.875779792	0.87948658	-0.003706788
cg00294152	1	1348792	?	0.750761977	0.480990239	0.492610463	-0.011620224
cg25228593	1	1353012	?	0.916952595	0.50299685	0.511457955	-0.008461105
cg23359932	1	1354134	ANKRD65;ANKRD65;ANKRD65	0.974519439	0.566393536	0.567110314	-0.000716778
cg00060374	1	1355235	LOC441869;LOC441869	0.826398544	0.774254085	0.786225686	-0.011971601
cg17507949	1	1355999	LOC441869;LOC441869	0.913416742	0.736934319	0.742722542	-0.005788223
cg22827694	1	1356442	ANKRD65;ANKRD65;ANKRD65	0.974807941	0.425780502	0.422080949	0.003699553
cg23894219	1	1356565	LOC441869;LOC441869;LOC441869	0.99888201	0.598147579	0.598300686	-0.000153107
cg15633699	1	1356728	LOC441869;LOC441869	0.986047769	0.610651362	0.608514822	0.00213654
cg10380643	1	1356764	LOC441869;LOC441869	0.957990722	0.489609965	0.483881643	0.005728322
cg20598347	1	1356852	ANKRD65;ANKRD65;ANKRD65	0.895837064	0.472450419	0.456289533	0.016160887
cg02668764	1	1356887	ANKRD65;ANKRD65;ANKRD65	0.93960046	0.51875046	0.508833155	0.009917305
cg15081886	1	1356902	LOC441869;LOC441869	0.964729972	0.571987674	0.577506849	-0.005519175
cg23537515	1	1356921	ANKRD65;ANKRD65;ANKRD65	0.981872626	0.621613943	0.619228437	0.002385506
cg12754273	1	1356940	ANKRD65;ANKRD65;ANKRD65	0.990138208	0.579405787	0.577977475	0.001428313
cg21281527	1	1357314	ANKRD65;ANKRD65;ANKRD65	0.841519811	0.672102842	0.682006144	-0.009903302
cg15823872	1	1357361	LOC441869;LOC441869	0.810135117	0.808450883	0.815137336	-0.006686454
cg24555071	1	1358016	LOC441869;LOC441869	0.990178207	0.70954834	0.710138038	-0.000589698
cg12286462	1	1358109	LOC441869;LOC441869	0.839321817	0.729346254	0.739029046	-0.009682792
cg01721822	1	1360499	TMEM88B	0.959079855	0.754516878	0.758591644	-0.004074765
cg21285198	1	1360970	TMEM88B	0.978660615	0.551925716	0.548947897	0.002977819
cg00305774	1	1361077	TMEM88B	0.985427862	0.70889399	0.711351825	-0.002457835
cg22517356	1	1361216	TMEM88B	0.940232953	0.354234337	0.359966163	-0.005731826
cg17265051	1	1361414	TMEM88B	0.992555695	0.352103387	0.352973899	-0.000870512
cg23795938	1	1361421	TMEM88B	0.972920171	0.462693719	0.466032734	-0.003339015
cg10156298	1	1361476	TMEM88B	0.959376535	0.581339206	0.587032318	-0.005693113
cg09368716	1	1361655	TMEM88B	0.973996556	0.581376835	0.577931303	0.003445533
cg12208770	1	1361666	TMEM88B	0.963629414	0.502030947	0.497833005	0.004197942
cg26863172	1	1361729	TMEM88B	0.984933666	0.684365434	0.681761208	0.002604227
cg13169132	1	1362340	TMEM88B	0.987449111	0.67315067	0.675243431	-0.002092761
cg17142722	1	1363280	?	0.956260656	0.304498429	0.296773317	0.007725112
cg04897188	1	1363291	?	0.95146628	0.286744957	0.278520936	0.008224021
cg07010566	1	1363627	?	0.890554525	0.758719883	0.764118414	-0.005398531
cg14902621	1	1363872	?	0.541974477	0.843608687	0.849439417	-0.005830729
cg26373274	1	1363874	?	0.882179276	0.904895825	0.903327292	0.001568533
cg22351666	1	1365730	LOC102724312;LOC102724312;LOC102724312	0.888824677	0.331419879	0.319276128	0.012143751
cg05235651	1	1365793	LOC102724312;LOC102724312;LOC102724312	0.970747112	0.22254192	0.220231288	0.002310632
cg04865726	1	1365911	?	0.918442937	0.279379141	0.289542326	-0.010163185
cg04384590	1	1367257	LOC102724312;LOC102724312;LOC102724312	0.873565537	0.285752138	0.296669614	-0.010917477
cg19071098	1	1367306	LOC102724312;LOC102724312;LOC102724312	0.869072571	0.483331262	0.501394848	-0.018063586
cg08123463	1	1368297	LOC102724312;LOC102724312;LOC102724312	0.911816947	0.360607018	0.372679047	-0.01207203
cg16496742	1	1368387	LOC102724312;LOC102724312;LOC102724312	0.889777385	0.263560737	0.277973472	-0.014412736
cg26394870	1	1368541	LOC102724312;LOC102724312;LOC102724312	0.982607267	0.218742331	0.221358547	-0.002616215
cg19270739	1	1368846	?	0.991369565	0.177637708	0.178501682	-0.000863975
cg21837069	1	1369466	VWA1;VWA1	0.876485636	0.411560174	0.42966323	-0.018103056
cg17491622	1	1369616	VWA1;VWA1	0.958053736	0.524412209	0.516891358	0.007520851
cg00702126	1	1369793	VWA1;VWA1	0.909465213	0.426860233	0.440078476	-0.013218244
cg14667273	1	1369934	VWA1;VWA1	0.862443758	0.279098324	0.291934225	-0.0128359
cg27391934	1	1369948	VWA1;VWA1	0.883306118	0.390492611	0.408413269	-0.017920658
cg07898743	1	1369950	LOC102724312;LOC102724312;LOC102724312;VWA1;VWA1	0.945593466	0.384716959	0.391981096	-0.007264137
cg20138749	1	1370013	VWA1;VWA1;LOC102724312;LOC102724312;LOC102724312	0.883045042	0.469999134	0.486882448	-0.016883314
cg16784215	1	1370138	VWA1;VWA1;LOC102724312;LOC102724312;LOC102724312	0.997737234	0.553321044	0.553630269	-0.000309225
cg07232890	1	1370228	VWA1;VWA1;LOC102724312;LOC102724312;LOC102724312	0.903870663	0.367696341	0.378145564	-0.010449223
cg08589721	1	1370722	VWA1;VWA1	0.785840916	0.285713732	0.265894861	0.019818871
cg14271665	1	1370768	VWA1;VWA1	0.934897065	0.331732836	0.325418379	0.006314457
cg02896318	1	1370775	VWA1;VWA1	0.993836133	0.297497743	0.297960424	-0.000462681
cg25234611	1	1371347	VWA1;VWA1	0.88118953	0.128699198	0.134280787	-0.005581589
cg09668627	1	1371844	VWA1;VWA1	0.972330282	0.628523313	0.632885139	-0.004361826
cg08161163	1	1372677	VWA1;VWA1	0.992633934	0.411259782	0.410408967	0.000850815
cg26798702	1	1373044	VWA1;VWA1	0.919792516	0.375065693	0.367640559	0.007425134
cg09843049	1	1373316	VWA1;VWA1	0.939517884	0.640987977	0.634085466	0.006902512
cg20255272	1	1373678	VWA1;VWA1	0.953819593	0.447910103	0.443264064	0.004646038
cg13897675	1	1374310	VWA1;VWA1	0.693463421	0.947727744	0.945311721	0.002416023
cg09860601	1	1374601	VWA1;VWA1	0.958340636	0.618685583	0.614738323	0.00394726
cg19639479	1	1374669	VWA1;VWA1	0.589191669	0.940045627	0.944739295	-0.004693667
cg09603935	1	1375448	VWA1;VWA1	0.987534531	0.850393418	0.851352941	-0.000959524
cg03116557	1	1375480	VWA1;VWA1	0.910673568	0.801407083	0.805020872	-0.003613789
cg13570957	1	1375556	VWA1;VWA1	0.937242251	0.796941705	0.793433631	0.003508074
cg26795248	1	1375967	VWA1;VWA1	0.870186472	0.307015509	0.324146725	-0.017131215
cg25592215	1	1376051	VWA1;VWA1	0.561911488	0.864549213	0.858543273	0.00600594
cg08426733	1	1376740	VWA1;VWA1	0.779798953	0.076667527	0.075367451	0.001300076
cg08270205	1	1377525	VWA1;VWA1	0.897293416	0.597284984	0.604066695	-0.006781711
cg15099879	1	1377656	VWA1;VWA1	0.909887187	0.676301421	0.681036239	-0.004734819
cg06786804	1	1377938	VWA1;VWA1	0.942651766	0.697709223	0.691197654	0.006511569
cg24492273	1	1378060	VWA1;VWA1	0.390015167	0.770502026	0.778270506	-0.00776848
cg00929633	1	1379667	?	0.933616964	0.168242644	0.16546245	0.002780194
cg18148498	1	1380621	?	0.794476453	0.353237504	0.372927175	-0.019689671
cg21001441	1	1384038	ATAD3C	0.994703828	0.225179777	0.225510883	-0.000331107
cg12841328	1	1384074	ATAD3C	0.954631146	0.371579726	0.366165804	0.005413922
cg11405695	1	1384091	ATAD3C	0.98964057	0.55470587	0.556016231	-0.00131036
cg02136596	1	1384930	ATAD3C	0.910024999	0.548559783	0.538986306	0.009573477
cg20219069	1	1384988	ATAD3C	0.551584808	0.877943707	0.862110321	0.015833386
cg00599812	1	1385047	ATAD3C	0.59169739	0.448599575	0.430709562	0.017890013
cg16669201	1	1385119	ATAD3C;ATAD3C	0.709130822	0.871045435	0.875286478	-0.004241043
cg00528453	1	1385171	ATAD3C;ATAD3C	0.831474681	0.70695602	0.717929959	-0.010973939
cg23319365	1	1385292	ATAD3C;ATAD3C	0.797158435	0.455962198	0.461978943	-0.006016745
cg27383362	1	1385371	ATAD3C;ATAD3C	0.697415928	0.517930653	0.528686696	-0.010756043
cg26182712	1	1387256	ATAD3C	0.961909136	0.773430676	0.772225272	0.001205404
cg15310231	1	1388050	ATAD3C	0.946397806	0.445953013	0.450401545	-0.004448533
cg27564386	1	1388379	ATAD3C	0.904564098	0.776908867	0.781563245	-0.004654378
cg26651722	1	1389888	ATAD3C	0.188034716	0.726191808	0.738635783	-0.012443975
cg01521567	1	1390202	ATAD3C	0.69175607	0.844270766	0.862183038	-0.017912273
cg03760226	1	1390794	ATAD3C	0.561005476	0.92707128	0.935507269	-0.008435989
cg20985028	1	1391055	ATAD3C	0.63837703	0.389356141	0.400170243	-0.010814102
cg19682639	1	1391102	ATAD3C	0.760830628	0.413586597	0.426783851	-0.013197254
cg13388025	1	1392347	ATAD3C	0.999072826	0.64777995	0.647698702	8.12E-05
cg05894629	1	1392386	ATAD3C	0.926490435	0.294725007	0.289539652	0.005185356
cg26226110	1	1395945	ATAD3C	0.781594374	0.464606574	0.458941946	0.005664628
cg07280242	1	1396086	ATAD3C	0.822777466	0.615693274	0.628337209	-0.012643935
cg13798621	1	1396125	ATAD3C	0.771928928	0.631042463	0.642960354	-0.011917891
cg23016632	1	1396169	ATAD3C	0.828154775	0.524285099	0.514652895	0.009632204
cg10972351	1	1396279	ATAD3C	0.777906027	0.788940282	0.804546948	-0.015606666
cg20951194	1	1396296	ATAD3C	0.733382612	0.790571078	0.809070029	-0.018498951
cg04107003	1	1397297	ATAD3C	0.957800322	0.340660943	0.342452884	-0.001791941
cg24085570	1	1397412	ATAD3C	0.833432758	0.514689031	0.522089075	-0.007400044
cg17282836	1	1397524	ATAD3C	0.697634453	0.264715472	0.254194752	0.01052072
cg10522845	1	1397837	ATAD3C	0.995097902	0.521992094	0.521532776	0.000459318
cg24687970	1	1397896	ATAD3C	0.944954917	0.492457522	0.486766302	0.00569122
cg25101405	1	1398028	ATAD3C	0.950012879	0.644106772	0.650504403	-0.00639763
cg04981940	1	1398348	ATAD3C	0.890595932	0.70454996	0.710166295	-0.005616335
cg17821649	1	1403857	ATAD3C	0.756901665	0.845143762	0.850357318	-0.005213556
cg00391668	1	1404073	ATAD3C	0.738310104	0.334429905	0.326225973	0.008203932
cg19621710	1	1404170	ATAD3C	0.928961147	0.605733369	0.609687079	-0.00395371
cg03742705	1	1406266	ATAD3B	0.949417003	0.346978564	0.348610632	-0.001632068
cg16013630	1	1406606	ATAD3B	0.627365961	0.18926413	0.18419228	0.00507185
cg25210378	1	1406663	ATAD3B	0.866521615	0.088420233	0.087369495	0.001050738
cg15875062	1	1406845	ATAD3B	0.568756742	0.030279181	0.028792694	0.001486487
cg10228629	1	1406955	ATAD3B	0.794117713	0.051144158	0.049978979	0.001165179
cg12723840	1	1406994	ATAD3B	0.76266745	0.187331005	0.18285642	0.004474585
cg06377929	1	1407001	ATAD3B	0.45918364	0.104337454	0.099283773	0.005053681
cg07490279	1	1407066	ATAD3B	0.915599333	0.021615395	0.021816793	-0.000201397
cg10240778	1	1407180	ATAD3B;ATAD3B	0.122476176	0.019400934	0.022306314	-0.00290538
cg03041700	1	1407645	ATAD3B	0.841025606	0.066280486	0.067251333	-0.000970846
cg12909536	1	1408104	ATAD3B	0.996646462	0.096862901	0.096744876	0.000118025
cg12439834	1	1410849	ATAD3B	0.66993451	0.819555872	0.806903049	0.012652823
cg02188411	1	1411579	ATAD3B	0.7059038	0.886028963	0.882681448	0.003347516
cg07478007	1	1411602	ATAD3B	0.891449777	0.866259826	0.869565921	-0.003306095
cg01768480	1	1412855	ATAD3B	0.975857	0.857202191	0.857551725	-0.000349535
cg23442023	1	1412865	ATAD3B	0.875956386	0.761639909	0.765385334	-0.003745425
cg22306974	1	1413668	ATAD3B	0.770575863	0.836965226	0.841227198	-0.004261972
cg26317581	1	1413810	ATAD3B	0.884983199	0.929639944	0.930274507	-0.000634563
cg11735371	1	1413937	ATAD3B	0.465426865	0.851015166	0.857081643	-0.006066478
cg00695214	1	1415868	ATAD3B	0.607214224	0.88250124	0.887342461	-0.004841221
cg21094501	1	1415874	ATAD3B	0.756955715	0.695557581	0.69907883	-0.003521249
cg23735749	1	1417247	ATAD3B	0.579500066	0.907851027	0.911232283	-0.003381257
cg13352563	1	1417320	ATAD3B	0.962173929	0.862089442	0.863379157	-0.001289714
cg13025553	1	1417522	ATAD3B	0.64889657	0.91982563	0.92223796	-0.00241233
cg20157693	1	1419379	ATAD3B	0.942668467	0.723511428	0.725550531	-0.002039103
cg18040125	1	1420227	ATAD3B	0.861022478	0.765695036	0.76945297	-0.003757934
cg15466030	1	1420537	ATAD3B	0.689093833	0.872499211	0.876763685	-0.004264474
cg05049094	1	1421098	ATAD3B	0.968837739	0.894113914	0.895214033	-0.001100119
cg25628057	1	1421383	ATAD3B	0.299298086	0.852461527	0.862833462	-0.010371935
cg23236382	1	1423057	ATAD3B	0.518704924	0.871228109	0.865196621	0.006031488
cg24378791	1	1423784	ATAD3B	0.959915485	0.76238903	0.759057574	0.003331455
cg26042514	1	1425726	ATAD3B	0.538024504	0.954227963	0.956859631	-0.002631668
cg15688683	1	1425815	ATAD3B	0.66982751	0.835348141	0.840194694	-0.004846553
cg13671768	1	1426641	ATAD3B	0.317999962	0.852010967	0.862172174	-0.010161207
cg16494896	1	1429498	ATAD3B	0.618895883	0.813352758	0.819698879	-0.006346121
cg06866635	1	1430690	ATAD3B	0.964582789	0.730366054	0.73192918	-0.001563126
cg18387631	1	1431505	ATAD3B	0.729902124	0.829596632	0.833895382	-0.00429875
cg15101273	1	1431587	?	0.867115118	0.637891471	0.644786652	-0.006895181
cg10108196	1	1441055	?	0.995686696	0.48591296	0.485348843	0.000564118
cg25201541	1	1444416	?	0.836024851	0.605790386	0.612230414	-0.006440028
cg24296621	1	1444995	?	0.936332102	0.454357809	0.458919584	-0.004561775
cg21797898	1	1446692	ATAD3A;ATAD3A;ATAD3A	0.458327735	0.113392491	0.104091278	0.009301213
cg09932694	1	1446840	ATAD3A;ATAD3A;ATAD3A	0.584184453	0.039410544	0.042341993	-0.00293145
cg17464271	1	1447047	ATAD3A;ATAD3A;ATAD3A	0.616455495	0.037221985	0.035377963	0.001844022
cg11103442	1	1447201	ATAD3A;ATAD3A;ATAD3A	0.57086852	0.027261442	0.02866664	-0.001405198
cg22225258	1	1447235	ATAD3A;ATAD3A;ATAD3A	0.761448972	0.025932928	0.026516813	-0.000583886
cg20230657	1	1447335	ATAD3A;ATAD3A;ATAD3A	0.502082607	0.022429405	0.023765932	-0.001336527
cg08376055	1	1447341	ATAD3A;ATAD3A;ATAD3A	0.909060594	0.042344298	0.042725735	-0.000381437
cg12648677	1	1447365	ATAD3A;ATAD3A;ATAD3A	0.397459888	0.024643081	0.023244135	0.001398946
cg06128920	1	1447374	ATAD3A;ATAD3A;ATAD3A	0.518612169	0.025904454	0.027627684	-0.00172323
cg21124756	1	1447564	ATAD3A;ATAD3A;ATAD3A;ATAD3A;ATAD3A	0.756927151	0.020837462	0.02159736	-0.000759898
cg24729577	1	1447567	ATAD3A;ATAD3A;ATAD3A;ATAD3A;ATAD3A	0.130800921	0.031214676	0.028658934	0.002555742
cg14651254	1	1449202	ATAD3A;ATAD3A;ATAD3A	0.770199648	0.445260178	0.467774542	-0.022514364
cg00088251	1	1449754	ATAD3A;ATAD3A;ATAD3A	0.882316099	0.62957134	0.639132177	-0.009560837
cg11856308	1	1449956	ATAD3A;ATAD3A;ATAD3A	0.902580784	0.760959983	0.765294246	-0.004334263
cg05947649	1	1450187	ATAD3A;ATAD3A;ATAD3A	0.251471649	0.932279449	0.937716213	-0.005436764
cg11794959	1	1451134	ATAD3A;ATAD3A;ATAD3A	0.743646167	0.505009383	0.516308376	-0.011298993
cg20627546	1	1451383	ATAD3A;ATAD3A;ATAD3A	0.59723102	0.770852383	0.766251382	0.004601001
cg11722969	1	1452371	ATAD3A;ATAD3A;ATAD3A	0.330169484	0.857927604	0.868478868	-0.010551264
cg19517490	1	1454149	ATAD3A;ATAD3A;ATAD3A	0.624986634	0.980076986	0.981176173	-0.001099187
cg13321900	1	1455303	ATAD3A;ATAD3A;ATAD3A	0.453295224	0.686194707	0.699414894	-0.013220187
cg06793307	1	1455374	ATAD3A;ATAD3A;ATAD3A	0.944279145	0.900836895	0.901476224	-0.000639328
cg15160081	1	1455650	ATAD3A;ATAD3A;ATAD3A	0.989101167	0.955937905	0.955987171	-4.93E-05
cg26536460	1	1456875	ATAD3A;ATAD3A;ATAD3A	0.961334494	0.966283769	0.966090887	0.000192882
cg17498856	1	1457042	ATAD3A;ATAD3A;ATAD3A	0.571444573	0.962641019	0.960015857	0.002625162
cg15481565	1	1458176	ATAD3A;ATAD3A;ATAD3A	0.85833234	0.8951681	0.896488011	-0.001319911
cg17848002	1	1458397	ATAD3A;ATAD3A;ATAD3A	0.86641712	0.917127382	0.919298773	-0.002171391
cg10712902	1	1458728	ATAD3A;ATAD3A;ATAD3A	0.415628239	0.467544699	0.462520227	0.005024471
cg17590292	1	1458739	ATAD3A;ATAD3A;ATAD3A	0.291341616	0.897828206	0.906007332	-0.008179126
cg14395520	1	1459028	ATAD3A;ATAD3A;ATAD3A	0.597545672	0.761508172	0.769420556	-0.007912383
cg15153800	1	1460332	ATAD3A;ATAD3A;ATAD3A	0.975334814	0.794032636	0.795356642	-0.001324006
cg06839383	1	1460464	ATAD3A;ATAD3A;ATAD3A	0.86188368	0.785322289	0.791065838	-0.005743549
cg24466671	1	1460663	ATAD3A;ATAD3A;ATAD3A	0.552277847	0.883908041	0.889664963	-0.005756923
cg13893866	1	1462754	ATAD3A;ATAD3A;ATAD3A	0.722548784	0.801642374	0.812430077	-0.010787702
cg17445140	1	1462956	ATAD3A;ATAD3A;ATAD3A	0.44508122	0.90003387	0.905442769	-0.005408899
cg23933399	1	1462973	ATAD3A;ATAD3A;ATAD3A	0.713178751	0.954160346	0.955926052	-0.001765706
cg19768036	1	1464063	ATAD3A;ATAD3A;ATAD3A	0.978497164	0.657081265	0.656532229	0.000549036
cg07808701	1	1464509	ATAD3A;ATAD3A;ATAD3A	0.580911722	0.919049118	0.922318824	-0.003269707
cg20675251	1	1464803	ATAD3A;ATAD3A;ATAD3A	0.88392161	0.589485565	0.585824096	0.00366147
cg17271658	1	1465190	ATAD3A;ATAD3A;ATAD3A	0.915290634	0.873935931	0.870673158	0.003262773
cg20681653	1	1468450	ATAD3A;ATAD3A;ATAD3A	0.943718962	0.876342386	0.877535504	-0.001193119
cg23590525	1	1469787	ATAD3A;ATAD3A;ATAD3A	0.937187547	0.793315453	0.794919058	-0.001603605
cg09259608	1	1470161	C1orf70	0.47968851	0.744916999	0.725616001	0.019300998
cg20958600	1	1470807	C1orf70	0.980927787	0.732324108	0.731451049	0.00087306
cg07835437	1	1470836	C1orf70	0.972649293	0.825067312	0.8239192	0.001148112
cg03041030	1	1470905	C1orf70	0.87692957	0.820571272	0.814254471	0.006316802
cg12983196	1	1471017	C1orf70	0.925124537	0.81053155	0.80572592	0.00480563
cg09151801	1	1471210	C1orf70	0.788936346	0.681529843	0.697979729	-0.016449886
cg11526073	1	1471938	C1orf70	0.841069853	0.828734542	0.825408282	0.003326261
cg15844005	1	1472079	C1orf70	0.941150228	0.793292881	0.791119722	0.00217316
cg27301475	1	1472146	C1orf70	0.717016623	0.685225091	0.694951233	-0.009726142
cg06205922	1	1473141	C1orf70	0.849882271	0.887253721	0.88025034	0.007003381
cg01536190	1	1473147	C1orf70	0.994047468	0.782990634	0.783140203	-0.000149569
cg27047577	1	1473193	C1orf70	0.324240218	0.974687104	0.972789094	0.00189801
cg14434115	1	1473252	TMEM240	0.602409896	0.915384199	0.911228088	0.00415611
cg11917182	1	1473310	TMEM240	0.55315953	0.772341697	0.761301353	0.011040344
cg02068237	1	1473319	C1orf70	0.689888084	0.752732331	0.749865792	0.002866539
cg12270813	1	1473370	C1orf70	0.655873074	0.898572424	0.907358862	-0.008786438
cg03724010	1	1473443	C1orf70	0.874731586	0.856983032	0.855682062	0.00130097
cg13804574	1	1473489	TMEM240	0.477103841	0.921755336	0.917467573	0.004287763
cg16037137	1	1473747	C1orf70	0.473728828	0.897176318	0.89123818	0.005938138
cg12632610	1	1474224	C1orf70	0.348646293	0.852201508	0.863821269	-0.011619761
cg16001723	1	1474399	C1orf70	0.833523885	0.925188997	0.926371752	-0.001182755
cg13850380	1	1475143	C1orf70	0.98889421	0.786453249	0.78719159	-0.000738341
cg00813378	1	1475209	C1orf70	0.83498407	0.936334801	0.937819385	-0.001484584
cg08738570	1	1475265	C1orf70	0.641345793	0.921012079	0.925033063	-0.004020984
cg22497741	1	1475644	C1orf70	0.505499694	0.80542411	0.781707688	0.023716422
cg16306898	1	1475675	C1orf70	0.872007652	0.890344846	0.881222284	0.009122562
cg16601494	1	1475737	C1orf70;C1orf70	0.666111713	0.947056699	0.936356321	0.010700378
cg15487867	1	1475742	C1orf70	0.791473983	0.911619712	0.902115145	0.009504567
cg18430990	1	1475941	TMEM240	0.921240285	0.836503548	0.829074056	0.007429492
cg23244095	1	1476269	C1orf70	0.874393376	0.855858376	0.86182006	-0.005961684
cg18114463	1	1476551	C1orf70	0.655256043	0.835693362	0.847035863	-0.011342501
cg09612202	1	1476661	C1orf70	0.835304429	0.728340502	0.734835655	-0.006495153
cg26602477	1	1476845	C1orf70	0.162468128	0.914832471	0.923654362	-0.008821891
cg11811409	1	1477025	C1orf70	0.747793868	0.744558173	0.7541568	-0.009598627
cg26690297	1	1477098	SSU72;C1orf70	0.727624314	0.786636194	0.790953254	-0.00431706
cg08757091	1	1477101	TMEM240;SSU72	0.363609826	0.818759121	0.827025865	-0.008266744
cg08464374	1	1477123	SSU72;C1orf70	0.498744757	0.904168074	0.910264418	-0.006096344
cg01802295	1	1477194	SSU72;C1orf70	0.745833899	0.849200775	0.853537384	-0.00433661
cg13575252	1	1477616	SSU72	0.603551305	0.896182309	0.90125775	-0.005075442
cg19619320	1	1477931	SSU72	0.607489301	0.902408943	0.898374822	0.004034121
cg11964810	1	1478170	SSU72	0.868420497	0.643255369	0.655215168	-0.0119598
cg21173317	1	1478665	SSU72	0.766537963	0.932098728	0.928765224	0.003333504
cg03392564	1	1478680	SSU72	0.679433907	0.94356117	0.94578089	-0.002219719
cg00955674	1	1478827	SSU72	0.495955503	0.702184324	0.686308855	0.015875469
cg03941625	1	1480603	SSU72	0.691978352	0.901069368	0.898684453	0.002384914
cg10347735	1	1481874	SSU72	0.7451293	0.846732873	0.843359711	0.003373161
cg05426853	1	1481910	SSU72	0.871967438	0.712626569	0.715550558	-0.002923989
cg07945460	1	1481947	SSU72	0.930259308	0.759154066	0.76053061	-0.001376544
cg07381470	1	1483130	SSU72	0.386995489	0.848824249	0.859304597	-0.010480348
cg24470133	1	1483206	SSU72	0.401114722	0.900213324	0.905393155	-0.005179831
cg00355315	1	1483257	SSU72	0.403823599	0.962469471	0.965286482	-0.00281701
cg04349378	1	1484205	SSU72	0.880891947	0.718414135	0.708178494	0.010235641
cg12734710	1	1486459	SSU72	0.96159325	0.551090371	0.555029651	-0.00393928
cg01058717	1	1487068	SSU72	0.097145409	0.92122101	0.932817434	-0.011596424
cg14194384	1	1487097	SSU72	0.992516314	0.798142592	0.798388369	-0.000245777
cg16305094	1	1487266	SSU72	0.991680663	0.586789927	0.587593493	-0.000803566
cg07229301	1	1487445	SSU72	0.856704319	0.73410739	0.739702265	-0.005594876
cg18312113	1	1487538	SSU72	0.864521016	0.857812734	0.862999476	-0.005186742
cg05888763	1	1488042	SSU72	0.606618994	0.903271021	0.899272709	0.003998312
cg07426077	1	1488581	SSU72	0.319513788	0.879795549	0.88910776	-0.009312211
cg02871542	1	1489408	SSU72	0.494193791	0.792801691	0.803408929	-0.010607238
cg22373622	1	1489544	SSU72	0.16751845	0.862254683	0.879720192	-0.017465509
cg26908276	1	1489793	SSU72	0.988821984	0.832989946	0.832309939	0.000680006
cg06069740	1	1489973	SSU72	0.576720806	0.79400346	0.810714124	-0.016710664
cg09073059	1	1490216	SSU72	0.962129382	0.94037662	0.939715832	0.000660788
cg16277776	1	1490676	SSU72	0.804466498	0.891557721	0.894975531	-0.00341781
cg07211239	1	1490809	SSU72	0.942868426	0.689921231	0.694423124	-0.004501893
cg09517190	1	1492513	SSU72	0.735589933	0.878133642	0.881080272	-0.00294663
cg08140609	1	1494641	SSU72	0.663312648	0.852496395	0.857463105	-0.00496671
cg20140735	1	1494726	SSU72	0.841279054	0.826730364	0.820758923	0.005971441
cg24044259	1	1496410	SSU72	0.579712497	0.864126444	0.873122903	-0.008996459
cg18368516	1	1496762	SSU72	0.810561926	0.944835137	0.943754841	0.001080295
cg12062537	1	1496856	SSU72	0.855262927	0.935701074	0.936900097	-0.001199023
cg14442715	1	1496934	SSU72	0.939253183	0.826314612	0.825489374	0.000825238
cg19910128	1	1496936	SSU72	0.639668771	0.825555282	0.831459768	-0.005904486
cg06089960	1	1498081	SSU72	0.928383918	0.765917326	0.761820347	0.004096979
cg17968925	1	1499694	SSU72	0.807150307	0.849054534	0.857134783	-0.00808025
cg09828226	1	1500093	SSU72	0.958010382	0.806500821	0.808085468	-0.001584647
cg03710092	1	1500280	SSU72;SSU72	0.695844155	0.905685386	0.896632261	0.009053125
cg13431342	1	1500958	SSU72	0.909175222	0.871788103	0.872637177	-0.000849074
cg08947289	1	1502414	SSU72	0.841309376	0.63254549	0.65253356	-0.019988071
cg20490900	1	1502606	SSU72	0.999460157	0.483446644	0.483550048	-0.000103404
cg04218845	1	1502647	SSU72	0.991340338	0.465857511	0.467576755	-0.001719244
cg00784654	1	1502751	SSU72	0.965048578	0.437367552	0.443805902	-0.00643835
cg03309758	1	1505914	SSU72	0.73488493	0.870720371	0.874131825	-0.003411454
cg12690016	1	1507138	SSU72	0.304182987	0.939712171	0.935393721	0.00431845
cg25018209	1	1509362	SSU72	0.507534478	0.045328226	0.04727625	-0.001948024
cg11586519	1	1509833	SSU72	0.117197614	0.079567147	0.090641719	-0.011074572
cg05181565	1	1509872	SSU72	0.669121104	0.050585824	0.048813578	0.001772246
cg23443459	1	1510336	SSU72	0.918297302	0.024754093	0.024959917	-0.000205823
cg04637864	1	1510339	SSU72	0.431704338	0.02525125	0.023518796	0.001732454
cg19158176	1	1510364	SSU72	0.868357532	0.022315916	0.022042029	0.000273887
cg13424097	1	1510427	SSU72	0.075233589	0.0449291	0.039163165	0.005765935
cg07090025	1	1510437	SSU72	0.185473034	0.063849333	0.058833254	0.00501608
cg06199750	1	1510566	SSU72	0.348624732	0.050411853	0.047884117	0.002527736
cg05433637	1	1510598	SSU72	0.441202718	0.051307461	0.048847923	0.002459538
cg08271362	1	1510719	SSU72	0.671499446	0.075804744	0.078445619	-0.002640876
cg03528848	1	1510724	SSU72	0.889109714	0.058672407	0.057266728	0.001405679
cg20755353	1	1510883	SSU72	0.963446272	0.066799325	0.067042495	-0.000243171
cg05338320	1	1510984	SSU72	0.921802498	0.145875224	0.150283499	-0.004408275
cg16848272	1	1510991	SSU72	0.850699824	0.189327486	0.200950538	-0.011623052
cg04652884	1	1513110	?	0.830876503	0.194519224	0.187001404	0.00751782
cg14279825	1	1513877	?	0.959836968	0.347088613	0.349772089	-0.002683476
cg05702207	1	1525422	?	0.721448341	0.840147348	0.844376961	-0.004229612
cg00151676	1	1525452	?	0.159289881	0.944771804	0.950814298	-0.006042494
cg13316116	1	1529636	?	0.892976148	0.418323132	0.425806729	-0.007483597
cg05934012	1	1533852	?	0.931922803	0.706794881	0.712532192	-0.005737311
cg07479014	1	1534392	?	0.299777432	0.778449702	0.78914577	-0.010696068
cg09126090	1	1534514	?	0.846685534	0.724353444	0.734439334	-0.010085891
cg16358446	1	1534984	?	0.93603037	0.44249468	0.451137702	-0.008643023
cg08289140	1	1535155	?	0.955732679	0.423619966	0.415965426	0.00765454
cg11521998	1	1536054	?	0.842051539	0.585621535	0.595846976	-0.010225441
cg09172260	1	1536101	?	0.917779054	0.761716199	0.766441304	-0.004725106
cg15158067	1	1536396	C1orf233	0.880379211	0.393559114	0.382602896	0.010956218
cg21240031	1	1536671	C1orf233	0.946196987	0.103620289	0.105563582	-0.001943293
cg26680206	1	1536755	C1orf233	0.978726873	0.647413904	0.645202931	0.002210972
cg15034659	1	1537543	?	0.984239294	0.705673034	0.704194564	0.00147847
cg11649182	1	1539923	?	0.993931673	0.205417549	0.205702489	-0.00028494
cg25311963	1	1546691	?	0.960779498	0.547388049	0.551286405	-0.003898356
cg07147033	1	1549615	MIB2;MIB2;MIB2;MIB2;MIB2	0.980820582	0.192774899	0.193779177	-0.001004278
cg13897348	1	1549699	MIB2;MIB2;MIB2;MIB2;MIB2	0.927318128	0.137255377	0.134547276	0.002708102
cg19246761	1	1549799	MIB2;MIB2;MIB2;MIB2;MIB2;MIB2	0.732148319	0.078117426	0.074683055	0.003434371
cg01229567	1	1549818	MIB2;MIB2;MIB2;MIB2;MIB2;MIB2	0.927472314	0.090919705	0.089382088	0.001537617
cg15817635	1	1550031	MIB2;MIB2;MIB2;MIB2;MIB2;MIB2	0.810238354	0.043988823	0.042698133	0.00129069
cg15652741	1	1550479	MIB2;MIB2;MIB2;MIB2;MIB2;MIB2	0.596728814	0.054860412	0.060498605	-0.005638194
cg10705488	1	1550648	MIB2;MIB2;MIB2;MIB2;MIB2;MIB2	0.622909932	0.023591018	0.021922352	0.001668666
cg11140595	1	1550660	MIB2;MIB2;MIB2;MIB2;MIB2;MIB2	0.832635545	0.017691778	0.018130274	-0.000438496
cg06761793	1	1550770	MIB2;MIB2;MIB2;MIB2;MIB2;MIB2	0.162095276	0.017692312	0.019876644	-0.002184332
cg18123911	1	1550773	MIB2;MIB2;MIB2;MIB2;MIB2;MIB2	0.425649097	0.01962777	0.018017659	0.001610111
cg17271960	1	1550779	MIB2;MIB2;MIB2;MIB2;MIB2;MIB2	0.86209688	0.028706608	0.029045636	-0.000339027
cg25004270	1	1550864	MIB2;MIB2;MIB2;MIB2;MIB2;MIB2	0.947286175	0.057041414	0.057363602	-0.000322188
cg25880288	1	1550879	MIB2;MIB2;MIB2;MIB2;MIB2;MIB2	0.600880091	0.040636048	0.042309226	-0.001673178
cg08912129	1	1551173	MIB2;MIB2;MIB2;MIB2;MIB2;MIB2	0.023117871	0.029631638	0.025633658	0.00399798
cg25164153	1	1551175	MIB2;MIB2;MIB2;MIB2;MIB2;MIB2	0.776839213	0.024861331	0.024233472	0.000627859
cg26169249	1	1551487	MIB2;MIB2;MIB2;MIB2;MIB2;MIB2	0.604499853	0.021846675	0.021042237	0.000804438
cg07807975	1	1551511	MIB2;MIB2;MIB2;MIB2;MIB2;MIB2	0.867311095	0.06922951	0.07007458	-0.00084507
cg25010770	1	1551521	MIB2;MIB2;MIB2;MIB2;MIB2;MIB2	0.732128622	0.030891913	0.030084093	0.00080782
cg10756715	1	1551525	MIB2;MIB2;MIB2;MIB2;MIB2;MIB2	0.60274841	0.054428012	0.056008975	-0.001580963
cg05941212	1	1551902	MIB2;MIB2;MIB2;MIB2;MIB2;MIB2	0.846323352	0.066552215	0.065724326	0.00082789
cg13947830	1	1551964	MIB2;MIB2;MIB2;MIB2;MIB2;MIB2	0.893746557	0.135592	0.131663711	0.00392829
cg26295592	1	1552224	MIB2;MIB2;MIB2;MIB2;MIB2;MIB2	0.914156115	0.29875647	0.3045096	-0.00575313
cg00781053	1	1552697	MIB2;MIB2;MIB2;MIB2;MIB2;MIB2	0.053714604	0.920455994	0.931311451	-0.010855457
cg23605175	1	1552796	MIB2;MIB2;MIB2;MIB2;MIB2;MIB2	0.655565438	0.846546524	0.858543727	-0.011997203
cg15369276	1	1552883	MIB2;MIB2;MIB2;MIB2;MIB2;MIB2	0.77282899	0.832243176	0.835032547	-0.002789371
cg25459752	1	1552894	MIB2;MIB2;MIB2;MIB2;MIB2;MIB2	0.575561431	0.909777644	0.905314281	0.004463362
cg15558634	1	1553405	MIB2;MIB2;MIB2;MIB2;MIB2;MIB2	0.417405024	0.927323466	0.932663738	-0.005340273
cg10970349	1	1555396	MIB2;MIB2;MIB2;MIB2;MIB2;MIB2	0.579246784	0.832729205	0.840500953	-0.007771748
cg15323084	1	1556707	MIB2;MIB2;MIB2;MIB2;MIB2;MIB2	0.726213585	0.808829109	0.812840177	-0.004011068
cg19165249	1	1558097	MIB2;MIB2;MIB2;MIB2;MIB2;MIB2	0.889550202	0.821987432	0.824161756	-0.002174324
cg09082814	1	1558372	MIB2;MIB2;MIB2;MIB2;MIB2;MIB2	0.956240437	0.659435203	0.66263989	-0.003204687
cg23957653	1	1558726	MIB2;MIB2;MIB2;MIB2;MIB2;MIB2	0.816636614	0.828414818	0.831575542	-0.003160724
cg09061216	1	1558936	MIB2;MIB2;MIB2;MIB2;MIB2;MIB2	0.865412264	0.893180728	0.896733401	-0.003552674
cg03975652	1	1559155	MIB2;MIB2;MIB2;MIB2;MIB2;MIB2	0.928740872	0.566478071	0.572511425	-0.006033354
cg25500853	1	1559952	MIB2;MIB2;MIB2;MIB2;MIB2;MIB2	0.67697917	0.892957973	0.889854453	0.00310352
cg04292080	1	1560449	MIB2;MIB2;MIB2;MIB2;MIB2;MIB2	0.604647857	0.790263316	0.804827609	-0.014564294
cg17456675	1	1560531	MIB2;MIB2;MIB2;MIB2;MIB2;MIB2	0.466524388	0.824870837	0.83766118	-0.012790343
cg24090393	1	1560804	MIB2;MIB2;MIB2;MIB2;MIB2;MIB2	0.743621653	0.843502873	0.855330461	-0.011827588
cg02492207	1	1560894	MIB2;MIB2;MIB2;MIB2;MIB2;MIB2	0.635924604	0.735148678	0.751312222	-0.016163544
cg10994397	1	1562110	MIB2;MIB2;MIB2;MIB2;MIB2;MIB2	0.712086621	0.829674634	0.822834105	0.006840529
cg22689324	1	1562397	MIB2;MIB2;MIB2;MIB2;MIB2;MIB2	0.791234768	0.737871154	0.729771274	0.00809988
cg06002660	1	1562745	MIB2;MIB2;MIB2;MIB2;MIB2;MIB2	0.612261861	0.870661405	0.875938899	-0.005277494
cg25900627	1	1562767	MIB2;MIB2;MIB2;MIB2;MIB2;MIB2	0.908533741	0.695624757	0.702139081	-0.006514324
cg04854189	1	1562771	MIB2;MIB2;MIB2;MIB2;MIB2;MIB2	0.896761943	0.802985072	0.805514027	-0.002528955
cg06912282	1	1563001	MIB2;MIB2;MIB2;MIB2;MIB2;MIB2	0.894718321	0.548602708	0.558393086	-0.009790378
cg06080300	1	1563096	MIB2;MIB2;MIB2;MIB2;MIB2;MIB2	0.696182068	0.847733652	0.852173848	-0.004440196
cg09159050	1	1563500	MIB2;MIB2;MIB2;MIB2;MIB2;MIB2	0.852515406	0.954610915	0.953341731	0.001269184
cg21129534	1	1563695	MIB2;MIB2;MIB2;MIB2;MIB2;MIB2	0.966290884	0.949810597	0.950121271	-0.000310673
cg00078456	1	1564422	MIB2;MIB2;MIB2;MIB2;MIB2;MIB2	0.827276544	0.889049403	0.886705799	0.002343604
cg18852096	1	1564425	MIB2;MIB2;MIB2;MIB2;MIB2;MIB2	0.662430949	0.798206889	0.806817429	-0.00861054
cg05642789	1	1564482	MIB2;MIB2;MIB2;MIB2;MIB2;MIB2	0.482483885	0.917802238	0.923750572	-0.005948334
cg01621974	1	1564788	MIB2;MIB2;MIB2;MIB2;MIB2;MIB2	0.865701023	0.697685549	0.713405574	-0.015720025
cg17122213	1	1564920	MIB2;MIB2;MIB2;MIB2;MIB2;MIB2	0.923152381	0.975362085	0.975642821	-0.000280736
cg03427058	1	1565025	MIB2;MIB2;MIB2;MIB2;MIB2;MIB2	0.549347345	0.886125643	0.891369236	-0.005243593
cg23430652	1	1565027	MIB2;MIB2;MIB2;MIB2;MIB2;MIB2	0.32837681	0.742951281	0.751280492	-0.008329211
cg00297832	1	1565541	MIB2;MIB2;MIB2;MIB2;MIB2;MIB2	0.121711155	0.906334202	0.887095777	0.019238425
cg24368383	1	1565856	MIB2;MIB2;MIB2;MIB2;MIB2;MIB2	0.943465868	0.962279545	0.962517864	-0.000238319
cg04882394	1	1565931	MIB2;MIB2;MIB2;MIB2;MIB2;MIB2	0.722079402	0.874930974	0.878395686	-0.003464712
cg24535439	1	1566351	MMP23B	0.918860944	0.550623118	0.562826958	-0.01220384
cg00262621	1	1566374	MMP23B	0.962397628	0.607885124	0.612943942	-0.005058819
cg08231710	1	1566687	MMP23A;MMP23B	0.973000603	0.835502484	0.837552133	-0.002049649
cg06943420	1	1566699	MMP23A;MMP23B	0.932448527	0.793908724	0.800359117	-0.006450393
cg11648594	1	1566860	MMP23A;MMP23B	0.961150132	0.731267103	0.735511936	-0.004244833
cg26740494	1	1567131	MMP23A;MMP23B	0.952170882	0.752967605	0.747065525	0.005902079
cg05834878	1	1567302	MMP23B;MMP23A	0.954329888	0.471489719	0.477047476	-0.005557756
cg26976576	1	1567551	MMP23A;MMP23B	0.917190698	0.255725502	0.264006902	-0.0082814
cg05419999	1	1567553	MMP23A;MMP23B	0.993716988	0.367959143	0.368810766	-0.000851622
cg11798909	1	1567820	MMP23A;MMP23B	0.971793753	0.289374078	0.286724696	0.002649382
cg27541892	1	1571801	CDK11B;CDK11B;CDK11B;CDK11B;CDK11B;CDK11B	0.714358597	0.532031911	0.539935367	-0.007903456
cg21921584	1	1572457	CDK11B;CDK11B;CDK11B;CDK11B;CDK11B;CDK11B	0.892988577	0.799853034	0.798666936	0.001186098
cg26660744	1	1573181	CDK11B;CDK11B;CDK11B;CDK11B;CDK11B;CDK11B	0.427786685	0.89368694	0.899687701	-0.006000761
cg10124011	1	1574521	CDK11B;CDK11B;CDK11B;CDK11B;CDK11B;CDK11B	0.241659402	0.76100074	0.775380878	-0.014380138
cg00595856	1	1576539	CDK11B;CDK11B;CDK11B;CDK11B;CDK11B;CDK11B	0.382915591	0.865473897	0.874307276	-0.008833379
cg23252997	1	1576591	CDK11B;CDK11B;CDK11B;CDK11B;CDK11B;CDK11B	0.802427078	0.864352184	0.868178141	-0.003825956
cg03484489	1	1578865	CDK11B;CDK11B;CDK11B;CDK11B;CDK11B;CDK11B	0.992544917	0.776856266	0.776252929	0.000603336
cg16673286	1	1581603	CDK11B;CDK11B;CDK11B;CDK11B;CDK11B;CDK11B	0.750800775	0.753189358	0.74052025	0.012669108
cg03388431	1	1583010	CDK11B;CDK11B;CDK11B;CDK11B;CDK11B;CDK11B	0.794928179	0.873927364	0.877141851	-0.003214487
cg17450090	1	1586880	CDK11B;CDK11B;CDK11B;CDK11B;CDK11B;CDK11B	0.902190165	0.521023062	0.522429731	-0.001406669
cg03939105	1	1589891	CDK11B;CDK11B;CDK11B;CDK11B;CDK11B;CDK11B	0.87638902	0.218321217	0.210510472	0.007810745
cg15126211	1	1590291	CDK11B;CDK11B;CDK11B;CDK11B;CDK11B;CDK11B	0.991362012	0.03015438	0.030183297	-2.89E-05
cg00998168	1	1590443	CDK11B;CDK11B;CDK11B;CDK11B;CDK11B;CDK11B	0.399338557	0.025045687	0.02324745	0.001798237
cg18282011	1	1590447	CDK11B;CDK11B;CDK11B;CDK11B;CDK11B;CDK11B	0.101606091	0.049026398	0.045771194	0.003255204
cg21149807	1	1590459	CDK11B;CDK11B;CDK11B;CDK11B;CDK11B;CDK11B	0.51856084	0.01898252	0.020146166	-0.001163646
cg09283376	1	1590479	CDK11B;CDK11B;CDK11B;CDK11B;CDK11B;CDK11B	0.643711119	0.073401041	0.07032031	0.003080731
cg20155988	1	1590632	CDK11B;CDK11B;CDK11B;CDK11B;CDK11B;CDK11B	0.894657021	0.037235837	0.037524454	-0.000288616
cg26562592	1	1590640	CDK11B;CDK11B;CDK11B;CDK11B;CDK11B;CDK11B	0.341799375	0.033462159	0.030879473	0.002582686
cg08864381	1	1590717	CDK11B;CDK11B;CDK11B;CDK11B;CDK11B;CDK11B	0.079977548	0.027881535	0.02541282	0.002468715
cg03017195	1	1590941	CDK11B;CDK11B;CDK11B;CDK11B;CDK11B;CDK11B	0.888596306	0.03723386	0.036827343	0.000406516
cg15830572	1	1593874	CDK11B;CDK11B;CDK11B;CDK11B;CDK11B;LOC728661;CDK11B	0.848381268	0.79014604	0.782216723	0.007929317
cg06848468	1	1597086	CDK11B;CDK11B;CDK11B;CDK11B;CDK11B;LOC728661;CDK11B	0.115851331	0.910781008	0.919950964	-0.009169956
cg20255817	1	1597454	LOC728661;CDK11B;CDK11B;CDK11B;CDK11B;CDK11B;CDK11B	0.159329115	0.974967289	0.978323752	-0.003356463
cg22082145	1	1597527	LOC728661;CDK11B;CDK11B;CDK11B;CDK11B;CDK11B;CDK11B	0.952252751	0.854351017	0.855851037	-0.00150002
cg07601058	1	1597720	LOC728661;CDK11B;CDK11B;CDK11B;CDK11B;CDK11B;CDK11B	0.994470619	0.815624444	0.815354851	0.000269593
cg23210533	1	1599978	LOC728661;CDK11B;CDK11B;CDK11B;CDK11B;CDK11B;CDK11B	0.829438037	0.828768376	0.833173327	-0.004404951
cg11809915	1	1601103	LOC728661;CDK11B;CDK11B;CDK11B;CDK11B;CDK11B;CDK11B	0.476529601	0.958642745	0.961048055	-0.002405309
cg04105726	1	1601205	LOC728661;CDK11B;CDK11B;CDK11B;CDK11B;CDK11B;CDK11B	0.366335504	0.944410088	0.917031941	0.027378147
cg17869988	1	1601380	LOC728661;CDK11B;CDK11B;CDK11B;CDK11B;CDK11B;CDK11B	0.968751023	0.849905392	0.850704496	-0.000799104
cg03718254	1	1601671	CDK11B;CDK11B;SLC35E2B;SLC35E2B;CDK11B;CDK11B;CDK11B;CDK11B	0.5460613	0.973688747	0.972136665	0.001552081
cg20106035	1	1601676	CDK11B;CDK11B;SLC35E2B;SLC35E2B;CDK11B;CDK11B;CDK11B;CDK11B	0.778407819	0.922045711	0.920053979	0.001991732
cg14626671	1	1601682	CDK11B;CDK11B;SLC35E2B;SLC35E2B;CDK11B;CDK11B;CDK11B;CDK11B	0.623118627	0.946040275	0.944350904	0.001689371
cg19382808	1	1602481	LOC728661;CDK11B;CDK11B;CDK11B;CDK11B;CDK11B;CDK11B	0.561959529	0.847268694	0.843072967	0.004195727
cg11530028	1	1602585	LOC728661;CDK11B;CDK11B;CDK11B;CDK11B;CDK11B;CDK11B	0.942446069	0.85436413	0.851326887	0.003037243
cg03972505	1	1602656	LOC728661;CDK11B;CDK11B;CDK11B;CDK11B;CDK11B;CDK11B	0.827082986	0.894615767	0.892756622	0.001859144
cg06528340	1	1602685	LOC728661;CDK11B;CDK11B;CDK11B;CDK11B;CDK11B;CDK11B	0.865016629	0.933556648	0.932765296	0.000791352
cg13077472	1	1602745	CDK11B;CDK11B;SLC35E2B;SLC35E2B;CDK11B;CDK11B;CDK11B;CDK11B	0.51330838	0.884497874	0.889407087	-0.004909213
cg17939059	1	1602914	LOC728661;CDK11B;CDK11B;CDK11B;CDK11B;CDK11B;CDK11B	0.899106628	0.79140802	0.786452221	0.004955798
cg18288914	1	1603013	LOC728661;CDK11B;CDK11B;CDK11B;CDK11B;CDK11B;CDK11B	0.988911487	0.876650014	0.876498876	0.000151138
cg03548463	1	1603847	LOC728661;CDK11B;CDK11B;CDK11B;CDK11B;CDK11B;CDK11B	0.960531615	0.832788389	0.834014628	-0.001226239
cg09330116	1	1603934	LOC728661;CDK11B;CDK11B;CDK11B;CDK11B;CDK11B;CDK11B	0.827600102	0.82550374	0.816633035	0.008870705
cg00400654	1	1604298	LOC728661;CDK11B;CDK11B;CDK11B;CDK11B;CDK11B;CDK11B	0.717203816	0.845028873	0.851921895	-0.006893023
cg04272838	1	1606206	LOC728661;CDK11B;CDK11B;CDK11B;CDK11B;CDK11B;CDK11B	0.795814501	0.923811176	0.925721115	-0.00190994
cg02915803	1	1606292	LOC728661;CDK11B;CDK11B;CDK11B;CDK11B;CDK11B;CDK11B	0.987186994	0.915825867	0.915553196	0.000272671
cg26932054	1	1606361	LOC728661;CDK11B;CDK11B;CDK11B;CDK11B;CDK11B;CDK11B	0.974620784	0.919275262	0.919058621	0.000216641
cg16990083	1	1606557	LOC728661;CDK11B;CDK11B;CDK11B;CDK11B;CDK11B;CDK11B	0.129113451	0.953438413	0.959610272	-0.006171859
cg12655137	1	1609388	CDK11B;CDK11B;CDK11B;CDK11B;CDK11B;LOC728661;CDK11B	0.960694037	0.867191207	0.866720765	0.000470442
cg20251225	1	1609551	CDK11B;CDK11B;CDK11B;CDK11B;CDK11B;LOC728661;CDK11B	0.386823124	0.950781973	0.954623016	-0.003841043
cg20429981	1	1609972	CDK11B;CDK11B;CDK11B;CDK11B;CDK11B;LOC728661;CDK11B	0.890333862	0.730332782	0.738257187	-0.007924405
cg01189072	1	1610660	CDK11B;CDK11B;CDK11B;CDK11B;CDK11B;LOC728661;CDK11B	0.985281865	0.712624953	0.710007055	0.002617898
cg11588584	1	1611937	CDK11B;CDK11B;CDK11B;CDK11B;CDK11B;LOC728661;CDK11B	0.671636452	0.789610398	0.793283886	-0.003673488
cg09825670	1	1611999	CDK11B;CDK11B;CDK11B;CDK11B;CDK11B;LOC728661;CDK11B	0.452343658	0.874326319	0.885812278	-0.011485959
cg15079481	1	1612535	CDK11B;CDK11B;SLC35E2B;SLC35E2B;CDK11B;CDK11B;CDK11B;CDK11B	0.995700667	0.66793805	0.667259393	0.000678657
cg20462449	1	1613704	CDK11B;CDK11B;CDK11B;CDK11B;CDK11B;LOC728661;CDK11B	0.998517069	0.759773749	0.759683065	9.07E-05
cg21106418	1	1613911	CDK11B;CDK11B;CDK11B;CDK11B;CDK11B;LOC728661;CDK11B	0.854160223	0.726188119	0.734050173	-0.007862053
cg10065215	1	1613982	CDK11B;CDK11B;CDK11B;CDK11B;CDK11B;LOC728661;CDK11B	0.291521794	0.957264394	0.951917962	0.005346432
cg12042834	1	1614009	CDK11B;CDK11B;CDK11B;CDK11B;CDK11B;LOC728661;CDK11B	0.798341011	0.858877905	0.861067044	-0.002189138
cg14976190	1	1615736	CDK11B;CDK11B;CDK11B;CDK11B;CDK11B;LOC728661;CDK11B	0.526715061	0.970450487	0.968272992	0.002177495
cg12135548	1	1617866	CDK11B;CDK11B;SLC35E2B;SLC35E2B;CDK11B;CDK11B;CDK11B;CDK11B	0.893781541	0.212074572	0.200729433	0.011345138
cg12100965	1	1623803	CDK11B;CDK11B;CDK11B;CDK11B;CDK11B;LOC728661;CDK11B	0.363605327	0.021542649	0.023190798	-0.001648149
cg25414858	1	1623994	SLC35E2B;SLC35E2B;CDK11B;CDK11B;SLC35E2B;SLC35E2B;CDK11B;CDK11B;CDK11B;CDK11B	0.620725844	0.084863756	0.077928906	0.00693485
cg05972376	1	1624399	LOC728661;CDK11B;CDK11B;CDK11B;CDK11B;CDK11B;CDK11B	0.665423486	0.127889026	0.141242701	-0.013353675
cg19018051	1	1625395	LOC728661;CDK11B;CDK11B;CDK11B;CDK11B;CDK11B;CDK11B	0.644153805	0.49991479	0.521259737	-0.021344947
cg13440958	1	1625403	SLC35E2B;SLC35E2B;CDK11B;CDK11B;CDK11B;CDK11B;CDK11B;CDK11B	0.862894984	0.435155345	0.447288658	-0.012133313
cg26114076	1	1625689	SLC35E2B;SLC35E2B;CDK11B;CDK11B;CDK11B;CDK11B;CDK11B;CDK11B	0.927878343	0.888143781	0.887418855	0.000724926
cg23231093	1	1625702	LOC728661;CDK11B;CDK11B;CDK11B;CDK11B;CDK11B;CDK11B	0.737795959	0.718751984	0.725810893	-0.007058909
cg04437922	1	1628249	CDK11B;CDK11B;CDK11B;CDK11B;CDK11B;CDK11B	0.922233143	0.722435572	0.729312431	-0.006876859
cg24688574	1	1629525	CDK11B;CDK11B;CDK11B;CDK11B;CDK11B;CDK11B	0.884476389	0.754715858	0.756657234	-0.001941377
cg00341415	1	1630742	MMP23A;CDK11B;CDK11B;CDK11B;CDK11B;CDK11B;CDK11B	0.997050871	0.543117366	0.543021062	9.63E-05
cg06750152	1	1630992	MMP23A;CDK11B;CDK11B;CDK11B;CDK11B;CDK11B;CDK11B	0.991531864	0.776520596	0.775937673	0.000582922
cg10626236	1	1631100	MMP23A;CDK11B;CDK11B;CDK11B;CDK11B;CDK11B;CDK11B	0.902173126	0.696879066	0.70450131	-0.007622244
cg27169263	1	1633373	CDK11B;CDK11B;CDK11B;CDK11B;CDK11B;CDK11B	0.937708452	0.87894645	0.880924261	-0.001977811
cg12437380	1	1635030	CDK11A;CDK11B;CDK11B;CDK11B;CDK11B;CDK11A;CDK11B;CDK11B	0.772002847	0.835314634	0.83897353	-0.003658897
cg21932190	1	1635647	CDK11A;CDK11B;CDK11B;CDK11B;CDK11B;CDK11A;CDK11B;CDK11B	0.746128726	0.829947363	0.824290159	0.005657204
cg12398752	1	1635750	CDK11B;CDK11B;CDK11A;CDK11A;CDK11B;CDK11B;CDK11B;CDK11B	0.815152772	0.86413716	0.861941131	0.002196028
cg05364761	1	1636187	CDK11A;CDK11B;CDK11B;CDK11B;CDK11B;CDK11A;CDK11B;CDK11B	0.813110088	0.826387866	0.832210051	-0.005822186
cg15942579	1	1636620	CDK11B;CDK11B;CDK11A;CDK11A;CDK11B;CDK11B;CDK11B;CDK11B	0.931930612	0.919469763	0.918748073	0.000721691
cg00853237	1	1638309	CDK11A;CDK11B;CDK11B;CDK11B;CDK11B;CDK11A;CDK11B;CDK11B	0.782204741	0.774567571	0.780582563	-0.006014992
cg27047637	1	1639088	CDK11A;CDK11B;CDK11B;CDK11B;CDK11B;CDK11A;CDK11B;CDK11B	0.943220992	0.76772533	0.771627209	-0.003901879
cg12048375	1	1639347	CDK11A;CDK11B;CDK11B;CDK11B;CDK11B;CDK11A;CDK11B;CDK11B	0.960145034	0.763956438	0.763458754	0.000497684
cg25189483	1	1639749	CDK11A;CDK11B;CDK11B;CDK11B;CDK11B;CDK11A;CDK11B;CDK11B	0.490097847	0.855894814	0.862977054	-0.00708224
cg24933755	1	1640702	CDK11A;CDK11B;CDK11B;CDK11B;CDK11B;CDK11A;CDK11B;CDK11B	0.798211487	0.854055455	0.856509078	-0.002453622
cg11851198	1	1642075	CDK11A;CDK11B;CDK11B;CDK11B;CDK11B;CDK11A;CDK11B;CDK11B	0.995886812	0.783651599	0.783343241	0.000308358
cg23611477	1	1644835	CDK11A;CDK11B;CDK11B;CDK11B;CDK11B;CDK11A;CDK11B;CDK11B	0.985145933	0.637304441	0.636099865	0.001204576
cg17964539	1	1645121	CDK11B;CDK11B;CDK11A;CDK11A;CDK11B;CDK11B;CDK11B;CDK11B	0.724392587	0.760066342	0.77347893	-0.013412588
cg10628909	1	1646882	CDK11A;CDK11B;CDK11B;CDK11B;CDK11B;CDK11A;CDK11B;CDK11B	0.905520678	0.875124613	0.876200302	-0.001075689
cg20871579	1	1650919	CDK11B;CDK11B;CDK11A;CDK11A;CDK11B;CDK11B;CDK11B;CDK11B	0.141502332	0.928462995	0.935703077	-0.007240082
cg21906539	1	1655213	CDK11B;CDK11B;CDK11B;CDK11B;CDK11A;CDK11B;CDK11A;CDK11B	0.88596593	0.226522527	0.218533523	0.007989004
cg16248785	1	1655629	CDK11B;CDK11B;CDK11B;CDK11B;CDK11A;CDK11B;CDK11A;CDK11B	0.165247283	0.020417484	0.018498193	0.00191929
cg25558285	1	1655781	CDK11A;CDK11A;CDK11B;CDK11B;CDK11B;CDK11B;CDK11B;CDK11B;CDK11B;CDK11B;CDK11B;CDK11A;CDK11A;CDK11B;CDK11B;CDK11B	0.279064216	0.036229208	0.038304456	-0.002075248
cg00062592	1	1655803	CDK11B;CDK11B;CDK11A;CDK11B;CDK11A;CDK11B;CDK11B;CDK11B	0.439312302	0.05646462	0.053305005	0.003159615
cg11198222	1	1655838	CDK11B;CDK11B;CDK11A;CDK11B;CDK11A;CDK11B;CDK11B;CDK11B	0.209476737	0.032987252	0.030570543	0.002416709
cg00669623	1	1655867	CDK11B;CDK11B;CDK11A;CDK11B;CDK11A;CDK11B;CDK11B;CDK11B	0.771100233	0.089855345	0.088241444	0.0016139
cg25253065	1	1655878	CDK11A;CDK11A;CDK11B;CDK11B;CDK11B;CDK11B;CDK11B;CDK11B	0.693026332	0.057655737	0.056097847	0.00155789
cg03009233	1	1655924	CDK11A;CDK11A;CDK11B;CDK11B;CDK11B;CDK11B;CDK11B;CDK11B	0.647637429	0.072643924	0.069817455	0.002826469
cg04243582	1	1655942	CDK11B;CDK11B;CDK11A;CDK11B;CDK11A;CDK11B;CDK11B;CDK11B	0.457575108	0.060391148	0.063555433	-0.003164285
cg15176125	1	1656587	CDK11A;CDK11A;CDK11B;CDK11B;CDK11B;CDK11B;CDK11B;CDK11B;SLC35E2	0.949029806	0.641321829	0.635305374	0.006016456
cg09353726	1	1656589	CDK11A;CDK11A;CDK11B;CDK11B;CDK11B;CDK11B;CDK11B;CDK11B;SLC35E2	0.913623515	0.564875554	0.55507458	0.009800974
cg11572942	1	1656592	CDK11A;CDK11B;CDK11B;CDK11B;CDK11A;CDK11B;CDK11B;CDK11B	0.74779945	0.58862132	0.613228534	-0.024607214
cg14164956	1	1656943	CDK11A;CDK11B;CDK11B;CDK11B;CDK11A;CDK11B;CDK11B;CDK11B	0.563429215	0.893522718	0.897989284	-0.004466566
cg12833102	1	1658935	SLC35E2;SLC35E2	0.804123115	0.676805265	0.687458498	-0.010653233
cg13441524	1	1660110	?	0.7714658	0.384592032	0.39783325	-0.013241218
cg01677809	1	1662943	SLC35E2;SLC35E2	0.953326548	0.653451883	0.647820094	0.005631789
cg14054781	1	1663781	SLC35E2;SLC35E2	0.984643743	0.82046117	0.821571761	-0.001110591
cg11987751	1	1663860	SLC35E2	0.859101964	0.52001183	0.505449318	0.014562511
cg10162318	1	1663924	SLC35E2;SLC35E2	0.874609435	0.849597765	0.851269236	-0.001671471
cg07808326	1	1663938	SLC35E2;SLC35E2	0.686865273	0.885170356	0.888817385	-0.003647029
cg16324669	1	1664080	SLC35E2;SLC35E2	0.810723511	0.904756046	0.906640629	-0.001884583
cg12213037	1	1666808	SLC35E2	0.980251824	0.259240386	0.261886634	-0.002646248
cg20620652	1	1666833	SLC35E2;SLC35E2	0.923272403	0.823412967	0.826153404	-0.002740437
cg02332863	1	1666933	SLC35E2;SLC35E2	0.803568311	0.770407547	0.778778248	-0.008370701
cg25887748	1	1667281	SLC35E2;SLC35E2	0.394100607	0.800545302	0.814815534	-0.014270232
cg04087434	1	1669123	SLC35E2	0.304033607	0.956843687	0.96096836	-0.004124672
cg13866156	1	1669148	SLC35E2	0.859783697	0.919208785	0.92144483	-0.002236046
cg17456545	1	1669215	SLC35E2	0.89112843	0.748291415	0.746626754	0.001664661
cg02934509	1	1669413	SLC35E2	0.381288854	0.931877407	0.9367943	-0.004916893
cg27391816	1	1672644	SLC35E2	0.983873923	0.252414491	0.250025364	0.002389127
cg16990280	1	1674679	SLC35E2	0.969767925	0.840138223	0.839413577	0.000724646
cg20597714	1	1677105	SLC35E2	0.22417095	0.020958124	0.02680382	-0.005845696
cg23983334	1	1677269	SLC35E2;SLC35E2	0.629348749	0.033351343	0.03461603	-0.001264687
cg22824366	1	1677470	SLC35E2;SLC35E2	0.976123391	0.095223543	0.094994266	0.000229278
cg22464455	1	1677536	SLC35E2;SLC35E2	0.730329739	0.059177523	0.057852936	0.001324587
cg13849007	1	1677539	SLC35E2	0.911965976	0.033673164	0.033424237	0.000248927
cg25394461	1	1677541	SLC35E2	0.223239789	0.069249429	0.074399416	-0.005149987
cg04789860	1	1677548	SLC35E2	0.66879162	0.055276248	0.05281354	0.002462708
cg17990871	1	1677678	SLC35E2	0.587828294	0.0443936	0.047958355	-0.003564755
cg01512113	1	1680232	?	0.918433374	0.635174372	0.623083961	0.012090411
cg10515720	1	1680951	?	0.820792487	0.704644052	0.721228427	-0.016584375
cg20999797	1	1681921	?	0.641069962	0.73639044	0.726498774	0.009891666
cg14018698	1	1683352	NADK	0.946598173	0.633140166	0.63498962	-0.001849454
cg18763089	1	1683738	NADK	0.840798052	0.870599493	0.873107697	-0.002508204
cg14027380	1	1683796	NADK	0.512583502	0.748727476	0.729908614	0.018818862
cg11163532	1	1683872	NADK	0.754842994	0.881706562	0.886840453	-0.005133891
cg03386811	1	1684063	NADK	0.169002747	0.958911492	0.952705075	0.006206417
cg22707691	1	1684095	NADK	0.963924029	0.913489691	0.91374557	-0.000255879
cg10317445	1	1685553	NADK	0.713574461	0.879895171	0.865834498	0.014060673
cg21580588	1	1685723	NADK	0.807233871	0.955097885	0.956229667	-0.001131781
cg15260978	1	1685832	NADK	0.299755815	0.787231548	0.798741248	-0.0115097
cg12406875	1	1685854	NADK	0.803159973	0.838785545	0.841419295	-0.00263375
cg05983502	1	1685970	NADK	0.820181104	0.90454972	0.902737775	0.001811944
cg17282211	1	1686080	NADK	0.966386044	0.781157516	0.785014521	-0.003857006
cg27433479	1	1687481	NADK	0.813034182	0.474832319	0.496284137	-0.021451818
cg26342907	1	1687532	NADK	0.646390841	0.963510677	0.965136195	-0.001625519
cg11725331	1	1687729	NADK	0.82132344	0.862665496	0.859784186	0.002881311
cg07015961	1	1687839	NADK;NADK;NADK;NADK	0.76904406	0.909012008	0.906284396	0.002727612
cg10543797	1	1688123	NADK	0.596883195	0.89209878	0.896925422	-0.004826642
cg18947110	1	1688383	NADK	0.192888072	0.827297073	0.842295888	-0.014998815
cg09233730	1	1688446	NADK	0.616288062	0.845876751	0.85100252	-0.005125769
cg15688635	1	1688550	NADK;NADK;NADK;NADK;NADK	0.702654174	0.876385513	0.872587838	0.003797676
cg17010445	1	1688716	NADK;NADK;NADK;NADK	0.645618819	0.853258366	0.857473247	-0.004214881
cg09185911	1	1688883	NADK	0.235168857	0.881347794	0.869165526	0.012182269
cg25031205	1	1688976	NADK	0.91376885	0.890791118	0.891898775	-0.001107657
cg15578948	1	1689012	NADK	0.271890566	0.972208556	0.969179018	0.003029538
cg04439557	1	1689452	NADK	0.551039298	0.83124328	0.811103327	0.020139953
cg08122070	1	1689610	NADK	0.169847747	0.918089616	0.925892253	-0.007802637
cg05152432	1	1689887	NADK	0.87500691	0.919640591	0.920819369	-0.001178777
cg07328316	1	1690235	NADK;NADK;NADK;NADK	0.887096937	0.512711895	0.524830073	-0.012118178
cg22906442	1	1690260	NADK;NADK;NADK;NADK	0.747165141	0.551626755	0.574306503	-0.022679748
cg08937102	1	1690389	NADK	0.976233078	0.547924706	0.549779278	-0.001854572
cg15274273	1	1690610	NADK;NADK;NADK;NADK	0.918975767	0.601599425	0.609120578	-0.007521153
cg11296110	1	1690811	NADK;NADK;NADK;NADK	0.876451043	0.820749123	0.823644202	-0.002895078
cg03606098	1	1690840	NADK	0.840195534	0.771541981	0.78079771	-0.009255729
cg18956079	1	1690982	NADK;NADK;NADK;NADK	0.730698367	0.693840365	0.709164214	-0.015323848
cg12552303	1	1691817	NADK	0.948661412	0.848220889	0.848900508	-0.000679619
cg00423114	1	1691916	NADK	0.681429062	0.820016664	0.82664568	-0.006629016
cg21692735	1	1691997	NADK	0.551645164	0.951126049	0.953529109	-0.00240306
cg23159992	1	1692062	NADK	0.692674358	0.904555759	0.901426689	0.00312907
cg14778560	1	1693368	NADK	0.857458065	0.704722027	0.716894657	-0.01217263
cg15851414	1	1695247	NADK;NADK;NADK	0.8766978	0.537560251	0.55734228	-0.019782029
cg15824543	1	1695391	NADK	0.908266463	0.560635253	0.57579313	-0.015157877
cg00992048	1	1695585	NADK	0.95380032	0.465150192	0.473293072	-0.008142881
cg00343906	1	1696692	NADK	0.278126026	0.91449035	0.908257321	0.006233029
cg27605903	1	1700594	NADK;NADK;NADK	0.616928812	0.816528558	0.830825841	-0.014297283
cg13185289	1	1707657	NADK;NADK;NADK	0.914981237	0.707919839	0.713887156	-0.005967318
cg09182189	1	1709203	NADK	0.500615004	0.045202616	0.04377739	0.001425226
cg17157064	1	1709597	NADK	0.595320531	0.037230816	0.038370102	-0.001139286
cg04407228	1	1710158	NADK	0.897458815	0.109165528	0.108231446	0.000934082
cg10388316	1	1710208	NADK	0.634013899	0.026020834	0.026800071	-0.000779237
cg00997530	1	1710229	NADK	0.445520022	0.015692657	0.016953515	-0.001260858
cg00328972	1	1710237	NADK	0.887117792	0.023992025	0.023753921	0.000238104
cg26421735	1	1710265	NADK	0.758112638	0.04753892	0.048591569	-0.001052649
cg12523155	1	1710346	NADK;NADK;NADK	0.989328535	0.026750055	0.026775813	-2.58E-05
cg18509696	1	1710424	NADK;NADK;NADK	0.73987003	0.051720775	0.057048382	-0.005327608
cg25877525	1	1710442	NADK;NADK;NADK	0.791238195	0.147819685	0.160784909	-0.012965224
cg20045172	1	1710448	NADK;NADK;NADK	0.812213648	0.145137763	0.155162514	-0.01002475
cg25852883	1	1710453	NADK;NADK;NADK	0.947556018	0.195172608	0.198739936	-0.003567327
cg09932345	1	1710561	NADK	0.959072761	0.166381676	0.168003882	-0.001622206
cg02297801	1	1710663	NADK	0.895898645	0.50584765	0.519347157	-0.013499506
cg02400530	1	1710880	NADK;NADK;NADK	0.948880725	0.29743859	0.302102459	-0.00466387
cg17266431	1	1711069	NADK	0.97871352	0.553756263	0.550580642	0.003175621
cg19114248	1	1711393	NADK;NADK;NADK;NADK	0.960728947	0.356968078	0.351119605	0.005848473
cg05627004	1	1711530	NADK;NADK	0.681242447	0.099889055	0.109749905	-0.00986085
cg11837076	1	1711588	NADK;NADK	0.984092523	0.244039999	0.245642384	-0.001602385
cg18591364	1	1711620	NADK;NADK	0.996027212	0.16181596	0.162092229	-0.00027627
cg04157786	1	1711635	NADK;NADK	0.959396534	0.321135783	0.32515732	-0.004021537
cg14958032	1	1711661	NADK;NADK	0.95724162	0.25295504	0.257264329	-0.004309289
cg00735586	1	1711716	NADK;NADK	0.952003841	0.293339411	0.288662654	0.004676757
cg23678594	1	1712021	?	0.478289087	0.064338526	0.075825245	-0.011486719
cg22877644	1	1712405	NADK	0.82813586	0.794984464	0.805745949	-0.010761485
cg23834034	1	1712821	NADK	0.998048154	0.408862022	0.409038294	-0.000176273
cg19083977	1	1712885	?	0.870491855	0.654680068	0.663823739	-0.009143671
cg02769781	1	1713676	?	0.83498601	0.515622286	0.537834254	-0.022211968
cg24163210	1	1713944	?	0.975743012	0.6432341	0.646952618	-0.003718518
cg00558749	1	1713950	?	0.961885573	0.67636117	0.68248009	-0.00611892
cg13461447	1	1714001	?	0.970340626	0.672382841	0.667435322	0.004947519
cg10207218	1	1714140	?	0.967254195	0.572909657	0.578242049	-0.005332392
cg05262191	1	1714271	?	0.954504016	0.532362078	0.538410748	-0.00604867
cg22376730	1	1715039	?	0.725031086	0.8403487	0.84641845	-0.00606975
cg04902899	1	1717822	GNB1	0.653662837	0.922026081	0.924603542	-0.002577462
cg26568075	1	1718809	GNB1	0.955895273	0.866163962	0.865484068	0.000679893
cg25314445	1	1718835	GNB1	0.433943388	0.89905779	0.905350644	-0.006292853
cg12076692	1	1718852	GNB1	0.371824893	0.93362381	0.929563979	0.004059832
cg13336641	1	1720449	GNB1;GNB1;GNB1	0.810997182	0.791794631	0.7975232	-0.005728569
cg16418734	1	1720537	GNB1	0.994434545	0.811253972	0.810967765	0.000286206
cg06843553	1	1724917	GNB1;GNB1;GNB1	0.522360988	0.807697859	0.81416809	-0.006470231
cg09292319	1	1725163	GNB1;GNB1;GNB1	0.71187288	0.859207745	0.863122942	-0.003915197
cg25666010	1	1726516	GNB1;GNB1;GNB1	0.809849263	0.879264796	0.882252811	-0.002988015
cg25075731	1	1726615	GNB1;GNB1;GNB1	0.92064995	0.754417034	0.759203502	-0.004786468
cg25069266	1	1726880	GNB1;GNB1;GNB1	0.265185287	0.897504585	0.906757909	-0.009253324
cg05722993	1	1727796	GNB1	0.98627298	0.826978161	0.827765856	-0.000787694
cg08820807	1	1728075	GNB1;GNB1;GNB1	0.881863595	0.795735574	0.792455991	0.003279583
cg15523212	1	1729345	GNB1;GNB1;GNB1	0.852435096	0.798218311	0.800296734	-0.002078423
cg03335128	1	1731415	GNB1	0.745324155	0.916090986	0.914270671	0.001820314
cg26793463	1	1735887	GNB1	0.735299257	0.890552897	0.89312715	-0.002574253
cg21422400	1	1747243	GNB1	0.078790584	0.872840136	0.887630363	-0.014790227
cg25480982	1	1748716	GNB1;GNB1;GNB1	0.795476626	0.850874515	0.844983936	0.005890579
cg20732440	1	1749888	GNB1;GNB1;GNB1	0.990862198	0.808934309	0.809185985	-0.000251676
cg04397839	1	1750428	GNB1;GNB1;GNB1	0.812945466	0.896022638	0.891945522	0.004077115
cg01729401	1	1750560	GNB1	0.412159817	0.921166857	0.916705295	0.004461562
cg02948693	1	1758610	GNB1;GNB1;GNB1	0.982327545	0.785606759	0.784371421	0.001235338
cg27021587	1	1758687	GNB1;GNB1;GNB1	0.961052869	0.819373379	0.817714209	0.00165917
cg05368896	1	1760171	GNB1;GNB1;GNB1	0.73840104	0.765358207	0.778153786	-0.012795579
cg12134886	1	1763781	GNB1;GNB1;GNB1	0.77627908	0.90518915	0.907218871	-0.002029721
cg01205154	1	1767173	GNB1;GNB1;GNB1	0.665138802	0.897114135	0.89331421	0.003799925
cg09535746	1	1772180	GNB1;GNB1;GNB1	0.419879597	0.821103499	0.838349046	-0.017245548
cg07068709	1	1772952	GNB1;GNB1;GNB1	0.700167733	0.91886947	0.921255736	-0.002386266
cg04260676	1	1774322	GNB1	0.289329765	0.84457204	0.856869402	-0.012297363
cg05813612	1	1779175	GNB1;GNB1;GNB1	0.325708761	0.925943762	0.910607854	0.015335909
cg18821813	1	1787424	GNB1;GNB1;GNB1	0.95029208	0.880830203	0.880172467	0.000657736
cg14527423	1	1788843	GNB1;GNB1;GNB1	0.849930771	0.760136147	0.769486805	-0.009350658
cg16677144	1	1790217	GNB1	0.930627883	0.111222761	0.108500887	0.002721873
cg14953148	1	1792846	GNB1;GNB1;GNB1	0.885612899	0.73146319	0.738287793	-0.006824603
cg12072340	1	1794548	GNB1;GNB1;GNB1	0.973227443	0.634996486	0.636235056	-0.00123857
cg18162783	1	1795891	GNB1	0.945471071	0.904264261	0.90481992	-0.00055566
cg04994975	1	1795945	GNB1	0.912199235	0.890866256	0.889287126	0.00157913
cg26147268	1	1801236	GNB1;GNB1;GNB1	0.887914729	0.876360888	0.873140607	0.00322028
cg05925326	1	1803843	GNB1;GNB1;GNB1	0.925453786	0.747917628	0.741668577	0.006249051
cg25599619	1	1804256	GNB1	0.235237356	0.862822453	0.830270919	0.032551534
cg16645714	1	1805390	GNB1;GNB1;GNB1	0.738309294	0.807194186	0.812982681	-0.005788496
cg09503310	1	1808158	GNB1;GNB1;GNB1	0.977233681	0.817758742	0.819297344	-0.001538602
cg03445765	1	1809595	GNB1;GNB1;GNB1	0.635065539	0.924612278	0.922487619	0.002124659
cg11836949	1	1812359	GNB1	0.881379679	0.683791488	0.694957464	-0.011165976
cg07432009	1	1815199	GNB1;GNB1;GNB1	0.400972426	0.915599991	0.907006619	0.008593372
cg03043696	1	1820656	GNB1	0.526244508	0.354891892	0.379420684	-0.024528792
cg19340909	1	1821422	GNB1	0.80214955	0.050949611	0.049776118	0.001173493
cg03716942	1	1821981	GNB1	0.631054744	0.032435536	0.031054331	0.001381205
cg06196161	1	1822066	GNB1	0.875036627	0.022021756	0.022459736	-0.00043798
cg23891190	1	1822194	GNB1	0.483885248	0.077292391	0.081667439	-0.004375049
cg01821754	1	1822399	GNB1;GNB1	0.39660513	0.09870687	0.0931124	0.005594471
cg17483139	1	1822401	GNB1;GNB1	0.000174362	0.038364776	0.030171047	0.008193729
cg04266169	1	1822862	GNB1	0.70727896	0.068195469	0.073367394	-0.005171925
cg15827003	1	1822912	GNB1	0.246874427	0.090748814	0.098414561	-0.007665746
cg18854735	1	1822972	GNB1	0.4031034	0.064646064	0.061180939	0.003465125
cg12150066	1	1823305	GNB1	0.760627037	0.056129487	0.054996267	0.00113322
cg23982607	1	1823379	GNB1	0.982430499	0.109719409	0.109149846	0.000569563
cg07380540	1	1825861	?	0.657553885	0.321927923	0.355442276	-0.033514352
cg16652392	1	1826227	?	0.991598251	0.325361248	0.325989976	-0.000628727
cg26492771	1	1830566	?	0.640841629	0.399855315	0.411651243	-0.011795928
cg21776599	1	1830693	?	0.973326813	0.413257639	0.410644861	0.002612778
cg24706992	1	1833078	?	0.807555598	0.504571194	0.520315836	-0.015744643
cg23936745	1	1837873	?	0.252537225	0.055678925	0.061018933	-0.005340009
cg00007800	1	1838518	?	0.926160148	0.471370681	0.478939068	-0.007568387
cg09809474	1	1840100	?	0.750658191	0.110955888	0.114153751	-0.003197863
cg13918235	1	1840201	?	0.234757945	0.033603814	0.035903238	-0.002299424
cg16384593	1	1840436	?	0.955592527	0.168981067	0.168531375	0.000449693
cg00309462	1	1840482	?	0.384138738	0.033836831	0.036629675	-0.002792844
cg23688809	1	1840730	?	0.63612158	0.041600081	0.040046778	0.001553303
cg16926213	1	1841314	?	0.822432798	0.868401753	0.858839774	0.009561979
cg09628503	1	1842629	?	0.868197094	0.745581393	0.756466075	-0.010884682
cg22850508	1	1843940	?	0.764620242	0.386568333	0.396565043	-0.00999671
cg15102821	1	1844801	CALML6	0.197362887	0.059030725	0.051569723	0.007461001
cg01755342	1	1845396	CALML6	0.69409372	0.283578572	0.268232721	0.015345851
cg15819352	1	1845940	CALML6	0.95692926	0.370179268	0.367210607	0.002968661
cg06443644	1	1846046	CALML6	0.947696011	0.571921514	0.579138427	-0.007216914
cg11549166	1	1846098	CALML6	0.780902433	0.442839058	0.458048401	-0.015209343
cg22364929	1	1846154	CALML6	0.947960211	0.261098969	0.264954425	-0.003855456
[truncated: 864,092 more rows]
