# Supplementary material for: Ionizing radiations induce shared epigenomic signatures unraveling adaptive mechanisms of cancerous cell lines with or without methionine dependency
Source: Clin Epigenetics. 2021 Dec 1;13:212. doi: 10.1186/s13148-021-01199-y (PMC8638416; doi:10.1186/s13148-021-01199-y)
Supplement: Supplementary file 5 — Additional file 5: Table S1b. Results from the epigenome-wide association study that assessed the effect of ionizing radiations on the DNA methylation profile comparing End_Irradiation” vs. “End_No irradiation” conditions. [file 13148_2021_1199_MOESM5_ESM.csv]

Predictor	Chromosome	Position	Gene	DMR	T Test P	Average (Cases)	Average (Controls)	Difference
cg14817997	1	10525	DDX11L1	?	0.514933086	0.841595329	0.829024292	0.012571037
cg26928153	1	10848	DDX11L1	?	0.59537948	0.879551963	0.886030563	-0.0064786
cg16269199	1	10850	DDX11L1	?	0.786473544	0.797326172	0.7932	0.004126172
cg13869341	1	15865	WASH5P	?	0.613685244	0.771854172	0.781082862	-0.00922869
cg14008030	1	18827	WASH5P	?	0.994271411	0.680070124	0.679879154	0.00019097
cg12045430	1	29407	WASH5P	?	0.921941359	0.188831217	0.190646272	-0.001815055
cg20826792	1	29425	WASH5P	?	0.792014058	0.183142392	0.179208007	0.003934385
cg20253340	1	68849	OR4F5	?	0.835305452	0.199026471	0.184373981	0.01465249
cg02404219	1	68889	OR4F5	?	0.969332852	0.51778623	0.514039101	0.003747129
cg21870274	1	69591	OR4F5	?	0.961779862	0.220548473	0.217230231	0.003318242
cg03130891	1	91550	?	?	0.602068516	0.10505108	0.122249232	-0.017198152
cg04098293	1	129332	?	?	0.831555295	0.21266028	0.207609644	0.005050636
cg16382250	1	129946	?	?	0.865281205	0.576674471	0.58135878	-0.00468431
cg24335620	1	135252	?	?	0.98898001	0.689522675	0.689263668	0.000259007
cg22463138	1	168956	?	?	0.490831569	0.65577666	0.668239176	-0.012462516
cg16162899	1	449076	?	?	0.844443773	0.637324342	0.65421386	-0.016889518
cg01803908	1	529821	?	?	0.837434351	0.661427174	0.650277076	0.011150098
cg17149495	1	530959	?	?	0.888947301	0.429413087	0.420749394	0.008663693
cg22802167	1	533950	?	?	0.968896602	0.7836574	0.784645104	-0.000987704
cg24669183	1	534242	?	?	0.862326442	0.448401241	0.440943034	0.007458207
cg17308840	1	542758	?	?	0.812185718	0.084572961	0.079053577	0.005519384
cg17866181	1	546984	?	?	0.365765834	0.866751131	0.880764747	-0.014013615
cg25018832	1	564471	LOC101928626	?	0.599841572	0.05669743	0.053652808	0.003044622
cg26679879	1	564501	LOC101928626	?	0.686856137	0.390797877	0.394642063	-0.003844187
cg22519184	1	564504	LOC101928626	?	0.521677354	0.465005699	0.46167332	0.003332379
cg11894324	1	564925	LOC101928626	?	0.822341459	0.216837602	0.2185971	-0.001759498
cg24159721	1	565170	?	?	0.974663362	0.179429125	0.179714431	-0.000285306
cg02288058	1	565603	LOC101928626	?	0.776620538	0.19915773	0.196637424	0.002520306
cg15174812	1	566172	?	?	0.761425143	0.163465924	0.161621823	0.001844101
cg12376350	1	566459	?	?	0.718894761	0.145380086	0.147469213	-0.002089127
cg08477687	1	566570	MIR1977	?	0.752961149	0.233690207	0.239475275	-0.005785068
cg00034556	1	566731	MIR1977	?	0.774634821	0.32129659	0.313664311	0.007632279
cg00645010	1	567113	MIR1977	?	0.378970072	0.152953137	0.174420566	-0.021467429
cg15394630	1	567206	MIR1977	?	0.717441203	0.160132318	0.156831071	0.003301247
cg05001044	1	567312	MIR1977	?	0.441677045	0.212008595	0.206054048	0.005954548
cg03344490	1	567348	MIR1977	?	0.914892607	0.112104896	0.112724417	-0.000619521
cg17501828	1	567358	MIR1977	?	0.813567756	0.211149005	0.209912122	0.001236883
cg11330075	1	567438	?	?	0.800345717	0.131323626	0.12998253	0.001341096
cg23917638	1	567501	MIR1977	?	0.823097152	0.278676575	0.280248388	-0.001571813
cg18024856	1	567747	MIR1977	?	0.576996691	0.084420475	0.089808007	-0.005387532
cg18761878	1	568475	?	?	0.872820094	0.348182193	0.349400865	-0.001218673
cg27534567	1	568536	?	?	0.962697232	0.1661827	0.166629661	-0.000446961
cg08858441	1	569427	?	?	0.870477194	0.373238155	0.375701411	-0.002463256
cg03348902	1	569603	?	?	0.669225402	0.179367233	0.175352535	0.004014697
cg01070250	1	569687	?	?	0.942246327	0.187768822	0.187099452	0.00066937
cg21996134	1	663153	LOC100133331	?	0.704553824	0.276029188	0.280191203	-0.004162015
cg07264491	1	665298	LOC100133331	?	0.56467333	0.57581263	0.589830533	-0.014017903
cg01577251	1	695763	?	?	0.993127621	0.615096389	0.614066269	0.00103012
cg13128577	1	700813	LOC100288069	?	0.730838458	0.781724623	0.790255863	-0.00853124
cg15560884	1	710097	?	?	0.888416538	0.607901771	0.604237599	0.003664172
cg10037654	1	713921	?	?	0.694965683	0.055817455	0.05712032	-0.001302866
cg14057946	1	713985	?	?	0.921039856	0.088969892	0.089630897	-0.000661005
cg11422233	1	714002	?	?	0.536754343	0.081103823	0.084135948	-0.003032125
cg16047670	1	714012	?	?	0.79191336	0.054423499	0.051886773	0.002536726
cg18263059	1	714021	?	?	0.810826791	0.061860632	0.057664744	0.004195888
cg01014490	1	714177	?	?	0.759641178	0.021631836	0.020966487	0.00066535
cg11731845	1	714239	LOC100288069	?	0.972806188	0.257373	0.256639607	0.000733393
cg04231937	1	714526	?	?	0.562218382	0.057780819	0.06658699	-0.008806171
cg04496485	1	714565	?	?	0.715113119	0.07091375	0.073606906	-0.002693156
cg24063007	1	714621	LOC100288069	?	0.699663476	0.030094977	0.029245731	0.000849246
cg11380914	1	716050	?	?	0.716623382	0.857915139	0.860084175	-0.002169036
cg10692041	1	716245	?	?	0.665741467	0.864324746	0.858481998	0.005842748
cg23904010	1	716808	?	?	0.765444098	0.752223737	0.744548165	0.007675572
cg09961319	1	720026	?	?	0.623276578	0.841890912	0.826929464	0.014961449
cg02339369	1	720220	?	?	0.82548431	0.850974273	0.845603807	0.005370466
cg17505339	1	720865	?	?	0.855587616	0.896342624	0.897597723	-0.001255099
cg20527398	1	739377	?	?	0.714534212	0.730680282	0.718893028	0.011787254
cg23790246	1	746863	?	?	0.963179439	0.781924964	0.78546606	-0.003541096
cg20283468	1	752454	FAM87B	?	0.995734893	0.39600999	0.395751381	0.000258609
cg09499020	1	752495	FAM87B	?	0.779465406	0.231422691	0.209881432	0.021541259
cg16535257	1	752696	FAM87B	?	0.969584695	0.288916899	0.28285305	0.006063849
cg15979415	1	753223	FAM87B	?	0.993509589	0.241877339	0.242461939	-0.0005846
cg09989996	1	753376	?	?	0.942560289	0.471945936	0.480277101	-0.008331165
cg05887128	1	754244	FAM87B	?	0.899720795	0.80658202	0.810026716	-0.003444696
cg11304639	1	754509	FAM87B	?	0.880855847	0.295744158	0.30576933	-0.010025172
cg11954957	1	758829	?	?	0.532122805	0.786985134	0.794546594	-0.00756146
cg01068023	1	761370	?	?	0.738217114	0.810789054	0.818021228	-0.007232174
cg08167039	1	762232	NCRNA00115;LOC643837	?	0.159449624	0.04552939	0.041659258	0.003870132
cg20677962	1	762279	NCRNA00115;LOC643837	?	0.982351344	0.067366804	0.067027799	0.000339005
cg24699430	1	762651	NCRNA00115;LOC643837	?	0.298803914	0.024596709	0.027130042	-0.002533333
cg11882405	1	762891	LINC00115;LINC01128;LINC01128;LINC01128;LINC01128;LINC01128;LINC01128	?	0.857953529	0.024033523	0.024387104	-0.000353581
cg22394869	1	762912	NCRNA00115;LOC643837	?	0.929935415	0.017310583	0.017478655	-0.000168072
cg02550592	1	762915	NCRNA00115;LOC643837	?	0.615498989	0.030111044	0.028639921	0.001471123
cg03213877	1	763116	NCRNA00115;LOC643837	DMR	0.831823028	0.062631424	0.066989417	-0.004357993
cg19411932	1	763127	NCRNA00115;LOC643837	DMR	0.969425962	0.074482181	0.075346888	-0.000864707
cg10677828	1	765630	LINC01128;LINC01128;LINC01128;LINC01128;LINC01128;LINC01128	?	0.620608709	0.790859955	0.796583197	-0.005723242
cg08939496	1	765632	LOC643837	?	0.719041496	0.830062769	0.835559474	-0.005496705
cg21482377	1	766792	LINC01128;LINC01128;LINC01128;LINC01128;LINC01128;LINC01128	?	0.961537762	0.719955385	0.717834382	0.002121002
cg05440980	1	766880	LINC01128;LINC01128;LINC01128;LINC01128;LINC01128;LINC01128	?	0.295238407	0.895953458	0.886917112	0.009036346
cg22416599	1	766915	LINC01128;LINC01128;LINC01128;LINC01128;LINC01128;LINC01128	?	0.920344053	0.776012524	0.779814314	-0.00380179
cg04747364	1	769886	LINC01128;LINC01128;LINC01128;LINC01128;LINC01128;LINC01128	?	0.411190141	0.867323476	0.878250868	-0.010927393
cg26304905	1	771962	LINC01128;LINC01128;LINC01128;LINC01128;LINC01128;LINC01128	?	0.918694211	0.654319502	0.658546855	-0.004227353
cg11255010	1	772147	LINC01128;LINC01128;LINC01128;LINC01128;LINC01128;LINC01128	?	0.676875859	0.761147322	0.771953449	-0.010806127
cg20434134	1	778272	LINC01128;LINC01128;LINC01128;LINC01128;LINC01128;LINC01128	?	0.882936287	0.849043026	0.852705522	-0.003662496
cg16736630	1	779995	LOC643837	?	0.766201523	0.788634212	0.771886567	0.016747645
cg21301391	1	782169	LINC01128;LINC01128;LINC01128;LINC01128;LINC01128	?	0.903106703	0.747098864	0.750759523	-0.00366066
cg25838738	1	782245	LINC01128;LINC01128;LINC01128;LINC01128;LINC01128	?	0.935518161	0.702705221	0.704697118	-0.001991897
cg20350716	1	782283	LINC01128;LINC01128;LINC01128;LINC01128;LINC01128	?	0.788849707	0.806024253	0.812073648	-0.006049395
cg20836817	1	782862	LINC01128;LINC01128;LINC01128;LINC01128;LINC01128	?	0.783587058	0.624625435	0.633054518	-0.008429083
cg03289899	1	783005	LINC01128;LINC01128;LINC01128;LINC01128;LINC01128	?	0.530967736	0.778376836	0.80051261	-0.022135773
cg01793617	1	785628	LOC643837	?	0.889120575	0.610593608	0.60584507	0.004748538
cg19973220	1	785802	LINC01128;LINC01128;LINC01128;LINC01128;LINC01128	?	0.750163502	0.548785435	0.539979457	0.008805978
cg09139287	1	787398	LOC643837	?	0.999041705	0.429500123	0.429554272	-5.41E-05
cg05662829	1	787423	LOC643837	?	0.683745649	0.789637921	0.808262743	-0.018624822
cg03440891	1	787506	LINC01128;LINC01128;LINC01128;LINC01128;LINC01128;LINC01128;LINC01128;LINC01128;LINC01128	?	0.931001781	0.542154444	0.54039096	0.001763484
cg22714517	1	788864	LOC643837	?	0.801111302	0.834492686	0.838437919	-0.003945233
cg00168193	1	790667	?	?	0.916540617	0.723201074	0.717631989	0.005569084
cg14280098	1	791298	?	?	0.513431417	0.909309683	0.9054349	0.003874783
cg15903280	1	793962	?	?	0.889330133	0.16839727	0.163933588	0.004463682
cg06325811	1	796328	?	?	0.984117539	0.201646959	0.200747904	0.000899055
cg08258224	1	800083	?	?	0.867157813	0.222861166	0.230906814	-0.008045648
cg20447754	1	801505	?	?	0.221820776	0.044125337	0.050178097	-0.00605276
cg12285627	1	803059	?	?	0.961625003	0.562563434	0.561375148	0.001188286
cg05898754	1	805102	FAM41C	?	0.823868055	0.198017619	0.186225413	0.011792207
cg03128332	1	805338	FAM41C	?	0.90051893	0.074465616	0.073111291	0.001354324
cg15994267	1	805352	FAM41C	?	0.836214668	0.358938905	0.362631885	-0.003692979
cg16619049	1	805541	FAM41C	?	0.931583567	0.261867364	0.270487814	-0.00862045
cg23100540	1	805554	FAM41C	?	0.872621865	0.30461775	0.320272666	-0.015654916
cg27346986	1	805606	FAM41C	?	0.914462265	0.461368697	0.464490019	-0.003121323
cg17698174	1	805746	FAM41C	?	0.647789691	0.5730988	0.54921871	0.02388009
cg13832055	1	806051	FAM41C	?	0.932607836	0.464577791	0.455500138	0.009077654
cg02793517	1	809006	FAM41C	?	0.874404325	0.525503383	0.515455415	0.010047969
cg01328860	1	809011	FAM41C	?	0.929475323	0.665905839	0.660866645	0.005039194
cg11938958	1	809532	FAM41C	?	0.988817612	0.453022456	0.452748161	0.000274295
cg16364132	1	810098	FAM41C	?	0.573091037	0.353909108	0.335789556	0.018119552
cg05475702	1	812248	FAM41C	?	0.900978389	0.472439264	0.459947172	0.012492092
cg01089781	1	812350	FAM41C	?	0.946297576	0.198812423	0.196702389	0.002110033
cg18147296	1	812539	FAM41C	?	0.765381812	0.111272718	0.106506754	0.004765964
cg05597748	1	812679	FAM41C	?	0.910125806	0.498381965	0.513280816	-0.014898851
cg00111697	1	812760	FAM41C	?	0.737658769	0.238477387	0.226602296	0.011875091
cg10988531	1	813317	FAM41C	?	0.968499871	0.247659724	0.251866571	-0.004206847
cg06919059	1	822774	?	?	0.367394908	0.423146408	0.39713936	0.026007048
cg05321646	1	824844	?	?	0.904733382	0.451551507	0.441946279	0.009605229
cg24373735	1	833555	?	?	0.828577396	0.612831598	0.618056574	-0.005224976
cg13938959	1	834183	?	?	0.710196392	0.66167543	0.640546597	0.021128833
cg12445832	1	834295	?	?	0.971925641	0.241716061	0.244934511	-0.00321845
cg23999112	1	834356	?	?	0.789975417	0.550310435	0.525340291	0.024970144
cg11527153	1	837536	?	?	0.948374887	0.730977707	0.727400526	0.003577182
cg27573606	1	838379	?	?	0.73652644	0.93896369	0.93666683	0.00229686
cg04195702	1	838486	?	?	0.972689126	0.813249466	0.812135051	0.001114415
cg01062849	1	838731	?	?	0.63730718	0.856324201	0.870373323	-0.014049122
cg08128007	1	839435	?	?	0.984290146	0.40723265	0.408849064	-0.001616413
cg23733394	1	839752	?	?	0.85133628	0.053763206	0.054560926	-0.00079772
cg13371836	1	840274	?	?	0.807431338	0.023691269	0.024318243	-0.000626974
cg04407431	1	840618	?	?	0.785683367	0.113638034	0.120945062	-0.007307028
cg13924672	1	840931	?	?	0.922595436	0.454033885	0.464046165	-0.01001228
cg10847807	1	840944	?	?	0.96624262	0.192966905	0.195245569	-0.002278665
cg20501011	1	841067	?	?	0.963979135	0.641082558	0.635149858	0.0059327
cg13565718	1	841289	?	?	0.639704134	0.826270232	0.841071687	-0.014801456
cg01097950	1	843491	?	?	0.9873901	0.319598695	0.318230603	0.001368093
cg08900511	1	843581	?	?	0.983919331	0.56139623	0.563899994	-0.002503764
cg04410003	1	844499	?	?	0.990172366	0.722322262	0.721200455	0.001121807
cg12726839	1	845311	?	?	0.905852623	0.50495055	0.489468516	0.015482034
cg04364728	1	845810	?	?	0.826053249	0.423376158	0.445613731	-0.022237573
cg05151709	1	846155	?	?	0.996176897	0.470591236	0.47111192	-0.000520683
cg08546707	1	846195	?	?	0.86942869	0.615735586	0.627585361	-0.011849775
cg01782097	1	846637	?	?	0.971536496	0.211493561	0.212671009	-0.001177448
cg20825023	1	846742	?	?	0.947565535	0.149604086	0.147964613	0.001639473
cg12549180	1	847816	?	?	0.93360676	0.635740353	0.625951133	0.00978922
cg11851804	1	848379	?	?	0.906103137	0.222293322	0.215439731	0.006853591
cg06623778	1	848409	?	?	0.998401867	0.426619662	0.4263898	0.000229861
cg08186992	1	848523	?	?	0.928214968	0.394583436	0.403636679	-0.009053243
cg17436295	1	848609	?	?	0.945523192	0.566619894	0.5598346	0.006785294
cg00613965	1	849447	?	?	0.772403246	0.517911162	0.534994927	-0.017083765
cg18865112	1	849540	?	?	0.985750746	0.317734284	0.318700222	-0.000965938
cg21407818	1	853925	FLJ39609	?	0.895056327	0.602763029	0.589793046	0.012969983
cg22226438	1	854766	FLJ39609	?	0.864491764	0.397929484	0.418712922	-0.020783438
cg08029603	1	854824	FLJ39609	?	0.785434454	0.776317498	0.784480181	-0.008162683
cg16347928	1	854838	FLJ39609	?	0.919582975	0.746759443	0.738242433	0.00851701
cg22699361	1	854918	FLJ39609	?	0.977791675	0.375116502	0.378464383	-0.003347881
cg03890988	1	854951	FLJ39609	?	0.98103379	0.300567982	0.298838511	0.001729471
cg21786289	1	854966	FLJ39609	?	0.964183731	0.39507734	0.400805348	-0.005728008
cg13897241	1	855046	FLJ39609	?	0.986018533	0.552131806	0.554046507	-0.001914701
cg12712429	1	855122	LOC100130417;LOC100130417	?	0.970293658	0.525329197	0.520810888	0.004518308
cg13176867	1	855425	FLJ39609	?	0.955427857	0.613037319	0.607096434	0.005940884
cg15105996	1	855445	FLJ39609	?	0.908891883	0.671440208	0.658495858	0.01294435
cg02565062	1	855544	FLJ39609	?	0.974693557	0.324927538	0.328400591	-0.003473053
cg09856436	1	855649	FLJ39609	?	0.974943278	0.48139909	0.477153401	0.004245689
cg19159092	1	856059	FLJ39609	?	0.941069291	0.488988264	0.482166452	0.006821812
cg27050229	1	856693	?	?	0.709230611	0.119335505	0.123437587	-0.004102082
cg06931612	1	856914	?	?	0.900741803	0.396860287	0.408848447	-0.011988159
cg11407801	1	857657	?	?	0.97428818	0.426769068	0.429578846	-0.002809778
cg01197763	1	858362	?	?	0.951085638	0.770609634	0.773695232	-0.003085597
cg01789792	1	858547	?	?	0.986579205	0.349505554	0.35072531	-0.001219756
cg16352085	1	859719	SAMD11	?	0.63790751	0.077088151	0.075396965	0.001691185
cg04839849	1	859844	SAMD11	?	0.809950604	0.043120298	0.042320975	0.000799323
cg03725447	1	860008	SAMD11	?	0.852540214	0.157045947	0.159449647	-0.0024037
cg25215298	1	860022	SAMD11	?	0.636333805	0.026525821	0.025127655	0.001398166
cg04672450	1	860185	SAMD11	?	0.679507524	0.07652154	0.073299332	0.003222208
cg20341253	1	860469	SAMD11	?	0.485189572	0.062366956	0.089705235	-0.027338278
cg27487046	1	860613	SAMD11	?	0.799577987	0.160627981	0.173757192	-0.013129211
cg06091566	1	860621	SAMD11	?	0.942306343	0.157928768	0.159962826	-0.002034058
cg03735847	1	860925	SAMD11	?	0.746155456	0.092240116	0.109148436	-0.01690832
cg27009105	1	860962	SAMD11	?	0.938131245	0.103866257	0.107850358	-0.003984101
cg03180780	1	860965	SAMD11	?	0.92101174	0.124769307	0.131395891	-0.006626584
cg04531633	1	861090	SAMD11	?	0.685736392	0.073921173	0.085894845	-0.011973673
cg09166659	1	861177	SAMD11;SAMD11	?	0.971159752	0.083634917	0.084890807	-0.001255891
cg05527507	1	861265	SAMD11	?	0.958097549	0.348999912	0.353723334	-0.004723421
cg14324200	1	861317	SAMD11	?	0.993765836	0.379594569	0.378780631	0.000813938
cg13856810	1	861886	SAMD11	?	0.999682649	0.339768912	0.339724041	4.49E-05
cg02896266	1	864879	SAMD11	?	0.986916218	0.339322567	0.337443895	0.001878672
cg13806162	1	865013	SAMD11	?	0.985901759	0.667387105	0.668846537	-0.001459432
cg23225454	1	865583	SAMD11	?	0.951966199	0.777214822	0.781033254	-0.003818432
cg00976181	1	865860	SAMD11	?	0.986691609	0.224270205	0.225516014	-0.00124581
cg10711230	1	867031	SAMD11	?	0.785475642	0.650693203	0.617054173	0.03363903
cg00145911	1	867938	SAMD11	?	0.748318949	0.701486218	0.681777015	0.019709203
cg13546858	1	869346	SAMD11	?	0.972039314	0.292364953	0.288054515	0.004310438
cg13692836	1	869368	SAMD11	?	0.961675206	0.389856108	0.383688399	0.00616771
cg06531475	1	870791	SAMD11	?	0.936683755	0.315362877	0.326831008	-0.011468131
cg06624358	1	870810	SAMD11	?	0.876267226	0.329826048	0.344450065	-0.014624017
cg14156792	1	870958	SAMD11	?	0.926921481	0.325083558	0.315087011	0.009996546
cg24997886	1	871033	SAMD11	?	0.966481393	0.195302912	0.192323158	0.002979753
cg01727431	1	871057	SAMD11	?	0.978531593	0.297056119	0.300665053	-0.003608934
cg10146935	1	871308	SAMD11	?	0.942531306	0.146842915	0.153321479	-0.006478564
cg02439789	1	871441	SAMD11	?	0.95179441	0.276074487	0.282977875	-0.006903388
cg24362661	1	871546	SAMD11	?	0.998296331	0.30484927	0.305154755	-0.000305485
cg05819296	1	871980	SAMD11	?	0.964328663	0.383204698	0.377970601	0.005234098
cg00582671	1	872235	SAMD11	?	0.96815897	0.7918218	0.793372024	-0.001550224
cg22485363	1	872385	SAMD11	?	0.846920962	0.348103292	0.373209623	-0.025106331
cg06036236	1	872737	SAMD11	?	0.970467837	0.568288798	0.563876248	0.00441255
cg03521652	1	874601	SAMD11	?	0.942612542	0.333003103	0.326655289	0.006347813
cg13904806	1	874697	SAMD11	?	0.962129675	0.750973536	0.758297267	-0.007323731
cg03269716	1	874896	SAMD11	?	0.952864262	0.399347487	0.405221677	-0.005874191
cg04121631	1	875345	SAMD11	?	0.66058793	0.060111177	0.065206848	-0.005095672
cg14183444	1	875606	SAMD11	?	0.892009946	0.052660127	0.052071934	0.000588194
cg23440882	1	875880	SAMD11	?	0.551188216	0.039548267	0.043390434	-0.003842167
cg23112672	1	876199	SAMD11	?	0.573670939	0.080982029	0.086186403	-0.005204374
cg15896339	1	876249	SAMD11	?	0.579202334	0.095795181	0.114731594	-0.018936413
cg21801539	1	876320	SAMD11	?	0.81084236	0.043919735	0.045115879	-0.001196144
cg02676653	1	876331	SAMD11	?	0.868712126	0.055098552	0.053835996	0.001262555
cg19669771	1	876454	SAMD11	?	0.834360159	0.238209279	0.251397524	-0.013188245
cg12454161	1	876551	SAMD11	?	0.89469606	0.400157352	0.409456023	-0.00929867
cg26477748	1	876816	SAMD11	?	0.98283854	0.203443989	0.204702093	-0.001258104
cg09180262	1	876870	SAMD11	?	0.948913368	0.143730872	0.146437309	-0.002706438
cg24045482	1	876993	SAMD11	?	0.870165721	0.044531867	0.045164865	-0.000632998
cg09988062	1	877489	SAMD11	?	0.822158912	0.044981154	0.044363949	0.000617205
cg19724344	1	877647	SAMD11	?	0.920855051	0.158696367	0.15566894	0.003027427
cg06838427	1	877876	SAMD11	?	0.952522508	0.220337413	0.224244844	-0.003907431
cg10827460	1	879375	SAMD11	?	0.480117718	0.933032514	0.926306832	0.006725683
cg15742605	1	879383	SAMD11	?	0.688214946	0.941140674	0.935869372	0.005271302
cg09756115	1	879415	SAMD11	?	0.552896733	0.789646223	0.778238775	0.011407448
cg23731742	1	879958	NOC2L;SAMD11	?	0.911469451	0.506911578	0.496997593	0.009913984
cg24114126	1	881083	NOC2L	?	0.775237683	0.828355653	0.819651456	0.008704197
cg16952407	1	881269	NOC2L	?	0.836802463	0.854251722	0.845963737	0.008287986
cg06511482	1	882546	NOC2L	?	0.483351344	0.855309571	0.843140224	0.012169347
cg17153432	1	883538	NOC2L	?	0.948362036	0.794351761	0.7958215	-0.001469738
cg00113194	1	884869	NOC2L	?	0.886487869	0.770662608	0.765215085	0.005447523
cg02968844	1	884964	NOC2L	?	0.516116593	0.821543814	0.828818627	-0.007274813
cg16248916	1	886419	NOC2L	?	0.700848351	0.894589067	0.897725559	-0.003136491
cg20322444	1	886441	NOC2L	?	0.884022269	0.801252075	0.80690457	-0.005652495
cg07983659	1	886485	NOC2L	?	0.831967733	0.81052092	0.799317582	0.011203338
cg11733071	1	886543	NOC2L	?	0.974942748	0.861759101	0.861352197	0.000406904
cg01394461	1	887576	NOC2L	?	0.765521956	0.735897992	0.746828076	-0.010930084
cg09555360	1	888413	NOC2L	?	0.943482445	0.825071287	0.823961724	0.001109563
cg07701223	1	888957	NOC2L	?	0.957960627	0.903899003	0.903434231	0.000464771
cg13060902	1	889215	NOC2L	?	0.97871111	0.573740353	0.573143393	0.00059696
cg16608242	1	889533	NOC2L	?	0.367989974	0.917779643	0.912187673	0.00559197
cg21830050	1	891193	NOC2L	?	0.878944557	0.685692479	0.694054611	-0.008362132
cg15684274	1	892857	NOC2L	?	0.807282893	0.834309088	0.838787288	-0.0044782
cg16005420	1	892914	NOC2L	?	0.819914031	0.790602313	0.787173864	0.003428449
cg02452688	1	893414	NOC2L	?	0.935422373	0.472669131	0.482156447	-0.009487316
cg21362926	1	894026	NOC2L	?	0.895128871	0.041214427	0.040847659	0.000366768
cg23430421	1	894037	NOC2L	?	0.579701374	0.043414039	0.041531151	0.001882888
cg24664590	1	894056	NOC2L	?	0.609784142	0.03525066	0.034358118	0.000892543
cg08472719	1	894108	NOC2L	?	0.97786149	0.081248329	0.080447932	0.000800397
cg03161767	1	894207	NOC2L	?	0.893635344	0.042784688	0.042397422	0.000387266
cg10207527	1	894257	NOC2L	?	0.943762174	0.095549214	0.094944203	0.00060501
cg04485075	1	894587	KLHL17;NOC2L	?	0.852272654	0.042468331	0.041832863	0.000635468
cg16389252	1	894601	KLHL17;NOC2L	?	0.566532488	0.038280751	0.03977548	-0.001494729
cg19923810	1	894954	KLHL17;NOC2L	?	0.921995408	0.446348084	0.456868286	-0.010520202
cg25096313	1	895141	KLHL17;NOC2L	?	0.91893137	0.783858231	0.789295357	-0.005437126
cg13713718	1	895864	NOC2L;KLHL17	?	0.329107987	0.407550739	0.420030046	-0.012479307
cg22114309	1	895869	KLHL17;NOC2L	?	0.438635371	0.414913094	0.427371111	-0.012458018
cg17368944	1	895983	NOC2L;KLHL17;KLHL17	?	0.292713247	0.097403656	0.106140011	-0.008736356
cg11132698	1	895988	KLHL17;KLHL17;NOC2L	?	0.902648545	0.053015841	0.053609938	-0.000594098
cg09789536	1	896226	KLHL17	?	0.887076372	0.296188966	0.299560982	-0.003372016
cg26866020	1	896305	KLHL17	?	0.303662874	0.027625197	0.031000459	-0.003375263
cg17505193	1	896310	KLHL17	?	0.04657468	0.03571853	0.047580883	-0.011862354
cg13802035	1	896316	KLHL17	?	0.368630525	0.022375707	0.025935919	-0.003560212
cg07582955	1	896763	KLHL17	?	0.791113677	0.407334986	0.434274236	-0.02693925
cg16968662	1	897308	KLHL17	?	0.942190033	0.725799824	0.72295493	0.002844894
cg07696918	1	897500	KLHL17	?	0.922819636	0.782527798	0.785439536	-0.002911737
cg04359978	1	897590	KLHL17	?	0.815186794	0.702815736	0.719742446	-0.01692671
cg07236207	1	897949	KLHL17	?	0.242675234	0.891672073	0.882129107	0.009542966
cg08198173	1	898670	KLHL17	?	0.475253107	0.751779696	0.758689691	-0.006909995
cg01108617	1	898744	KLHL17	?	0.475634593	0.826410199	0.838482554	-0.012072354
cg03148373	1	898852	KLHL17	?	0.724548991	0.937842459	0.941293988	-0.003451528
cg10644916	1	899000	KLHL17	?	0.978337945	0.824648755	0.825022892	-0.000374136
cg01930745	1	899182	KLHL17	?	0.982002355	0.852388458	0.852611842	-0.000223385
cg14860707	1	899515	KLHL17	?	0.701710072	0.905429525	0.902539212	0.002890313
cg14997037	1	900550	KLHL17;PLEKHN1;PLEKHN1	?	0.778920643	0.839730588	0.850026023	-0.010295436
cg15648958	1	900832	PLEKHN1;KLHL17;PLEKHN1	?	0.450976262	0.891074549	0.902129047	-0.011054498
cg03041482	1	900945	PLEKHN1;KLHL17;PLEKHN1	?	0.674662684	0.884102552	0.888937606	-0.004835054
cg00328058	1	901062	PLEKHN1;KLHL17;PLEKHN1	?	0.87460184	0.755536598	0.759926173	-0.004389575
cg02835406	1	901287	PLEKHN1;PLEKHN1	?	0.973144629	0.731191403	0.728524374	0.00266703
cg25742326	1	901449	PLEKHN1;PLEKHN1	?	0.932693976	0.403463707	0.411708166	-0.008244459
cg12663811	1	901685	PLEKHN1;PLEKHN1	?	0.956503363	0.206102401	0.209940851	-0.00383845
cg07390924	1	901725	PLEKHN1;PLEKHN1	?	0.666855283	0.067944633	0.073088595	-0.005143962
cg10110857	1	901755	PLEKHN1;PLEKHN1	?	0.849228807	0.069065498	0.071328837	-0.002263339
cg10375192	1	901799	PLEKHN1;PLEKHN1	?	0.99215404	0.18542972	0.18489594	0.00053378
cg02056921	1	901892	PLEKHN1;PLEKHN1;PLEKHN1;PLEKHN1	?	0.91040641	0.097403025	0.100014596	-0.002611571
cg21832150	1	902025	PLEKHN1;PLEKHN1	?	0.736232996	0.110165555	0.121864903	-0.011699348
cg24076968	1	902549	PLEKHN1;PLEKHN1	?	0.977469477	0.084548635	0.084303419	0.000245217
cg12536471	1	902653	PLEKHN1;PLEKHN1	?	0.874768383	0.1525843	0.158586103	-0.006001802
cg06324192	1	903543	PLEKHN1;PLEKHN1	?	0.949032263	0.499565479	0.502745309	-0.00317983
cg23493227	1	905250	PLEKHN1;PLEKHN1	?	0.607123495	0.738524272	0.747268975	-0.008744703
cg23207077	1	905988	PLEKHN1;PLEKHN1	?	0.935661112	0.644927936	0.639931734	0.004996202
cg24396605	1	906122	PLEKHN1;PLEKHN1;PLEKHN1;PLEKHN1	?	0.901427551	0.705624619	0.697306504	0.008318114
cg22381068	1	906363	PLEKHN1;PLEKHN1	?	0.960374327	0.665744946	0.669291202	-0.003546256
cg04865998	1	906965	PLEKHN1;PLEKHN1	?	0.874360493	0.690353024	0.680831492	0.009521533
cg07195057	1	907118	PLEKHN1;PLEKHN1	?	0.944883704	0.771696433	0.77724513	-0.005548697
cg26679367	1	907618	PLEKHN1;PLEKHN1	?	0.774178184	0.568762745	0.553876139	0.014886606
cg06818851	1	907708	PLEKHN1;PLEKHN1	?	0.97724692	0.933204773	0.933680772	-0.000475999
cg10175834	1	908749	PLEKHN1;PLEKHN1	?	0.95516994	0.607731752	0.606254961	0.001476791
cg20691282	1	908754	PLEKHN1;PLEKHN1	?	0.669150773	0.839276676	0.830237545	0.009039132
cg23956473	1	909320	PLEKHN1;PLEKHN1	?	0.865307911	0.846182843	0.848317219	-0.002134376
cg16352072	1	910223	PLEKHN1;PLEKHN1	?	0.905194224	0.5800537	0.57266258	0.00739112
cg25107893	1	911601	C1orf170	?	0.912455415	0.249432637	0.251211257	-0.00177862
cg05505459	1	911995	C1orf170	?	0.66351771	0.13931251	0.13143496	0.00787755
cg23635910	1	912055	C1orf170	?	0.996211742	0.085361646	0.085308985	5.27E-05
cg08546158	1	913322	PERM1;PERM1	?	0.980359032	0.442818799	0.439990514	0.002828284
cg08843537	1	914382	C1orf170	?	0.862550119	0.783707489	0.789684337	-0.005976847
cg22348654	1	916058	C1orf170	?	0.95379199	0.474446682	0.468062881	0.006383801
cg18166741	1	916346	C1orf170	?	0.930264853	0.540968936	0.529755137	0.011213799
cg22699004	1	916498	C1orf170	?	0.880035261	0.576244478	0.561964544	0.014279934
cg09582238	1	916663	PERM1;PERM1	?	0.96402751	0.478539336	0.483677861	-0.005138524
cg10824915	1	916863	C1orf170	?	0.905389913	0.366115238	0.353700042	0.012415196
cg22599150	1	917118	C1orf170	?	0.902347515	0.494048373	0.487216874	0.006831499
cg20869814	1	917453	PERM1;PERM1;PERM1	?	0.845556366	0.180326385	0.188493463	-0.008167078
cg22579372	1	917548	PERM1;PERM1	?	0.843085085	0.091200928	0.088226669	0.002974258
cg22583825	1	917571	PERM1;PERM1	?	0.822606638	0.119484064	0.115985625	0.003498439
cg15526941	1	917655	C1orf170	?	0.810882802	0.096120095	0.093509915	0.002610181
cg10201533	1	917661	C1orf170	?	0.639746883	0.063453214	0.05940002	0.004053194
cg11235921	1	917819	C1orf170	?	0.785965338	0.240106915	0.245851135	-0.00574422
cg11782208	1	917892	C1orf170	?	0.980350402	0.337376669	0.340178191	-0.002801522
cg11143486	1	918415	C1orf170	?	0.995061701	0.737633435	0.738062154	-0.000428719
cg12199972	1	918526	PERM1;PERM1	?	0.924897304	0.578523338	0.584340432	-0.005817094
cg00380574	1	918689	PERM1;PERM1	?	0.911498139	0.74843784	0.741034397	0.007403444
cg10381813	1	918696	C1orf170	?	0.717026404	0.694226261	0.671313368	0.022912892
cg15628028	1	919200	?	?	0.611470561	0.057194022	0.054478009	0.002716014
cg14350158	1	919422	?	?	0.556029975	0.039099672	0.041028003	-0.00192833
cg03394722	1	919916	?	?	0.888134869	0.366500274	0.375160667	-0.008660392
cg26114254	1	920580	?	?	0.936244744	0.909299754	0.908491262	0.000808492
cg03801109	1	921989	?	?	0.952355864	0.505098789	0.500856257	0.004242531
cg10010734	1	922010	?	?	0.825430814	0.737885792	0.747532207	-0.009646415
cg04983030	1	929243	?	?	0.523579597	0.805189023	0.790463048	0.014725975
cg03648020	1	931327	?	?	0.999205118	0.369222103	0.369315954	-9.39E-05
cg01729262	1	933306	?	?	0.9347699	0.706263171	0.710070949	-0.003807777
cg15882305	1	933388	?	?	0.73194456	0.879713138	0.884273979	-0.00456084
cg15713103	1	933685	?	DMR	0.962731858	0.852738106	0.854889967	-0.002151861
cg23552821	1	934036	?	?	0.995501822	0.419389814	0.419010986	0.000378828
cg05095110	1	934390	HES4;HES4	?	0.982531609	0.142284286	0.143684248	-0.001399963
cg15578015	1	934409	HES4;HES4	?	0.899552484	0.139194092	0.150045457	-0.010851365
cg23205003	1	934662	HES4;HES4	?	0.83490477	0.119814035	0.134368194	-0.014554159
cg17907238	1	934907	HES4;HES4	?	0.942640185	0.183504937	0.190049307	-0.00654437
cg02397514	1	935139	HES4;HES4	?	0.781133666	0.095353746	0.102226756	-0.00687301
cg00447632	1	935861	HES4;HES4	?	0.874879927	0.037172155	0.037895828	-0.000723673
cg26339484	1	935863	HES4;HES4	?	0.109004042	0.039504697	0.044375146	-0.004870449
cg27430493	1	936091	HES4;HES4	?	0.988318347	0.075123236	0.075230432	-0.000107195
cg25066040	1	936229	HES4;HES4	?	0.823513983	0.114403137	0.107795393	0.006607745
cg27060622	1	936346	HES4;HES4	?	0.851993321	0.129969061	0.141759553	-0.011790492
cg08122545	1	936500	HES4;HES4	?	0.75622357	0.290884576	0.329331666	-0.03844709
cg15825501	1	936610	HES4;HES4	?	0.828712893	0.23991288	0.26349215	-0.023579269
cg13468764	1	936897	HES4;HES4	?	0.864316888	0.315712955	0.33987545	-0.024162495
cg26321643	1	936914	HES4;HES4	?	0.956996212	0.27012066	0.261634016	0.008486644
cg16578267	1	937048	HES4;HES4	?	0.907925757	0.249460536	0.263792101	-0.014331565
cg18977839	1	937409	?	?	0.749293346	0.322479654	0.285224261	0.037255393
cg09332175	1	938905	?	?	0.984542718	0.782213388	0.782779156	-0.000565768
cg16034521	1	939448	?	?	0.926844033	0.774979297	0.77217964	0.002799657
cg10176463	1	940782	?	?	0.890992833	0.171573963	0.162736918	0.008837045
cg25350899	1	941382	?	?	0.813068839	0.456080478	0.438415581	0.017664898
cg06771789	1	941898	?	?	0.966034638	0.350800357	0.34725552	0.003544837
cg13219080	1	942161	?	CDMR	0.989510439	0.435697081	0.437223503	-0.001526423
cg09364122	1	942198	?	CDMR	0.934477451	0.684039908	0.675006773	0.009033135
cg17142931	1	942295	?	CDMR	0.93067165	0.322359072	0.314849853	0.00750922
cg17006413	1	942451	?	CDMR	0.957526887	0.700563736	0.695726737	0.004836999
cg21472517	1	942471	?	CDMR	0.989206645	0.677039163	0.675005651	0.002033511
cg18019572	1	942489	?	CDMR	0.980972945	0.429699058	0.431801953	-0.002102895
cg22673826	1	942498	?	CDMR	0.978725328	0.645242697	0.641733737	0.00350896
cg10625579	1	942635	?	CDMR	0.627905144	0.913703804	0.917906945	-0.00420314
cg01922485	1	942696	?	CDMR	0.713843914	0.958613958	0.956911753	0.001702205
cg12763038	1	943017	?	CDMR	0.93624541	0.499728839	0.502126822	-0.002397983
cg26155170	1	943064	?	CDMR	0.917930316	0.611098838	0.619559648	-0.00846081
cg03125763	1	943619	?	CDMR	0.570753011	0.845839949	0.83051127	0.015328679
cg26155520	1	943647	?	CDMR	0.906841623	0.83240889	0.835174372	-0.002765482
cg23691733	1	944093	?	CDMR	0.885981776	0.852891389	0.855703745	-0.002812356
cg04985032	1	944439	?	CDMR	0.810824115	0.859091977	0.856633699	0.002458279
cg24004483	1	944783	?	CDMR	0.894889719	0.870454796	0.867649407	0.002805389
cg23281018	1	944789	?	CDMR	0.882110718	0.838174731	0.840299209	-0.002124478
cg24157008	1	945321	?	CDMR	0.494535357	0.681716123	0.696629318	-0.014913195
cg25552017	1	945416	?	CDMR	0.662760691	0.345905893	0.334609824	0.01129607
cg10984178	1	946099	?	CDMR	0.844515588	0.829823349	0.836516554	-0.006693205
cg26420561	1	946675	?	CDMR	0.963115268	0.777238678	0.779532146	-0.002293468
cg22020633	1	946683	?	CDMR	0.898307898	0.589777257	0.577370844	0.012406412
cg01768082	1	946875	?	CDMR	0.808338103	0.831597032	0.840018579	-0.008421547
cg07589034	1	947003	?	CDMR	0.74678623	0.874828363	0.871167198	0.003661164
cg22367159	1	947018	?	CDMR	0.953383259	0.872834732	0.873583912	-0.00074918
cg26837773	1	947091	?	CDMR	0.799792628	0.431554096	0.420266716	0.011287379
cg15825373	1	947153	?	CDMR	0.972506868	0.567204318	0.568535748	-0.00133143
cg22618402	1	947210	?	CDMR	0.892906388	0.820543128	0.824554788	-0.004011661
cg06538872	1	947343	?	CDMR	0.846447815	0.792568098	0.799802004	-0.007233906
cg22182593	1	947864	ISG15	CDMR	0.994584543	0.556532295	0.556916786	-0.000384491
cg25610492	1	948625	ISG15	?	0.457924331	0.080644697	0.100207674	-0.019562977
cg08469540	1	948627	ISG15	?	0.730698271	0.074344689	0.07962591	-0.005281221
cg20022511	1	948740	ISG15	?	0.128006809	0.041531683	0.045526585	-0.003994902
cg21503301	1	948814	ISG15	?	0.658459013	0.026975646	0.026094912	0.000880734
cg22115423	1	948819	ISG15	?	0.920383294	0.035041697	0.034811382	0.000230315
cg23684711	1	948879	ISG15;ISG15	?	0.512170434	0.066741588	0.063306467	0.003435121
cg08067365	1	948893	ISG15;ISG15	?	0.953849632	0.031169446	0.031287536	-0.00011809
cg20062691	1	949392	ISG15	?	0.889681833	0.597057364	0.612049262	-0.014991899
cg03811829	1	949449	ISG15	?	0.882941418	0.736428276	0.749161607	-0.012733331
cg11211792	1	949634	ISG15	?	0.887897565	0.776646559	0.770723744	0.005922814
cg04788999	1	949850	ISG15	?	0.517984438	0.826589549	0.838614123	-0.012024574
cg16526047	1	949893	ISG15	?	0.786699275	0.617749738	0.624921151	-0.007171413
cg07123796	1	950971	?	?	0.886746834	0.340697599	0.334056201	0.006641398
cg26560020	1	952794	?	?	0.944634579	0.742621954	0.744301002	-0.001679048
cg09363892	1	954619	AGRN	?	0.97780811	0.163692768	0.164830138	-0.00113737
cg03185752	1	954631	AGRN	?	0.590645157	0.099693269	0.085163928	0.014529341
cg15153791	1	955083	AGRN	?	0.849603242	0.034134881	0.034757524	-0.000622642
cg04336684	1	955147	AGRN	?	0.833384264	0.065353882	0.06439656	0.000957322
cg22482746	1	955163	AGRN	?	0.858117283	0.034276557	0.033841434	0.000435123
cg25177113	1	955463	AGRN	?	0.450032039	0.058551895	0.062184333	-0.003632438
cg08223393	1	955701	AGRN	?	0.256699468	0.056086021	0.062110255	-0.006024233
cg07008945	1	955720	AGRN	?	0.841284908	0.019596529	0.019181085	0.000415444
cg11726631	1	955757	AGRN	?	0.156081922	0.045320072	0.040565697	0.004754375
cg19813362	1	956108	AGRN	?	0.538543185	0.037269242	0.035600993	0.001668249
cg00299257	1	956217	AGRN	?	0.483037806	0.038353609	0.040282123	-0.001928514
cg10046671	1	956299	AGRN	?	0.398895332	0.024099791	0.022594441	0.00150535
cg24704476	1	956799	AGRN	?	0.975387546	0.488891184	0.491766783	-0.002875599
cg13917577	1	957119	AGRN	?	0.894890867	0.887009606	0.891969876	-0.004960271
cg17801765	1	958274	AGRN	?	0.045318645	0.971425522	0.965670932	0.00575459
cg13100600	1	958351	AGRN	?	0.941316063	0.88400281	0.884764936	-0.000762127
cg18272461	1	960761	AGRN	?	0.860263559	0.680189368	0.684419866	-0.004230498
cg07787977	1	962651	AGRN	?	0.882919408	0.838761387	0.836540452	0.002220935
cg02632261	1	963599	AGRN	?	0.72332532	0.839060374	0.843214257	-0.004153883
cg07396477	1	963887	AGRN	?	0.907404225	0.883151347	0.884264255	-0.001112907
cg15574137	1	963896	AGRN	?	0.850464539	0.898402148	0.895836028	0.00256612
cg25774148	1	964497	AGRN	?	0.318506161	0.867169922	0.877909228	-0.010739306
cg17021880	1	964506	AGRN	?	0.927882529	0.831348066	0.834375753	-0.003027686
cg02288964	1	967561	AGRN	?	0.943146237	0.778040604	0.782024856	-0.003984252
cg02341264	1	967967	AGRN	?	0.300955049	0.913373272	0.905524257	0.007849016
cg06712559	1	968395	AGRN	?	0.879263273	0.82461995	0.814521804	0.010098146
cg17928920	1	968558	AGRN	?	0.977774881	0.692627342	0.690260156	0.002367187
cg14663984	1	969042	AGRN	?	0.487895853	0.725913871	0.746282274	-0.020368403
cg16318112	1	969254	AGRN	?	0.924931278	0.952988122	0.953519915	-0.000531793
cg09248054	1	969257	AGRN	?	0.833137799	0.949906204	0.950827635	-0.000921431
cg15840462	1	969744	AGRN	?	0.725117436	0.854378887	0.86118675	-0.006807863
cg24598973	1	969825	AGRN	?	0.934815942	0.82895865	0.830006725	-0.001048075
cg16502826	1	970237	AGRN	?	0.911912409	0.709204764	0.706516122	0.002688641
cg18147233	1	970294	AGRN	?	0.330194014	0.810963446	0.828221779	-0.017258333
cg20741620	1	972225	AGRN	?	0.648201507	0.810295666	0.817194292	-0.006898626
cg00525597	1	973595	AGRN	?	0.945338882	0.598989875	0.591876431	0.007113444
cg26007962	1	973887	AGRN	?	0.968400226	0.730690389	0.732574398	-0.001884009
cg27541454	1	975551	AGRN	?	0.962209013	0.951189033	0.951694	-0.000504967
cg25759916	1	975667	AGRN	?	0.930664195	0.647614123	0.65473515	-0.007121027
cg01150641	1	976168	AGRN	?	0.862511213	0.641537908	0.615916616	0.025621293
cg23625715	1	976172	AGRN	?	0.952427164	0.601538394	0.591502522	0.010035873
cg26222311	1	976227	AGRN	?	0.980380634	0.588787248	0.592639079	-0.003851831
cg20594982	1	976707	AGRN	?	0.408306676	0.959839047	0.963630329	-0.003791282
cg06819605	1	977003	AGRN	?	0.541398856	0.946444185	0.949483787	-0.003039602
cg14248627	1	977509	AGRN;AGRN	?	0.534951439	0.830424882	0.823654428	0.006770454
cg03790440	1	977896	AGRN	?	0.822959699	0.861653846	0.858047001	0.003606845
cg15475967	1	978398	AGRN	?	0.58131867	0.873220783	0.869315104	0.003905679
cg02138082	1	978573	AGRN	?	0.709343384	0.850462779	0.842977713	0.007485066
cg10983617	1	978664	AGRN	?	0.958295312	0.948516847	0.948226517	0.00029033
cg24934837	1	979057	AGRN;AGRN	?	0.914209923	0.626594968	0.620127966	0.006467001
cg04029236	1	979063	AGRN;AGRN	?	0.734591927	0.856671174	0.852769314	0.00390186
cg07407159	1	979484	AGRN	?	0.470104621	0.803924987	0.773178951	0.030746035
cg16657578	1	979589	AGRN	?	0.55059377	0.93190605	0.936821021	-0.004914971
cg09134969	1	980304	AGRN	?	0.894734637	0.782581184	0.781251191	0.001329993
cg02635644	1	981164	AGRN	?	0.934016665	0.965329266	0.964869188	0.000460079
cg01711077	1	981222	AGRN	?	0.909177011	0.412656006	0.405348521	0.007307485
cg11471767	1	981226	AGRN;AGRN	?	0.89057595	0.735573165	0.743754566	-0.008181401
cg07501049	1	981392	AGRN	?	0.349772501	0.902579328	0.969838996	-0.067259668
cg14253035	1	981566	AGRN	?	0.083476672	0.85136743	0.86881965	-0.01745222
cg12469361	1	982189	AGRN	?	0.576968485	0.884321575	0.890824157	-0.006502582
cg24685837	1	982225	AGRN	?	0.894491944	0.850503286	0.849166813	0.001336473
cg20988802	1	982491	AGRN	?	0.700838342	0.862701973	0.858350431	0.004351542
cg02245706	1	982834	AGRN;AGRN;AGRN;AGRN	?	0.865540768	0.847975461	0.849875499	-0.001900037
cg22379708	1	982918	AGRN	?	0.992062272	0.729950694	0.729563643	0.000387051
cg16026189	1	983039	AGRN	?	0.880779979	0.860910533	0.859158842	0.001751691
cg18380070	1	983260	AGRN	?	0.651917402	0.903069851	0.899276349	0.003793501
cg02494066	1	983386	AGRN	?	0.917020962	0.930501901	0.929545667	0.000956235
cg09792712	1	983545	AGRN	?	0.973468499	0.888008911	0.887489788	0.000519123
cg15469001	1	983611	AGRN	?	0.866946052	0.839983675	0.843360273	-0.003376598
cg02742603	1	983729	AGRN;AGRN;AGRN;AGRN	?	0.995135561	0.793157178	0.793057224	1.00E-04
cg08387293	1	984383	AGRN	?	0.999847389	0.728948088	0.728937085	1.10E-05
cg24730157	1	984428	AGRN	?	0.987265692	0.728536304	0.726962799	0.001573506
cg10309261	1	985075	AGRN;AGRN	?	0.060475306	0.886677594	0.901853681	-0.015176087
cg23801338	1	985239	AGRN	?	0.253773172	0.962697897	0.968386458	-0.005688561
cg13244315	1	985393	AGRN	DMR	0.961379163	0.913648036	0.915279972	-0.001631936
cg11708842	1	985752	AGRN;AGRN	?	0.868002068	0.759839722	0.764713523	-0.004873802
cg11853970	1	986037	AGRN	?	0.70026347	0.864998617	0.869063413	-0.004064796
cg08480609	1	986560	AGRN	?	0.567916471	0.897772019	0.902916422	-0.005144403
cg03120284	1	986894	AGRN	?	0.97981875	0.682445052	0.683904444	-0.001459392
cg27561293	1	987169	AGRN;AGRN	?	0.981304881	0.985424174	0.985477781	-5.36E-05
cg04391811	1	987181	AGRN;AGRN;AGRN;AGRN	?	0.591958222	0.971082702	0.972868853	-0.001786151
cg12147785	1	987190	AGRN;AGRN;AGRN;AGRN	?	0.13993753	0.890642945	0.875948261	0.014694684
cg10490668	1	987502	AGRN	?	0.508266024	0.877379751	0.883119832	-0.005740081
cg22627753	1	988623	AGRN	?	0.938376485	0.644611254	0.652026283	-0.007415029
cg04559824	1	989224	AGRN	?	0.666233418	0.764222376	0.769124459	-0.004902083
cg07912402	1	989305	AGRN	?	0.777586571	0.969697616	0.968920414	0.000777202
cg04274259	1	989392	AGRN	?	0.321947249	0.837273197	0.851645636	-0.014372438
cg16903000	1	990293	AGRN	?	0.370405993	0.903662706	0.894051789	0.009610917
cg01757980	1	990319	AGRN;AGRN	?	0.929163608	0.779669215	0.778402989	0.001266226
cg12483930	1	990341	AGRN	?	0.783913931	0.839384324	0.834727865	0.004656459
cg02415349	1	990470	AGRN	?	0.793099907	0.868831733	0.872010521	-0.003178789
cg14252395	1	990557	AGRN	?	0.993553187	0.791682368	0.791428098	0.00025427
cg02096324	1	991525	?	?	0.925161325	0.864268426	0.863314975	0.000953451
cg08262378	1	991533	?	?	0.867734004	0.720928282	0.715777478	0.005150804
cg13439946	1	991708	?	?	0.924085652	0.821933978	0.824644348	-0.00271037
cg08250879	1	993580	?	?	0.864338175	0.251864506	0.261002209	-0.009137703
cg12184864	1	994498	?	?	0.849318816	0.102252815	0.098835462	0.003417352
cg21607076	1	994582	?	?	0.851043517	0.149018445	0.143867974	0.005150471
cg12647165	1	994637	?	?	0.888977979	0.158310596	0.170053007	-0.011742411
cg02482614	1	995013	?	?	0.584019929	0.046355089	0.050288287	-0.003933198
cg17098415	1	995021	?	?	0.979077652	0.055102086	0.054839402	0.000262684
cg11308274	1	995026	?	?	0.743598254	0.030543843	0.0293595	0.001184343
cg08459564	1	995180	?	?	0.965553974	0.175215195	0.171579052	0.003636143
cg04919596	1	996054	?	?	0.968347914	0.275813113	0.273618336	0.002194777
cg24678117	1	996294	?	?	0.368383432	0.84558393	0.853668201	-0.00808427
cg22169680	1	997269	?	?	0.992059543	0.846779352	0.846630647	0.000148705
cg10720997	1	997858	?	?	0.972963192	0.729788264	0.727489399	0.002298865
cg09908510	1	998347	?	?	0.831762603	0.533455836	0.543873678	-0.010417843
cg09123721	1	998638	?	?	0.940598503	0.814678368	0.818096547	-0.00341818
cg11405655	1	999599	?	?	0.630969485	0.111375916	0.118571042	-0.007195125
cg25523405	1	999679	?	?	0.477936124	0.038423773	0.03677977	0.001644004
cg02105666	1	999724	?	?	0.069198969	0.034626369	0.030174573	0.004451795
cg21139076	1	999826	?	?	0.520108743	0.05801791	0.054905643	0.003112268
cg07549208	1	999888	?	?	0.356049616	0.063183823	0.056627778	0.006556045
cg21779088	1	1000856	?	?	0.994668275	0.702191545	0.701101668	0.001089877
cg26614117	1	1001511	?	?	0.974565477	0.457484449	0.456957587	0.000526862
cg06095202	1	1001867	?	?	0.674148471	0.774991442	0.767452078	0.007539364
cg04891761	1	1001973	?	?	0.808348865	0.184136545	0.190720566	-0.006584021
cg15500259	1	1002068	?	?	0.896230866	0.514257713	0.510382458	0.003875255
cg10955566	1	1003126	?	?	0.910374465	0.686476202	0.68058856	0.005887642
cg08709360	1	1003376	?	?	0.622179924	0.950341702	0.943034821	0.007306882
cg01244934	1	1003417	?	?	0.701034152	0.776643961	0.791545892	-0.01490193
cg15899727	1	1003529	?	?	0.96332823	0.660643837	0.662958632	-0.002314794
cg18432292	1	1003755	?	?	0.952326207	0.591149579	0.58770746	0.003442118
cg24475622	1	1003851	?	?	0.996537735	0.634117115	0.634313332	-0.000196217
cg07147720	1	1004260	?	?	0.613417224	0.036364529	0.034792172	0.001572357
cg24047311	1	1004464	?	?	0.206484086	0.021705052	0.018222668	0.003482384
cg16095440	1	1004775	?	?	0.88024136	0.021352321	0.020745227	0.000607094
cg08750554	1	1005100	?	?	0.912449741	0.242070865	0.252308712	-0.010237847
cg26702212	1	1005170	?	?	0.850525897	0.525067351	0.53948718	-0.014419829
cg24517686	1	1005398	?	?	0.953267529	0.236852598	0.244447395	-0.007594797
cg27222785	1	1008091	?	?	0.925389228	0.546567671	0.540285315	0.006282356
cg09864227	1	1008207	?	?	0.906018538	0.144140449	0.139785682	0.004354767
cg26111997	1	1009281	RNF223	?	0.747226822	0.632775577	0.650839832	-0.018064255
cg07181843	1	1009445	?	?	0.992540131	0.57381095	0.572813497	0.000997453
cg25646531	1	1009741	RNF223	?	0.389419966	0.664762584	0.688500161	-0.023737577
cg00478379	1	1009781	RNF223	?	0.948069918	0.200325315	0.197717502	0.002607814
cg10782557	1	1010139	RNF223	?	0.990220939	0.50573151	0.50668221	-0.0009507
cg13754917	1	1010209	RNF223	?	0.952962368	0.53285588	0.529288825	0.003567055
cg10168544	1	1010769	RNF223	?	0.891330122	0.281807977	0.273150468	0.008657509
cg01912388	1	1011560	?	?	0.714303687	0.544017487	0.559778591	-0.015761104
cg14854474	1	1012526	?	?	0.9974256	0.43583741	0.435615705	0.000221705
cg01518906	1	1013276	?	?	0.866857939	0.376882028	0.382838001	-0.005955973
cg14964771	1	1014356	?	?	0.84040639	0.319129201	0.311595987	0.007533214
cg22044028	1	1015392	?	?	0.912013707	0.084851059	0.088203108	-0.003352049
cg15576492	1	1015447	?	?	0.867470826	0.187760464	0.179337048	0.008423416
cg11200797	1	1016470	?	?	0.827091458	0.74572433	0.754710966	-0.008986636
cg16383573	1	1017019	?	?	0.862643825	0.80397037	0.809315871	-0.0053455
cg00305285	1	1017115	?	?	0.692153075	0.732967066	0.73879849	-0.005831424
cg24378253	1	1017383	C1orf159	?	0.358445716	0.960516408	0.963500334	-0.002983926
cg04794393	1	1018118	C1orf159	?	0.751740482	0.883003694	0.87926706	0.003736633
cg17840536	1	1018254	C1orf159	?	0.946675485	0.894452949	0.893655889	0.00079706
cg19758750	1	1018479	C1orf159	?	0.744108444	0.835103148	0.839236043	-0.004132895
cg16632098	1	1019524	C1orf159	?	0.873162455	0.73268285	0.728932159	0.003750691
cg18024260	1	1019860	C1orf159	?	0.265097997	0.978180004	0.974025671	0.004154333
cg12924059	1	1019902	C1orf159	?	0.855317504	0.915698907	0.914417016	0.001281891
cg15099245	1	1019953	C1orf159	?	0.90531216	0.707080757	0.703163167	0.00391759
cg08039585	1	1020002	C1orf159	?	0.146533507	0.881013092	0.896901775	-0.015888684
cg19734301	1	1020365	C1orf159	?	0.883875247	0.693880278	0.691165161	0.002715117
cg08470135	1	1020738	C1orf159	?	0.904396758	0.842734761	0.841055262	0.001679499
cg05035248	1	1020820	C1orf159	?	0.843878433	0.92398784	0.917060276	0.006927563
cg05041517	1	1021029	C1orf159	?	0.884913233	0.460278162	0.448755924	0.011522238
cg15207999	1	1021210	C1orf159	?	0.893619187	0.810961077	0.812738263	-0.001777186
cg26338735	1	1021299	C1orf159	?	0.700543556	0.865594945	0.861639499	0.003955446
cg24437834	1	1022530	C1orf159	?	0.914879587	0.774582872	0.771603923	0.002978949
cg15565004	1	1022642	C1orf159	?	0.845704561	0.617322802	0.628313323	-0.010990521
cg19999567	1	1022900	C1orf159	?	0.934073512	0.766126978	0.763011669	0.003115309
cg19856606	1	1022932	C1orf159	?	0.71919028	0.916781199	0.913579164	0.003202035
cg12743165	1	1022995	C1orf159	?	0.902731398	0.85219249	0.854311047	-0.002118557
cg04065236	1	1023150	C1orf159	?	0.940639528	0.777275857	0.780402234	-0.003126377
cg04315086	1	1023163	C1orf159	?	0.593893497	0.915788216	0.919807579	-0.004019364
cg09358422	1	1023247	C1orf159	?	0.405811582	0.964245995	0.96071359	0.003532404
cg24523322	1	1023281	C1orf159	?	0.508324705	0.969513779	0.971971526	-0.002457747
cg12612065	1	1023319	C1orf159	?	0.953351555	0.848719384	0.849943204	-0.00122382
cg16060740	1	1023891	C1orf159	?	0.96893486	0.72361717	0.725100663	-0.001483493
cg13870982	1	1024212	C1orf159	?	0.842044754	0.703923856	0.715413757	-0.011489901
cg14010231	1	1024413	C1orf159	?	0.746093509	0.790835852	0.805400835	-0.014564982
cg22343299	1	1024513	C1orf159	?	0.727892872	0.96812398	0.969314375	-0.001190395
cg17596279	1	1024608	C1orf159	?	0.335868896	0.770596777	0.757141041	0.013455736
cg15322667	1	1026255	C1orf159	?	0.435525628	0.827762423	0.820030474	0.007731949
cg00648573	1	1026410	C1orf159	?	0.833748522	0.856242246	0.862582196	-0.00633995
cg11144217	1	1027520	C1orf159	?	0.384811659	0.956160946	0.960413121	-0.004252174
cg10782633	1	1027572	C1orf159	?	0.974347986	0.976240176	0.976149225	9.10E-05
cg27169685	1	1027716	C1orf159	?	0.711113457	0.846566397	0.839828777	0.006737621
cg06727198	1	1027729	C1orf159	?	0.886369821	0.665208366	0.674436162	-0.009227796
cg06375409	1	1028286	C1orf159	?	0.87823676	0.71734613	0.71072422	0.00662191
cg19307389	1	1028583	C1orf159	?	0.867566896	0.7103637	0.719367285	-0.009003585
cg06444226	1	1028785	C1orf159	?	0.894024368	0.67790855	0.668715232	0.009193318
cg06181703	1	1028878	C1orf159	?	0.88567414	0.917357375	0.9192126	-0.001855225
cg23812948	1	1030656	C1orf159	?	0.280542827	0.916528044	0.908562403	0.007965641
cg17539962	1	1031460	C1orf159	?	0.277608492	0.900234632	0.88904896	0.011185673
cg26040075	1	1034421	C1orf159	?	0.93492988	0.551211576	0.549621045	0.001590531
cg24165743	1	1041884	C1orf159	?	0.829245143	0.877166646	0.879430022	-0.002263376
cg05007472	1	1042420	C1orf159	?	0.635096344	0.954641627	0.956908543	-0.002266915
cg01881456	1	1042451	C1orf159	?	0.684348072	0.835640422	0.8425	-0.006859578
cg00546078	1	1043888	C1orf159	?	0.459092447	0.945884745	0.941980437	0.003904308
cg16685990	1	1044287	C1orf159	?	0.693557627	0.957556827	0.959961474	-0.002404648
cg19860160	1	1045382	C1orf159	?	0.898762092	0.879054357	0.883345166	-0.004290809
cg26405545	1	1045506	C1orf159	?	0.922477904	0.801591722	0.805715832	-0.00412411
cg20961824	1	1046086	C1orf159	?	0.94417102	0.761606725	0.766723637	-0.005116912
cg09762182	1	1046164	C1orf159	?	0.811768343	0.937065066	0.938255747	-0.00119068
cg11754357	1	1046230	C1orf159	?	0.915336422	0.874134984	0.873217032	0.000917952
cg05527091	1	1046324	C1orf159	?	0.165815235	0.965992752	0.969937896	-0.003945143
cg12137247	1	1047475	C1orf159	?	0.604874899	0.493951341	0.48565965	0.008291691
cg24709745	1	1049864	C1orf159	?	0.680756764	0.900638467	0.896947684	0.003690783
cg08927102	1	1050110	C1orf159	?	0.3719894	0.925551038	0.931013753	-0.005462715
cg27302190	1	1050210	C1orf159	?	0.305205986	0.772180498	0.794512299	-0.022331801
cg18025136	1	1050579	C1orf159	?	0.936844508	0.402960751	0.41043029	-0.007469539
cg24638131	1	1050690	C1orf159	?	0.746893134	0.169336791	0.182653126	-0.013316335
cg14981312	1	1050737	C1orf159	?	0.874086987	0.194460494	0.182857842	0.011602652
cg09383789	1	1051364	C1orf159	?	0.803271191	0.046924248	0.044201201	0.002723047
cg27053169	1	1051523	C1orf159;C1orf159	?	0.862553015	0.166878526	0.162979803	0.003898723
cg26541516	1	1051657	C1orf159;C1orf159	?	0.020086759	0.041306147	0.036096818	0.00520933
cg03956833	1	1051711	C1orf159;C1orf159	?	0.754266421	0.064114489	0.065649687	-0.001535198
cg08881995	1	1051895	C1orf159	?	0.769727485	0.015493575	0.016182102	-0.000688528
cg03705284	1	1051907	C1orf159	?	0.403256365	0.020598222	0.022021145	-0.001422923
cg15030799	1	1052094	C1orf159	?	0.986062779	0.028379675	0.028464664	-8.50E-05
cg20156053	1	1052297	C1orf159	?	0.617876199	0.097019594	0.089049188	0.007970406
cg10126324	1	1052600	C1orf159	?	0.803038469	0.237341882	0.244960593	-0.00761871
cg06036677	1	1052664	C1orf159	?	0.893999698	0.461936351	0.474687076	-0.012750725
cg10579718	1	1052886	C1orf159	?	0.86877169	0.775543031	0.782926162	-0.007383131
cg16679343	1	1052949	C1orf159	?	0.482694106	0.463899351	0.43354612	0.030353232
cg19626656	1	1053027	C1orf159	?	0.631491541	0.838222254	0.856915133	-0.018692879
cg18943819	1	1053794	?	?	0.847016697	0.216420901	0.209413124	0.007007777
cg10026356	1	1053900	?	?	0.657460407	0.656483385	0.625560437	0.030922949
cg19248961	1	1054743	?	?	0.989147295	0.077184186	0.077278396	-9.42E-05
cg10177439	1	1055533	?	?	0.886757723	0.788759713	0.786508174	0.002251539
cg26346563	1	1056347	?	?	0.916033081	0.571525586	0.577375278	-0.005849691
cg00918900	1	1057335	?	?	0.726792766	0.028536742	0.029542017	-0.001005275
cg27582017	1	1057683	?	?	0.24255446	0.031734419	0.027497255	0.004237164
cg10113217	1	1058077	?	?	0.941376714	0.45606516	0.461938999	-0.005873839
cg08899471	1	1058439	?	?	0.941684132	0.306935776	0.317059915	-0.010124139
cg11920144	1	1060947	?	?	0.927981906	0.212304772	0.206650263	0.005654509
cg20619296	1	1061521	?	?	0.995661379	0.623784713	0.623119862	0.000664851
cg18329352	1	1061585	?	?	0.905263054	0.777276018	0.780780031	-0.003504014
cg25973293	1	1061647	?	?	0.841667071	0.868515447	0.87541969	-0.006904242
cg27582546	1	1062237	?	?	0.894463885	0.654442214	0.665818217	-0.011376003
cg03520879	1	1062793	?	?	0.955245212	0.672770113	0.670078539	0.002691573
cg06798288	1	1063186	?	?	0.879144074	0.29114449	0.283323636	0.007820854
cg23035597	1	1063527	?	?	0.945396407	0.347492086	0.352495207	-0.005003121
cg02838683	1	1063857	?	?	0.955024746	0.562873922	0.555936663	0.006937259
cg08131937	1	1064069	?	?	0.981694788	0.619636532	0.616367434	0.003269098
cg22512779	1	1064122	?	?	0.8547813	0.301777635	0.286230248	0.015547388
cg23622235	1	1064942	?	?	0.825551549	0.732061078	0.71989417	0.012166908
cg17094363	1	1065864	?	?	0.876817986	0.479104787	0.461441803	0.017662984
cg09146328	1	1065894	?	?	0.934892632	0.409142999	0.40083114	0.008311859
cg21775619	1	1066087	?	?	0.856566864	0.328686796	0.319307218	0.009379577
cg07179016	1	1066277	?	?	0.931521668	0.281994068	0.293010015	-0.011015948
cg07203151	1	1066544	?	?	0.788805458	0.400319071	0.425281048	-0.024961978
cg11750929	1	1067099	?	?	0.895896903	0.823034998	0.819968572	0.003066426
cg01776299	1	1067163	?	?	0.922702439	0.764868075	0.769169675	-0.0043016
cg00300303	1	1067223	?	?	0.901234981	0.647223639	0.656785555	-0.009561917
cg09032281	1	1067397	?	?	0.654353368	0.627851017	0.646421275	-0.018570257
cg02852398	1	1068089	?	?	0.894210906	0.389047441	0.399959754	-0.010912312
cg18272703	1	1069929	?	?	0.828999022	0.848481621	0.844274085	0.004207536
cg05528516	1	1070040	?	?	0.966357499	0.369329253	0.363874582	0.005454671
cg13361271	1	1070325	?	?	0.705165419	0.541901214	0.52290551	0.018995704
cg25237545	1	1070967	LINC01342	?	0.872296862	0.308414621	0.328968229	-0.020553609
cg09914843	1	1071435	LINC01342	?	0.906515349	0.702287686	0.69278576	0.009501927
cg15822328	1	1072197	?	?	0.86142803	0.604019541	0.620153581	-0.01613404
cg07304255	1	1072259	LINC01342	?	0.955661637	0.360572116	0.366751436	-0.00617932
cg19925558	1	1072370	?	?	0.955198547	0.504363574	0.511191272	-0.006827698
cg22433276	1	1072642	?	?	0.996442082	0.318123241	0.317398958	0.000724283
cg06615380	1	1072902	?	?	0.952518952	0.290524752	0.28157354	0.008951212
cg11071912	1	1073424	?	?	0.917661167	0.505780597	0.493690511	0.012090086
cg00812770	1	1073510	?	?	0.945423603	0.619563433	0.626838234	-0.0072748
cg16254267	1	1073529	?	?	0.877875069	0.481300263	0.496167467	-0.014867204
cg12274407	1	1074226	?	?	0.897213156	0.571851848	0.562175774	0.009676074
cg16639967	1	1074382	LINC01342	?	0.976326133	0.565063283	0.562723445	0.002339838
cg14824543	1	1076166	?	?	0.726840712	0.897510478	0.893474684	0.004035794
cg21862126	1	1076296	?	?	0.898122596	0.585069018	0.598558816	-0.013489798
cg12097325	1	1076431	?	?	0.936743852	0.56589849	0.576253285	-0.010354795
cg15207968	1	1078147	?	?	0.878693056	0.586638404	0.566296953	0.020341451
cg12755103	1	1078519	?	?	0.991692681	0.586657904	0.58760225	-0.000944346
cg19708306	1	1078901	?	?	0.929506971	0.441991328	0.450111422	-0.008120094
cg03760138	1	1079260	?	?	0.914749452	0.431170607	0.424029647	0.00714096
cg24158844	1	1079561	?	?	0.842241484	0.605054602	0.612131846	-0.007077244
cg25772221	1	1079622	?	?	0.77176886	0.610718532	0.591967232	0.0187513
cg16140890	1	1082406	?	?	0.855808933	0.409136134	0.398405487	0.010730648
cg13395069	1	1082951	?	?	0.881485072	0.419573226	0.403837365	0.015735861
cg03228985	1	1083642	?	?	0.539478305	0.88809174	0.896118528	-0.008026788
cg16989340	1	1084147	?	?	0.975816565	0.248807765	0.251093508	-0.002285744
cg20254790	1	1084473	?	?	0.958169735	0.313437309	0.309119279	0.004318029
cg11811960	1	1085580	?	?	0.812244974	0.703077562	0.694326811	0.008750751
cg04311266	1	1086777	?	?	0.9307407	0.744179439	0.740684777	0.003494663
cg05929553	1	1086836	?	?	0.956829992	0.833262527	0.835594853	-0.002332325
cg10399850	1	1089668	?	?	0.744637894	0.808857278	0.802228307	0.00662897
cg08803531	1	1090812	?	?	0.92158604	0.881377182	0.878117182	0.00326
cg12806826	1	1091669	?	?	0.870670011	0.564101731	0.5782147	-0.014112969
cg15988843	1	1092940	?	?	0.985359703	0.258955588	0.255852914	0.003102675
cg23891858	1	1093212	?	?	0.997601116	0.290818424	0.291174716	-0.000356292
cg14288281	1	1093457	?	?	0.80278462	0.399221134	0.429033419	-0.029812286
cg07213830	1	1093940	?	?	0.956118805	0.227054338	0.223013987	0.004040352
cg09661118	1	1094764	?	?	0.811500409	0.869131832	0.874030605	-0.004898773
cg02971920	1	1095607	?	?	0.548811191	0.883017542	0.876593844	0.006423698
cg06767191	1	1095737	?	?	0.93604716	0.698488416	0.704475301	-0.005986885
cg15688253	1	1096717	?	?	0.857703966	0.721215678	0.712526266	0.008689412
cg22864340	1	1096765	?	?	0.978698493	0.673595524	0.67122759	0.002367934
cg10335452	1	1097027	?	?	0.974700053	0.271524872	0.267746412	0.00377846
cg06193359	1	1097179	?	?	0.860531185	0.3993368	0.414487242	-0.015150441
cg13560058	1	1097233	?	?	0.910562931	0.524349426	0.531107054	-0.006757629
cg00082285	1	1097270	?	?	0.698348452	0.621396702	0.636468411	-0.015071708
cg21778193	1	1098070	?	DMR	0.931819262	0.45247865	0.444339831	0.008138818
cg15489799	1	1098380	?	?	0.964863493	0.43148883	0.435683055	-0.004194225
cg22521151	1	1098900	?	?	0.992640711	0.508434818	0.509699993	-0.001265175
cg00207921	1	1098992	?	?	0.986009078	0.322986422	0.325086216	-0.002099793
cg20544808	1	1099051	?	?	0.965660859	0.601980869	0.606678342	-0.004697473
cg18792131	1	1099166	?	?	0.907627182	0.75281007	0.767014821	-0.014204751
cg08090385	1	1099583	?	?	0.921579661	0.732358282	0.725719192	0.00663909
cg08474826	1	1099630	?	?	0.977225273	0.648103873	0.649464638	-0.001360765
cg20185617	1	1099651	?	?	0.902948031	0.259949452	0.271042708	-0.011093256
cg04972348	1	1100035	?	?	0.8314932	0.456665143	0.472778693	-0.016113549
cg06618740	1	1100126	?	?	0.962802196	0.46901275	0.463492553	0.005520197
cg15414773	1	1100360	?	?	0.674385117	0.262445634	0.244583706	0.017861927
cg21475076	1	1100493	?	?	0.934857679	0.583683745	0.572340867	0.011342878
cg14476334	1	1100557	?	?	0.876666193	0.295580669	0.287272356	0.008308313
cg22109930	1	1101302	MIR200B	?	0.785380509	0.083250542	0.089257471	-0.006006929
cg13449535	1	1101348	MIR200B	?	0.532317126	0.066845396	0.076547696	-0.0097023
cg07123481	1	1101431	MIR200B	?	0.975782547	0.39714783	0.394181596	0.002966234
cg01537494	1	1102276	MIR200B;MIR200A	?	0.930706804	0.466741387	0.471120006	-0.004378619
cg02825344	1	1102294	MIR200B;MIR200A	?	0.961403339	0.470183429	0.473037807	-0.002854379
cg02331673	1	1102389	MIR200B;MIR200A	?	0.913717088	0.482393996	0.496240243	-0.013846248
cg11203990	1	1102417	MIR200B;MIR200A	?	0.865921188	0.26599473	0.284007462	-0.018012732
cg13362546	1	1102960	MIR200A;MIR429	?	0.908184188	0.39689096	0.391833229	0.005057731
cg21810793	1	1103225	MIR200A;MIR429	?	0.95304707	0.284894746	0.280530291	0.004364454
cg25101291	1	1103235	MIR200A;MIR429	?	0.986254782	0.325295909	0.326490978	-0.001195068
cg16561256	1	1103266	MIR200A;MIR429	?	0.688875272	0.551616957	0.57318039	-0.021563433
cg26330479	1	1104257	MIR429	?	0.949816934	0.239035713	0.243256982	-0.004221269
cg06967105	1	1104265	MIR429	?	0.900310902	0.139026448	0.133539246	0.005487202
cg23651812	1	1104366	MIR429	?	0.702462551	0.070394079	0.075807297	-0.005413218
cg03528302	1	1104399	MIR429	?	0.836171774	0.219131146	0.234689198	-0.015558052
cg18348086	1	1104526	?	?	0.981818374	0.35522037	0.357411375	-0.002191005
cg23731501	1	1105317	?	?	0.967649575	0.488673984	0.485034493	0.003639491
cg14287724	1	1105518	?	?	0.954509787	0.627426993	0.621059167	0.006367826
cg25605174	1	1106175	?	?	0.998459874	0.272272546	0.272448463	-0.000175917
cg26578072	1	1108521	TTLL10	?	0.907325401	0.328438798	0.324452313	0.003986485
cg23857983	1	1108690	TTLL10	?	0.918642029	0.283506811	0.280406729	0.003100082
cg27631599	1	1108820	TTLL10	?	0.558794811	0.207479827	0.226059913	-0.018580086
cg14709479	1	1108924	TTLL10	?	0.999806705	0.268689689	0.268676718	1.30E-05
cg14786652	1	1109192	TTLL10	?	0.863408419	0.599275692	0.587474599	0.011801093
cg21288685	1	1109244	TTLL10	?	0.756455598	0.124616834	0.118201482	0.006415351
cg25544075	1	1109315	TTLL10	?	0.844303827	0.307012886	0.290649991	0.016362895
cg10143960	1	1109486	TTLL10	?	0.936698764	0.601593451	0.590927752	0.010665699
cg01511231	1	1109676	TTLL10	?	0.932923951	0.32941168	0.335349738	-0.005938058
cg03278726	1	1109832	TTLL10	?	0.998578345	0.594518048	0.594626802	-0.000108754
cg15417666	1	1109840	TTLL10	?	0.859007606	0.578349584	0.591003719	-0.012654135
cg18770446	1	1109983	TTLL10	?	0.230934147	0.796629279	0.768983537	0.027645742
cg22047469	1	1110107	TTLL10	?	0.526771196	0.773491439	0.794913009	-0.021421569
cg08933284	1	1111095	TTLL10	?	0.985506554	0.313474432	0.312054754	0.001419678
cg04206665	1	1113501	TTLL10	?	0.844081348	0.273941868	0.263876282	0.010065586
cg18382926	1	1113624	TTLL10;TTLL10	?	0.812114007	0.043505964	0.045433218	-0.001927254
cg08844387	1	1114172	TTLL10;TTLL10	?	0.965531904	0.231984207	0.234202564	-0.002218357
cg16043700	1	1114523	TTLL10;TTLL10	?	0.871258403	0.532566865	0.540807714	-0.008240849
cg19584957	1	1114579	TTLL10;TTLL10	?	0.551975191	0.421204458	0.398565661	0.022638797
cg07173112	1	1114698	TTLL10;TTLL10	?	0.859577017	0.210771698	0.204152838	0.006618859
cg07841371	1	1114912	TTLL10;TTLL10	?	0.826839627	0.758560836	0.750354863	0.008205973
cg23275914	1	1114914	TTLL10;TTLL10	?	0.783339255	0.727954029	0.713475191	0.014478838
cg14220262	1	1114963	TTLL10;TTLL10	?	0.875997174	0.137843116	0.133594763	0.004248353
cg05555852	1	1115054	TTLL10;TTLL10;TTLL10	?	0.857103516	0.229088211	0.22118818	0.007900031
cg02848157	1	1115070	TTLL10;TTLL10	?	0.551675396	0.414270729	0.388461742	0.025808987
cg24884961	1	1115083	TTLL10;TTLL10;TTLL10	?	0.64554453	0.267246379	0.253860261	0.013386118
cg17168771	1	1115378	TTLL10;TTLL10	?	0.844877195	0.332356053	0.340820618	-0.008464565
cg02014020	1	1115461	TTLL10;TTLL10	?	0.815720935	0.749848936	0.742682996	0.007165939
cg03340606	1	1115575	TTLL10;TTLL10	?	0.893204764	0.259588387	0.265784043	-0.006195657
cg17510786	1	1115729	TTLL10;TTLL10	?	0.893518141	0.495518207	0.48646693	0.009051277
cg19724260	1	1115858	TTLL10;TTLL10;TTLL10;TTLL10	?	0.55539476	0.11953005	0.109496622	0.010033428
cg05706898	1	1115920	TTLL10;TTLL10	?	0.992396934	0.296910066	0.295937756	0.00097231
cg14008593	1	1117473	TTLL10;TTLL10	?	0.8987683	0.324009087	0.319940484	0.004068603
cg00699898	1	1117562	TTLL10;TTLL10	?	0.583841096	0.113250977	0.108626522	0.004624455
cg16366262	1	1118157	TTLL10;TTLL10	?	0.91333647	0.167894446	0.162519359	0.005375087
cg08886036	1	1118934	TTLL10;TTLL10	?	0.760960185	0.755365135	0.744242726	0.011122408
cg06440474	1	1118965	TTLL10;TTLL10	?	0.993861001	0.498396623	0.498849027	-0.000452404
cg16053440	1	1119429	TTLL10;TTLL10	?	0.970318145	0.21856487	0.216351511	0.002213358
cg14278226	1	1120395	TTLL10;TTLL10	?	0.943458943	0.59313049	0.596029015	-0.002898525
cg23087108	1	1120617	TTLL10;TTLL10	?	0.780044393	0.407788728	0.427376484	-0.019587756
cg06910084	1	1121086	TTLL10;TTLL10	?	0.89047608	0.632532047	0.618879277	0.01365277
cg04808954	1	1124420	TTLL10	?	0.913780483	0.295461228	0.300397877	-0.004936649
cg10333212	1	1126163	TTLL10	?	0.633337204	0.483870383	0.524115664	-0.040245281
cg05652547	1	1131983	TTLL10	?	0.943169705	0.788180882	0.785536079	0.002644803
cg02852923	1	1132852	TTLL10	?	0.640717549	0.860305157	0.867370126	-0.007064969
cg00146669	1	1132962	TTLL10	?	0.827684533	0.719162097	0.730197534	-0.011035437
cg18411941	1	1132976	TTLL10	?	0.99624171	0.648918009	0.649252433	-0.000334424
cg09021712	1	1133215	TTLL10	?	0.828689092	0.776349382	0.786041631	-0.009692249
cg04154653	1	1133248	TTLL10	?	0.908828754	0.837683709	0.840152025	-0.002468316
cg14000174	1	1133255	TTLL10	?	0.832803923	0.85750545	0.860085738	-0.002580288
cg13089299	1	1133550	?	?	0.858176637	0.478282184	0.487438977	-0.009156793
cg22723960	1	1134018	?	?	0.875451973	0.776845221	0.788604724	-0.011759502
cg13360866	1	1135492	?	?	0.974916526	0.478690082	0.475778338	0.002911743
cg24807889	1	1135955	?	?	0.985089998	0.53706783	0.538218195	-0.001150365
cg05952202	1	1136401	?	?	0.968397919	0.178328941	0.181795437	-0.003466496
cg04172501	1	1136430	?	?	0.791269491	0.124878209	0.136699402	-0.011821193
cg22696995	1	1136667	?	?	0.833861241	0.112361157	0.105437044	0.006924113
cg23400617	1	1137099	?	?	0.87730924	0.186542734	0.177958149	0.008584585
cg06778273	1	1137117	?	?	0.987256471	0.093244415	0.093517306	-0.000272891
cg18319381	1	1138931	TNFRSF18;TNFRSF18;TNFRSF18	?	0.966256155	0.270218941	0.268076408	0.002142533
cg19413397	1	1139061	TNFRSF18;TNFRSF18;TNFRSF18	?	0.542085666	0.780243804	0.804750756	-0.024506952
cg12810734	1	1139603	TNFRSF18;TNFRSF18;TNFRSF18	?	0.95823448	0.272971825	0.270662791	0.002309035
cg16046810	1	1140664	TNFRSF18;TNFRSF18;TNFRSF18	?	0.792929368	0.419573636	0.406656897	0.012916739
cg22345205	1	1141084	TNFRSF18;TNFRSF18;TNFRSF18	?	0.730055147	0.141596818	0.126523373	0.015073445
cg21038584	1	1141226	TNFRSF18;TNFRSF18;TNFRSF18	?	0.889207712	0.596977244	0.588097236	0.008880008
cg19237691	1	1141617	TNFRSF18;TNFRSF18;TNFRSF18	?	0.892646687	0.511885508	0.523035034	-0.011149526
cg08641866	1	1141790	TNFRSF18;TNFRSF18;TNFRSF18	?	0.947805128	0.281888742	0.285579507	-0.003690765
cg14886269	1	1141927	TNFRSF18;TNFRSF18;TNFRSF18	?	0.853698896	0.271321893	0.284576286	-0.013254393
cg15706223	1	1141934	TNFRSF18;TNFRSF18;TNFRSF18	?	0.964981547	0.331305181	0.334956021	-0.00365084
cg06097659	1	1141991	TNFRSF18;TNFRSF18;TNFRSF18;TNFRSF18;TNFRSF18;TNFRSF18	?	0.826669568	0.331335456	0.356206644	-0.024871188
cg04343794	1	1142132	TNFRSF18;TNFRSF18;TNFRSF18	?	0.873761457	0.401687053	0.387094445	0.014592607
cg07671976	1	1142215	TNFRSF18;TNFRSF18;TNFRSF18	?	0.659516792	0.181138825	0.164945339	0.016193486
cg25725823	1	1142254	TNFRSF18;TNFRSF18;TNFRSF18	?	0.940455205	0.165295242	0.162366723	0.002928519
cg00086243	1	1142405	TNFRSF18;TNFRSF18;TNFRSF18	?	0.918262874	0.18832338	0.181438468	0.006884912
cg10583942	1	1142892	TNFRSF18;TNFRSF18;TNFRSF18	?	0.877253321	0.396470336	0.379365614	0.017104722
cg07119157	1	1142932	TNFRSF18;TNFRSF18;TNFRSF18	?	0.930328608	0.511558619	0.52195987	-0.010401251
cg19092396	1	1143751	?	?	0.580336142	0.241152628	0.210573517	0.030579111
cg12701018	1	1144005	?	?	0.777820222	0.359036913	0.34200018	0.017036733
cg25144135	1	1144012	?	?	0.869671763	0.331742738	0.32222739	0.009515348
cg20996124	1	1144203	?	?	0.505669056	0.537073029	0.544989558	-0.007916529
cg16266669	1	1144558	?	?	0.79671361	0.544428051	0.551830362	-0.007402311
cg02296931	1	1144658	?	?	0.757610054	0.486782673	0.518328786	-0.031546114
cg15924570	1	1144724	?	?	0.990481283	0.567118917	0.568010795	-0.000891877
cg15993652	1	1145618	?	?	0.955716831	0.680248831	0.683819141	-0.00357031
cg25625296	1	1145848	?	?	0.604706366	0.551274318	0.572600031	-0.021325713
cg09503311	1	1146777	TNFRSF4	?	0.8041225	0.775486814	0.783790432	-0.008303617
cg20544186	1	1146903	TNFRSF4	?	0.792103519	0.718145172	0.727666125	-0.009520954
cg01437515	1	1148315	TNFRSF4	?	0.99765738	0.52831624	0.528648583	-0.000332344
cg12759096	1	1148973	TNFRSF4	?	0.915463248	0.580590651	0.588944159	-0.008353508
cg22335801	1	1149091	TNFRSF4	?	0.977150906	0.360224465	0.36299327	-0.002768804
cg14661234	1	1149192	TNFRSF4	?	0.809983634	0.512222468	0.528970672	-0.016748204
cg23166857	1	1149501	TNFRSF4	?	0.790263351	0.73629051	0.753453356	-0.017162846
cg09586191	1	1149661	TNFRSF4	?	0.246484717	0.851759114	0.835822647	0.015936468
cg01341040	1	1149724	TNFRSF4	?	0.365082657	0.527155496	0.514211082	0.012944414
cg21616720	1	1150085	TNFRSF4	?	0.985630933	0.848767326	0.849003331	-0.000236006
cg21815220	1	1150410	TNFRSF4	?	0.920494365	0.624814389	0.629820957	-0.005006568
cg17084044	1	1150416	TNFRSF4	?	0.805118633	0.675516311	0.691984613	-0.016468302
cg16252905	1	1150936	TNFRSF4	?	0.995170937	0.558799071	0.559216497	-0.000417426
cg26312965	1	1152547	SDF4;SDF4	?	0.398415294	0.872418801	0.882717302	-0.0102985
cg09315878	1	1152580	SDF4;SDF4	?	0.808990277	0.936751629	0.938436407	-0.001684778
cg01075305	1	1152914	SDF4;SDF4	?	0.742879406	0.959762863	0.96113036	-0.001367498
cg03058163	1	1153338	SDF4;SDF4	?	0.979780814	0.707342247	0.705450051	0.001892197
cg03580801	1	1153690	SDF4;SDF4	?	0.908292029	0.926195808	0.925445095	0.000750714
cg19862782	1	1153924	SDF4;SDF4	?	0.489223429	0.773360999	0.779213579	-0.005852579
cg12219387	1	1154157	SDF4;SDF4	?	0.453095047	0.960304061	0.962872889	-0.002568828
cg11727921	1	1154318	SDF4;SDF4	?	0.738405309	0.797697428	0.801305097	-0.00360767
cg01783406	1	1154347	SDF4;SDF4	?	0.111720844	0.91103331	0.897495623	0.013537686
cg14531564	1	1154853	SDF4;SDF4	?	0.344717017	0.955292686	0.950902681	0.004390006
cg09276842	1	1155026	SDF4;SDF4	?	0.619227784	0.955678918	0.957896596	-0.002217679
cg07548512	1	1155472	SDF4;SDF4	?	0.319780883	0.977006622	0.973232776	0.003773846
cg22798412	1	1156246	SDF4;SDF4	?	0.786389715	0.919933612	0.922228316	-0.002294704
cg27477059	1	1156876	SDF4;SDF4	?	0.58014373	0.884965572	0.8732957	0.011669872
cg25578497	1	1156891	SDF4;SDF4	?	0.997754586	0.860702792	0.860645466	5.73E-05
cg00656410	1	1157541	SDF4;SDF4	?	0.97364977	0.846862621	0.847823591	-0.00096097
cg10206039	1	1157637	SDF4;SDF4	?	0.880172603	0.889261075	0.887398219	0.001862856
cg00062072	1	1157684	SDF4;SDF4	?	0.531025624	0.789246456	0.802346588	-0.013100131
cg05818515	1	1158081	SDF4;SDF4	?	0.807189257	0.814282305	0.822028387	-0.007746081
cg25282454	1	1158325	SDF4;SDF4	?	0.944712511	0.507981961	0.513608127	-0.005626166
cg03467014	1	1158648	SDF4;SDF4	?	0.379357188	0.893285678	0.886379255	0.006906423
cg09819798	1	1159106	SDF4;SDF4	?	0.954796048	0.704717667	0.699611046	0.005106621
cg23082845	1	1159282	SDF4;SDF4	?	0.530124281	0.918846427	0.914008058	0.004838368
cg04559485	1	1159328	SDF4;SDF4	?	0.814159538	0.922721564	0.921011028	0.001710536
cg21837391	1	1159412	SDF4;SDF4	?	0.846091871	0.842697244	0.845213213	-0.002515969
cg05329510	1	1160657	SDF4;SDF4	?	0.831797024	0.851183955	0.848848308	0.002335647
cg17414873	1	1160713	SDF4;SDF4	?	0.409222607	0.81696941	0.829008862	-0.012039452
cg03935783	1	1161069	SDF4;SDF4	?	0.914117182	0.97681997	0.976437444	0.000382525
cg05638471	1	1161382	SDF4;SDF4	?	0.96059198	0.758470488	0.754752944	0.003717544
cg18367529	1	1161866	SDF4;SDF4	?	0.98890778	0.84722648	0.847443611	-0.000217132
cg20300707	1	1162156	SDF4;SDF4	?	0.812022528	0.860110156	0.863312925	-0.003202769
cg23963070	1	1162176	SDF4;SDF4	?	0.730920533	0.943776404	0.946367147	-0.002590743
cg02974491	1	1162280	SDF4;SDF4	?	0.993612694	0.926212831	0.926130554	8.23E-05
cg09812885	1	1162996	SDF4;SDF4	?	0.549177037	0.850425333	0.857208751	-0.006783418
cg13470499	1	1163192	SDF4;SDF4	?	0.636210363	0.840218902	0.835087885	0.005131017
cg27310827	1	1163671	SDF4;SDF4	?	0.654955982	0.962678055	0.964746151	-0.002068097
cg11257497	1	1163886	SDF4;SDF4	?	0.880219171	0.835641886	0.843096857	-0.00745497
cg14965611	1	1163894	SDF4;SDF4	?	0.786565291	0.936895315	0.938679902	-0.001784588
cg25619287	1	1164537	SDF4;SDF4	?	0.588440939	0.726479096	0.716793661	0.009685435
cg20014591	1	1165393	SDF4;SDF4	?	0.790098929	0.879412401	0.882422562	-0.003010161
cg02224920	1	1166824	SDF4;SDF4;B3GALT6	?	0.203126032	0.069562099	0.062578872	0.006983227
cg20871445	1	1166916	SDF4;SDF4;B3GALT6	?	0.5490643	0.043795766	0.042047953	0.001747813
cg14394203	1	1167497	B3GALT6;SDF4;SDF4	?	0.781944018	0.032112479	0.031215012	0.000897467
cg13924635	1	1168432	SDF4;SDF4;B3GALT6	?	0.044246225	0.981707087	0.985016297	-0.003309209
cg08701814	1	1168528	B3GALT6;SDF4;SDF4	?	0.49502347	0.846609631	0.85566343	-0.009053799
cg22220310	1	1168541	SDF4;SDF4;B3GALT6	?	0.307653216	0.946244279	0.952208889	-0.00596461
cg14477263	1	1168550	SDF4;SDF4;B3GALT6	?	0.356854863	0.927920353	0.934769369	-0.006849016
cg08706355	1	1168984	B3GALT6;B3GALT6	?	0.979380635	0.862603899	0.86310017	-0.000496271
cg07963816	1	1169972	B3GALT6;B3GALT6	?	0.965349362	0.927535335	0.927272609	0.000262726
cg07146103	1	1170069	B3GALT6;B3GALT6	?	0.87085895	0.697285188	0.695779066	0.001506122
cg25731959	1	1171952	?	?	0.981483344	0.678870108	0.675876601	0.002993507
cg14830045	1	1173264	?	?	0.996025496	0.533202004	0.532474527	0.000727477
cg10784110	1	1173356	?	?	0.938204725	0.344846895	0.351593395	-0.0067465
cg06964912	1	1173622	?	?	0.718883801	0.055698928	0.057155485	-0.001456557
cg12108798	1	1173916	?	?	0.95393809	0.274657224	0.278573352	-0.003916128
cg00657094	1	1174190	?	?	0.945872906	0.674699957	0.664024817	0.01067514
cg20411340	1	1175370	?	?	0.721302523	0.14771855	0.135391335	0.012327215
cg24034746	1	1175851	?	?	0.983406392	0.613544238	0.616387036	-0.002842798
cg09331144	1	1176376	?	?	0.788497798	0.338970606	0.316447011	0.022523595
cg10483828	1	1177703	?	?	0.984339641	0.744069009	0.742532355	0.001536654
cg07719599	1	1177886	FAM132A	?	0.806256358	0.580541297	0.594553113	-0.014011815
cg00211609	1	1178039	FAM132A	?	0.920504239	0.373594919	0.37166924	0.001925679
cg10378904	1	1178045	FAM132A	?	0.928085291	0.407334657	0.402982268	0.00435239
cg22512888	1	1178191	FAM132A	?	0.998625625	0.607833681	0.6078918	-5.81E-05
cg24345856	1	1178245	FAM132A	?	0.956873389	0.546507927	0.540490786	0.00601714
cg21664227	1	1178654	FAM132A	?	0.989898811	0.346276578	0.347125769	-0.000849191
cg26362806	1	1178961	FAM132A	?	0.998052682	0.695447488	0.695357599	8.99E-05
cg19666520	1	1179014	FAM132A	?	0.924458401	0.82159299	0.814300285	0.007292705
cg14329010	1	1179054	FAM132A	?	0.95782354	0.821107893	0.823049933	-0.001942041
cg12345380	1	1180061	FAM132A	?	0.966543707	0.572306757	0.576522386	-0.004215629
cg02279987	1	1181757	FAM132A	?	0.943584169	0.672122981	0.668091717	0.004031264
cg19236794	1	1181769	FAM132A	?	0.89711238	0.703274484	0.716848063	-0.013573579
cg04719903	1	1181956	FAM132A	?	0.976828414	0.697005168	0.692434861	0.004570307
cg25594899	1	1182226	FAM132A	?	0.935288091	0.54163203	0.529851667	0.011780363
cg06136878	1	1182228	FAM132A	?	0.965637455	0.515401614	0.521381576	-0.005979962
cg14089984	1	1182418	FAM132A	?	0.959681082	0.513342839	0.506856168	0.006486671
cg06443533	1	1182424	FAM132A	?	0.984335158	0.487354164	0.489666051	-0.002311887
cg26314055	1	1182658	FAM132A	?	0.84647644	0.1802486	0.1687471	0.0115015
cg02751993	1	1183186	FAM132A	?	0.878536509	0.823916919	0.828497583	-0.004580663
cg20747739	1	1183257	FAM132A	?	0.840961249	0.438293592	0.423177916	0.015115675
cg15582176	1	1183528	FAM132A	?	0.727989876	0.546334329	0.556851031	-0.010516703
cg13440692	1	1186357	?	?	0.826710415	0.775490195	0.78252062	-0.007030425
cg10664344	1	1186506	?	?	0.953872938	0.642112133	0.644308381	-0.002196248
cg17267508	1	1187974	?	?	0.834162796	0.742428769	0.746064517	-0.003635748
cg19869091	1	1188173	?	?	0.97709337	0.931238246	0.930998022	0.000240225
cg08643618	1	1189466	UBE2J2;UBE2J2;UBE2J2;UBE2J2	?	0.195321697	0.955473124	0.962617703	-0.007144579
cg24701867	1	1189640	UBE2J2;UBE2J2;UBE2J2;UBE2J2	?	0.620153618	0.958444585	0.952572434	0.005872152
cg06361835	1	1189797	UBE2J2;UBE2J2;UBE2J2;UBE2J2	?	0.837648356	0.739603124	0.74986081	-0.010257686
cg16176300	1	1190080	UBE2J2;UBE2J2;UBE2J2;UBE2J2	?	0.78294074	0.829254053	0.834712968	-0.005458915
cg17469240	1	1190096	UBE2J2;UBE2J2;UBE2J2;UBE2J2	?	0.218893548	0.969866039	0.974442727	-0.004576688
cg19081571	1	1190137	UBE2J2;UBE2J2;UBE2J2;UBE2J2	?	0.796260857	0.944250386	0.946103853	-0.001853467
cg13689260	1	1190238	UBE2J2;UBE2J2;UBE2J2;UBE2J2	?	0.738051362	0.874302158	0.880167606	-0.005865448
cg06754550	1	1190523	UBE2J2;UBE2J2;UBE2J2;UBE2J2	?	0.797698072	0.891338099	0.889015499	0.002322601
cg10518155	1	1190541	UBE2J2;UBE2J2;UBE2J2;UBE2J2	?	0.915574753	0.910915356	0.911705562	-0.000790207
cg17784606	1	1190558	UBE2J2;UBE2J2;UBE2J2;UBE2J2	?	0.51528453	0.901063738	0.907112729	-0.006048991
cg18153662	1	1190669	UBE2J2;UBE2J2;UBE2J2;UBE2J2	?	0.817420092	0.824478024	0.820966708	0.003511316
cg08733913	1	1190778	UBE2J2;UBE2J2;UBE2J2;UBE2J2	?	0.600047733	0.923385321	0.926132988	-0.002747667
cg02334770	1	1190798	UBE2J2;UBE2J2;UBE2J2;UBE2J2	?	0.780395358	0.810381324	0.817358528	-0.006977204
cg03583709	1	1190932	UBE2J2;UBE2J2;UBE2J2;UBE2J2	?	0.863844519	0.86228417	0.865364336	-0.003080166
cg13152599	1	1191774	UBE2J2;UBE2J2;UBE2J2;UBE2J2	?	0.974208338	0.866827613	0.866441321	0.000386292
cg23880637	1	1192492	UBE2J2;UBE2J2;UBE2J2;UBE2J2;UBE2J2;UBE2J2;UBE2J2;UBE2J2	?	0.953328246	0.850564242	0.851278467	-0.000714225
cg22699977	1	1193746	UBE2J2;UBE2J2;LOC100128842;UBE2J2;UBE2J2	?	0.996481995	0.830139836	0.830244646	-0.00010481
cg10245314	1	1194603	UBE2J2;UBE2J2;LOC100128842;UBE2J2;UBE2J2	?	0.532640015	0.710921716	0.703497072	0.007424644
cg21583518	1	1195531	UBE2J2;UBE2J2;UBE2J2;UBE2J2	?	0.996985836	0.781747476	0.781610034	0.000137442
cg14661139	1	1195569	UBE2J2;UBE2J2;LOC100128842;UBE2J2;UBE2J2	?	0.88074326	0.887040493	0.890168221	-0.003127727
cg17177602	1	1196457	UBE2J2;UBE2J2;LOC100128842;UBE2J2;UBE2J2	?	0.725425803	0.862025544	0.866777563	-0.004752018
cg08884932	1	1196725	UBE2J2;UBE2J2;LOC100128842;UBE2J2;UBE2J2	?	0.756889469	0.65395827	0.658384431	-0.004426162
cg11225330	1	1196747	UBE2J2;UBE2J2;LOC100128842;UBE2J2;UBE2J2	?	0.607385371	0.818439364	0.825319465	-0.006880101
cg17869799	1	1197095	UBE2J2;UBE2J2;LOC100128842;UBE2J2;UBE2J2	?	0.349602416	0.778183856	0.806155248	-0.027971392
cg03525583	1	1197536	UBE2J2;UBE2J2;LOC100128842;UBE2J2;UBE2J2	?	0.739111652	0.922704814	0.920532797	0.002172017
cg04026747	1	1197551	UBE2J2;UBE2J2;LOC100128842;UBE2J2;UBE2J2	?	0.623659407	0.915873817	0.919013052	-0.003139235
cg19709095	1	1198047	UBE2J2;UBE2J2;LOC100128842;UBE2J2;UBE2J2	?	0.963416217	0.880215407	0.880662039	-0.000446633
cg17848797	1	1198269	UBE2J2;UBE2J2;LOC100128842;UBE2J2;UBE2J2	?	0.866535906	0.903417933	0.90196271	0.001455223
cg12631550	1	1198509	UBE2J2;UBE2J2;UBE2J2;UBE2J2	?	0.811683589	0.894843859	0.892657187	0.002186672
cg21680388	1	1199037	UBE2J2;UBE2J2;UBE2J2;UBE2J2	?	0.805403732	0.812116057	0.799934102	0.012181955
cg22725197	1	1199718	UBE2J2;UBE2J2;UBE2J2;UBE2J2	?	0.835331962	0.807291029	0.793479237	0.013811791
cg02823370	1	1200452	UBE2J2;UBE2J2;UBE2J2;UBE2J2	?	0.983983402	0.387797981	0.39078846	-0.002990479
cg08486042	1	1200662	UBE2J2;UBE2J2;UBE2J2;UBE2J2	?	0.974838445	0.636584898	0.640510171	-0.003925273
cg07269843	1	1200858	UBE2J2;UBE2J2;UBE2J2;UBE2J2	?	0.9413177	0.483149671	0.495351655	-0.012201984
cg01341249	1	1201553	UBE2J2;UBE2J2;UBE2J2;UBE2J2	?	0.788149018	0.862911285	0.867724162	-0.004812877
cg15578176	1	1201631	UBE2J2;UBE2J2;UBE2J2;UBE2J2	?	0.831033487	0.818490578	0.830309105	-0.011818526
cg09906735	1	1202622	UBE2J2;UBE2J2;UBE2J2;UBE2J2	?	0.984752609	0.819199975	0.820758133	-0.001558158
cg25674129	1	1202728	UBE2J2;UBE2J2;UBE2J2;UBE2J2	?	0.840660546	0.858444435	0.853917719	0.004526716
cg13375638	1	1202768	UBE2J2;UBE2J2;UBE2J2;UBE2J2	?	0.998396236	0.880650864	0.880627056	2.38E-05
cg04296903	1	1203256	UBE2J2;UBE2J2;UBE2J2;UBE2J2	?	0.692950252	0.980733422	0.979318916	0.001414507
cg26527092	1	1203337	UBE2J2;UBE2J2;UBE2J2;UBE2J2	?	0.795143519	0.840813387	0.844176993	-0.003363606
cg19816994	1	1203436	UBE2J2;UBE2J2;UBE2J2;UBE2J2	?	0.739734955	0.933463686	0.935661917	-0.002198231
cg24658349	1	1203450	UBE2J2;UBE2J2;UBE2J2;UBE2J2	?	0.955849082	0.852498254	0.850378585	0.002119669
cg02859098	1	1203564	UBE2J2;UBE2J2;UBE2J2;UBE2J2	?	0.894051667	0.943645106	0.944766934	-0.001121828
cg22009470	1	1203660	UBE2J2;UBE2J2;UBE2J2;UBE2J2	?	0.786570372	0.885442765	0.890381616	-0.004938851
cg17599045	1	1204353	UBE2J2;UBE2J2;UBE2J2;UBE2J2	?	0.89269	0.894881191	0.893796445	0.001084745
cg16045223	1	1206372	UBE2J2;UBE2J2;UBE2J2;UBE2J2	?	0.886029291	0.701399133	0.694538498	0.006860635
cg23891364	1	1207789	UBE2J2;UBE2J2;UBE2J2;UBE2J2	?	0.974790993	0.341584458	0.338465673	0.003118785
cg21864845	1	1208426	UBE2J2;UBE2J2;UBE2J2;UBE2J2	?	0.596852137	0.066116347	0.063518949	0.002597398
cg02913364	1	1208573	UBE2J2;UBE2J2;UBE2J2;UBE2J2	?	0.257519889	0.067682647	0.072731843	-0.005049196
cg16717690	1	1208709	UBE2J2;UBE2J2;UBE2J2;UBE2J2	?	0.729588384	0.073188184	0.069048304	0.00413988
cg09094385	1	1209130	UBE2J2;UBE2J2;UBE2J2;UBE2J2;UBE2J2;UBE2J2;UBE2J2;UBE2J2	?	0.281253636	0.051077455	0.053996296	-0.002918841
cg02581421	1	1209196	UBE2J2;UBE2J2;UBE2J2;UBE2J2;UBE2J2;UBE2J2;UBE2J2;UBE2J2	?	0.054752455	0.02928727	0.023527197	0.005760074
cg03322129	1	1209673	UBE2J2;UBE2J2;UBE2J2;UBE2J2	?	0.974221403	0.042271077	0.042368776	-9.77E-05
cg01794932	1	1209696	UBE2J2;UBE2J2;UBE2J2;UBE2J2	?	0.414431207	0.047089116	0.044825645	0.002263471
cg26163375	1	1209720	UBE2J2;UBE2J2;UBE2J2;UBE2J2	?	0.57558011	0.024364624	0.0259884	-0.001623776
cg22670128	1	1210100	UBE2J2;UBE2J2;UBE2J2;UBE2J2	?	0.988160615	0.489517641	0.4907092	-0.001191559
cg10410269	1	1210545	UBE2J2;UBE2J2;UBE2J2;UBE2J2	?	0.930995419	0.772874246	0.771728861	0.001145385
cg19933051	1	1210611	UBE2J2;UBE2J2;UBE2J2;UBE2J2	?	0.93464649	0.828731527	0.827737784	0.000993743
cg16626107	1	1211705	?	?	0.903293165	0.561372734	0.578955192	-0.017582458
cg06294324	1	1213332	?	?	0.960508999	0.888826557	0.888237749	0.000588808
cg27530087	1	1214164	?	?	0.769235549	0.823313813	0.830175591	-0.006861778
cg14436909	1	1214313	?	?	0.433734983	0.829667092	0.84497131	-0.015304218
cg06198843	1	1214315	SCNN1D;SCNN1D	?	0.599019522	0.895919854	0.900925006	-0.005005152
cg16343995	1	1214354	SCNN1D;SCNN1D	?	0.808002736	0.838791817	0.833820577	0.00497124
cg00942814	1	1214601	?	?	0.930416844	0.856430408	0.854011317	0.002419091
cg07812848	1	1214622	?	?	0.891654194	0.909138627	0.906174997	0.00296363
cg24457425	1	1215155	SCNN1D;SCNN1D	?	0.756398839	0.717550375	0.698838804	0.018711571
cg10784146	1	1215296	SCNN1D;SCNN1D	?	0.988166863	0.893986781	0.893672155	0.000314625
cg06002705	1	1215902	SCNN1D;SCNN1D;SCNN1D	?	0.658358068	0.834341993	0.841725286	-0.007383294
cg12120973	1	1215925	SCNN1D;SCNN1D;SCNN1D	?	0.631737958	0.742825392	0.753222879	-0.010397487
cg19861048	1	1216347	SCNN1D;SCNN1D	?	0.980644081	0.693011082	0.693641157	-0.000630074
cg13587552	1	1216441	SCNN1D;SCNN1D	?	0.938855094	0.311980998	0.316781977	-0.004800979
cg11229611	1	1217103	SCNN1D;SCNN1D	?	0.985389602	0.31866017	0.31697225	0.001687919
cg06909630	1	1217130	SCNN1D;SCNN1D	?	0.598448403	0.179021521	0.166458156	0.012563365
cg17645946	1	1217455	SCNN1D;SCNN1D	?	0.967818696	0.562117208	0.557277638	0.004839569
cg27651942	1	1217467	SCNN1D;SCNN1D	?	0.978731902	0.31930301	0.317448573	0.001854437
cg15419710	1	1217509	SCNN1D;SCNN1D	?	0.921001206	0.22822372	0.235184819	-0.006961099
cg00825734	1	1217511	SCNN1D;SCNN1D;SCNN1D	?	0.957789135	0.153579218	0.156370213	-0.002790995
cg22421766	1	1217658	SCNN1D;SCNN1D;SCNN1D	?	0.77757914	0.112125205	0.120733797	-0.008608592
cg24576260	1	1217664	SCNN1D;SCNN1D;SCNN1D	?	0.843036012	0.18450846	0.197979396	-0.013470936
cg21203719	1	1218665	SCNN1D;SCNN1D	?	0.783822978	0.303169955	0.322195464	-0.019025509
cg24852892	1	1220092	SCNN1D;SCNN1D	?	0.702240119	0.853507048	0.861081538	-0.00757449
cg22225577	1	1221823	SCNN1D;SCNN1D	?	0.978090605	0.480702109	0.482454378	-0.001752269
cg10119342	1	1222184	SCNN1D;SCNN1D	?	0.678055099	0.188040988	0.182258564	0.005782424
cg06679168	1	1222370	SCNN1D;SCNN1D;SCNN1D;SCNN1D	?	0.886390157	0.49070027	0.496787159	-0.006086889
cg16995668	1	1222895	SCNN1D;SCNN1D	?	0.976708921	0.464826474	0.466750956	-0.001924482
cg09870910	1	1222942	SCNN1D;SCNN1D	?	0.866510565	0.623002196	0.635664616	-0.01266242
cg25151559	1	1223442	SCNN1D;SCNN1D	?	0.899946268	0.219751648	0.212957011	0.006794637
cg20674014	1	1225219	SCNN1D;SCNN1D	?	0.90921276	0.354874149	0.352821324	0.002052825
cg18224942	1	1225781	SCNN1D;SCNN1D	?	0.93798512	0.23664283	0.240603488	-0.003960659
cg15683497	1	1226929	SCNN1D;SCNN1D	?	0.771275694	0.523501583	0.550119423	-0.02661784
cg20978193	1	1227307	SCNN1D;SCNN1D	?	0.756198397	0.407599395	0.395932142	0.011667252
cg13681826	1	1227616	?	?	0.825725499	0.448627446	0.432524425	0.016103021
cg16380285	1	1228011	ACAP3	?	0.651811505	0.822098958	0.829124893	-0.007025935
cg15994839	1	1228289	ACAP3	?	0.996438481	0.807879146	0.808068199	-0.000189053
cg21265287	1	1228383	ACAP3	?	0.912087794	0.926698152	0.927972639	-0.001274487
cg02506501	1	1228990	ACAP3	?	0.578937627	0.85822943	0.865244334	-0.007014904
cg14728174	1	1229004	ACAP3	?	0.33966957	0.848558387	0.859064143	-0.010505756
cg06818047	1	1229105	ACAP3	?	0.756793878	0.851888265	0.858152245	-0.00626398
cg22161575	1	1229112	ACAP3	?	0.829528326	0.47339891	0.481974334	-0.008575424
cg03003335	1	1229351	ACAP3	?	0.98856292	0.670300139	0.668286692	0.002013447
cg01937247	1	1229534	ACAP3	?	0.773300609	0.831745867	0.834678758	-0.002932892
cg01515136	1	1229589	ACAP3	?	0.301899228	0.842491171	0.82999088	0.012500291
cg17026072	1	1229790	ACAP3	?	0.978555671	0.970772981	0.970893982	-0.000121001
cg13452079	1	1230146	ACAP3	?	0.324706371	0.788079009	0.7996077	-0.01152869
cg10093859	1	1230440	ACAP3	?	0.277132442	0.927865345	0.917769077	0.010096268
cg25106100	1	1230919	ACAP3	?	0.104919212	0.874302139	0.893925067	-0.019622927
cg03001234	1	1231000	ACAP3	?	0.814392581	0.825669322	0.828378136	-0.002708813
cg27543922	1	1231878	ACAP3	?	0.919898619	0.934016047	0.934676311	-0.000660263
cg18163062	1	1232482	ACAP3	?	0.672321344	0.847034886	0.853052267	-0.006017381
cg14529643	1	1233542	ACAP3	?	0.86766902	0.896217202	0.899484311	-0.003267109
cg25021451	1	1233658	ACAP3	?	0.770800175	0.868037503	0.86395309	0.004084413
cg04584842	1	1233709	ACAP3	?	0.723480534	0.802907211	0.811411035	-0.008503825
cg18538985	1	1233799	ACAP3;ACAP3	?	0.8711887	0.771380356	0.76709521	0.004285146
cg19414302	1	1234354	ACAP3	?	0.986553733	0.468220185	0.471021653	-0.002801469
cg22675767	1	1234367	ACAP3	?	0.987402007	0.46390189	0.466363489	-0.002461599
cg06981504	1	1234844	ACAP3	?	0.792393969	0.691664658	0.701798038	-0.01013338
cg06759632	1	1235430	ACAP3	?	0.809178664	0.625159368	0.640341454	-0.015182086
cg17405058	1	1237203	ACAP3	?	0.543379273	0.872782619	0.879441892	-0.006659274
cg17712416	1	1238436	ACAP3	?	0.918856618	0.860867068	0.862195392	-0.001328324
cg25203980	1	1238595	ACAP3	?	0.754430939	0.878934592	0.883484139	-0.004549547
cg02953397	1	1238678	ACAP3	?	0.555334854	0.923246021	0.928441308	-0.005195287
cg18565510	1	1238702	ACAP3	?	0.847084494	0.818617004	0.823516128	-0.004899124
cg27185793	1	1238797	ACAP3	?	0.980966364	0.671087378	0.672883442	-0.001796064
cg09556527	1	1239259	ACAP3	?	0.852945513	0.698115723	0.709221639	-0.011105917
cg07181952	1	1239999	ACAP3	?	0.729017644	0.57794609	0.601439825	-0.023493734
cg22346297	1	1240439	ACAP3	?	0.930220288	0.097007568	0.096081736	0.000925832
cg23310884	1	1241376	ACAP3	?	0.81464815	0.367605495	0.38863298	-0.021027486
cg26333156	1	1242730	PUSL1;ACAP3	?	0.65367925	0.058361207	0.055689922	0.002671285
cg00262415	1	1242732	PUSL1;ACAP3	?	0.895208656	0.035155448	0.034947214	0.000208235
cg27440283	1	1242757	PUSL1;ACAP3	?	0.550554857	0.067169971	0.064248349	0.002921622
cg00086266	1	1242895	PUSL1;ACAP3	?	0.401946914	0.062215688	0.058874177	0.003341511
cg19323338	1	1242997	PUSL1;ACAP3	?	0.6743308	0.052612044	0.055015181	-0.002403137
cg24157952	1	1243003	PUSL1;ACAP3	?	0.540003246	0.049792708	0.052443649	-0.002650942
cg15042692	1	1243460	ACAP3;PUSL1	?	0.653809814	0.024712266	0.023774548	0.000937718
cg07425625	1	1243562	PUSL1;ACAP3	?	0.346582658	0.019244706	0.020742659	-0.001497952
cg04840417	1	1243573	PUSL1;ACAP3	?	0.375510355	0.037918796	0.034377256	0.003541539
cg16887862	1	1243669	PUSL1;ACAP3	?	0.495392775	0.060094997	0.057190042	0.002904955
cg25201327	1	1243747	PUSL1;ACAP3	?	0.203779992	0.027425954	0.025295586	0.002130368
cg15868629	1	1243820	ACAP3;PUSL1	?	0.788137607	0.031305329	0.031997117	-0.000691788
cg27642349	1	1243825	ACAP3;PUSL1	?	0.781655941	0.031065961	0.032058237	-0.000992277
cg26214604	1	1243839	ACAP3;PUSL1	?	0.650163251	0.053385548	0.050622013	0.002763535
cg18224588	1	1244356	ACAP3;PUSL1	?	0.500463528	0.032491905	0.030892511	0.001599394
cg25536368	1	1244478	ACAP3;PUSL1;PUSL1	?	0.872609805	0.03582349	0.03631762	-0.00049413
cg00903892	1	1244590	ACAP3;PUSL1	?	0.670208143	0.078381111	0.074857964	0.003523147
cg14488957	1	1244644	ACAP3;PUSL1	?	0.867550067	0.067529668	0.066874496	0.000655172
cg06085743	1	1245014	PUSL1	?	0.967340456	0.169254036	0.170961847	-0.001707811
cg05397202	1	1245040	PUSL1	?	0.881494565	0.218933186	0.222414412	-0.003481227
cg23931819	1	1245076	PUSL1	?	0.918255209	0.76992502	0.777277154	-0.007352134
cg02506753	1	1245184	PUSL1	?	0.867354507	0.580297274	0.588180826	-0.007883552
cg05362521	1	1245697	PUSL1	?	0.594334158	0.859537226	0.852769874	0.006767352
cg05724097	1	1245708	PUSL1	?	0.58471404	0.865489592	0.856469432	0.00902016
cg26369180	1	1246414	PUSL1	?	0.901138052	0.810515498	0.808334932	0.002180567
cg19383909	1	1246907	PUSL1	?	0.390699479	0.858881122	0.846035012	0.01284611
cg26576041	1	1247929	CPSF3L	?	0.697625743	0.804337699	0.812886535	-0.008548836
cg11847126	1	1248233	CPSF3L	?	0.455777064	0.738840078	0.749949566	-0.011109488
cg15736449	1	1248342	CPSF3L	?	0.487495381	0.729337721	0.737725354	-0.008387633
cg23689441	1	1248347	CPSF3L	?	0.625694998	0.769404018	0.778817994	-0.009413976
cg17709975	1	1248492	CPSF3L	?	0.915512714	0.777539491	0.783235449	-0.005695958
cg10435967	1	1249102	CPSF3L	?	0.762932013	0.888001102	0.884983888	0.003017214
cg16712243	1	1249262	CPSF3L;CPSF3L;CPSF3L;CPSF3L;CPSF3L;MIR6727	?	0.892508487	0.690255281	0.696069929	-0.005814649
cg08663263	1	1249367	CPSF3L	?	0.835298537	0.903110917	0.896213035	0.006897881
cg07568471	1	1250214	CPSF3L;CPSF3L;CPSF3L;CPSF3L;CPSF3L;CPSF3L;CPSF3L;CPSF3L;CPSF3L;CPSF3L	?	0.559397019	0.946554895	0.951189495	-0.004634601
cg26931466	1	1250665	CPSF3L;CPSF3L;CPSF3L;CPSF3L;CPSF3L	?	0.816127032	0.803057421	0.799403255	0.003654166
cg26866277	1	1250827	CPSF3L;CPSF3L;CPSF3L;CPSF3L;CPSF3L;CPSF3L;CPSF3L;CPSF3L;CPSF3L;CPSF3L	?	0.818183977	0.693694337	0.705865397	-0.01217106
cg09299774	1	1251017	CPSF3L;CPSF3L;CPSF3L;CPSF3L;CPSF3L;CPSF3L;CPSF3L;CPSF3L;CPSF3L	?	0.723814561	0.827332989	0.832994691	-0.005661702
cg10206052	1	1251231	CPSF3L	?	0.818939172	0.761922087	0.768251161	-0.006329074
cg08939275	1	1251322	CPSF3L	?	0.861770096	0.853653472	0.856690499	-0.003037027
cg22665280	1	1252963	CPSF3L;CPSF3L;CPSF3L;CPSF3L;CPSF3L	?	0.965000214	0.847657706	0.846030717	0.001626988
cg19585749	1	1253106	CPSF3L;CPSF3L;CPSF3L;CPSF3L;CPSF3L	?	0.507695963	0.885043676	0.893326949	-0.008283274
cg16527939	1	1253970	CPSF3L	?	0.815365021	0.575872001	0.554775425	0.021096576
cg04926200	1	1254228	CPSF3L	?	0.83385613	0.837509957	0.839689867	-0.00217991
cg12609142	1	1254547	CPSF3L	?	0.927498257	0.869797153	0.871023423	-0.001226269
cg22130030	1	1254682	CPSF3L;CPSF3L;CPSF3L;CPSF3L;CPSF3L;CPSF3L;CPSF3L;CPSF3L	?	0.984230284	0.60644818	0.605356517	0.001091663
cg09862283	1	1256375	CPSF3L;CPSF3L;CPSF3L;CPSF3L;CPSF3L;CPSF3L;CPSF3L;CPSF3L;CPSF3L	?	0.902469392	0.544352739	0.557116991	-0.012764252
cg15901950	1	1256513	CPSF3L	?	0.838735343	0.757094477	0.766015633	-0.008921156
cg12046908	1	1258554	CPSF3L	?	0.535881252	0.921481655	0.926620861	-0.005139206
cg26831087	1	1259070	GLTPD1;CPSF3L	?	0.710463321	0.4449381	0.460165574	-0.015227474
cg21197375	1	1259676	GLTPD1;CPSF3L	?	0.972545285	0.077658801	0.077185835	0.000472966
cg20236831	1	1259679	GLTPD1;CPSF3L	?	0.388175625	0.046575382	0.041839677	0.004735705
cg13183628	1	1259698	GLTPD1;CPSF3L	?	0.565945841	0.026031374	0.024760117	0.001271258
cg06038049	1	1259909	GLTPD1;CPSF3L	?	0.738594236	0.01480762	0.013900748	0.000906872
cg17612270	1	1259944	CPSF3L;GLTPD1	?	0.757473885	0.057115414	0.055884025	0.00123139
cg22397910	1	1259947	CPSF3L;GLTPD1	?	0.032104461	0.032421786	0.027165997	0.00525579
cg22125623	1	1260021	CPSF3L;CPSF3L;CPTP;CPSF3L;CPSF3L;CPSF3L;CPSF3L;CPSF3L;CPSF3L;CPSF3L;CPSF3L	?	0.887491019	0.016331834	0.01603823	0.000293603
cg19834486	1	1260139	CPTP;CPSF3L;CPSF3L;CPSF3L;CPSF3L;CPSF3L	?	0.398323057	0.057159617	0.0528673	0.004292316
cg13649172	1	1260152	CPSF3L;CPSF3L;CPSF3L;CPSF3L;CPSF3L;CPTP;CPTP	?	0.626504231	0.075461415	0.071789933	0.003671482
cg04232698	1	1260157	GLTPD1;GLTPD1;CPSF3L	?	0.703390185	0.206634426	0.201914573	0.004719852
cg16855244	1	1260163	CPSF3L;CPSF3L;CPSF3L;CPSF3L;CPSF3L;CPTP;CPTP	?	0.961548948	0.266050584	0.267214882	-0.001164298
cg19827148	1	1260496	GLTPD1;CPSF3L	?	0.88308825	0.040105234	0.039537391	0.000567843
cg05378358	1	1261040	CPSF3L;CPSF3L;CPSF3L;CPSF3L;CPSF3L;CPTP	?	0.84527009	0.234694734	0.225508858	0.009185876
cg06520508	1	1261347	GLTPD1;CPSF3L	?	0.822263798	0.358039502	0.383328373	-0.025288872
cg17970390	1	1261353	GLTPD1;CPSF3L	?	0.851882187	0.353408953	0.376324185	-0.022915232
cg05795376	1	1261485	CPSF3L;CPSF3L;CPSF3L;CPSF3L;CPSF3L;CPTP	?	0.994739886	0.278849751	0.278287672	0.000562079
cg05598010	1	1261797	GLTPD1	?	0.614603915	0.770086854	0.793240849	-0.023153995
cg16255279	1	1262717	GLTPD1	?	0.977584312	0.881041227	0.881592338	-0.000551112
cg22622472	1	1262818	GLTPD1	?	0.780488501	0.916686661	0.918978862	-0.002292201
cg16432326	1	1263095	GLTPD1	?	0.820457153	0.766566039	0.75559372	0.010972319
cg07394827	1	1263239	GLTPD1	?	0.764178965	0.801747688	0.805762052	-0.004014364
cg02625725	1	1264265	GLTPD1	?	0.699131155	0.662063642	0.654902396	0.007161246
cg06599206	1	1265005	?	?	0.776789594	0.905848061	0.902384566	0.003463495
cg16590012	1	1265354	TAS1R3	?	0.93109342	0.752555514	0.746427107	0.006128407
cg22857134	1	1265504	TAS1R3	?	0.957222877	0.68327451	0.691400902	-0.008126392
cg03833995	1	1265511	TAS1R3	?	0.58505502	0.896593466	0.891949491	0.004643975
cg20705390	1	1266178	TAS1R3	?	0.783926251	0.198375901	0.21021406	-0.01183816
cg04981007	1	1266468	TAS1R3	?	0.952703778	0.25162333	0.256250089	-0.004626759
cg16430279	1	1266504	TAS1R3	?	0.987787159	0.20438669	0.205400272	-0.001013582
cg15365642	1	1266546	TAS1R3	?	0.949781199	0.102240082	0.101494251	0.000745831
cg24252805	1	1266548	TAS1R3	?	0.599274796	0.131599677	0.123712767	0.00788691
cg14890378	1	1266652	TAS1R3	?	0.916077824	0.355957457	0.347433558	0.008523899
cg07346648	1	1266657	TAS1R3	?	0.966375993	0.344810044	0.342661498	0.002148546
cg08037114	1	1266700	TAS1R3	?	0.961173251	0.283340611	0.280695355	0.002645257
cg04910752	1	1267117	TAS1R3	?	0.916035198	0.416791901	0.42463876	-0.007846859
cg13246026	1	1267193	TAS1R3	?	0.91095852	0.599184759	0.608132697	-0.008947938
cg21396988	1	1267201	TAS1R3	?	0.872603493	0.649006727	0.662723095	-0.013716368
cg06802641	1	1267252	TAS1R3	?	0.967762796	0.74874001	0.752602006	-0.003861997
cg03402404	1	1267436	TAS1R3	?	0.999774275	0.472279313	0.472301676	-2.24E-05
cg10065209	1	1267559	TAS1R3	?	0.993650995	0.688410703	0.6892959	-0.000885197
cg08621441	1	1267745	TAS1R3	?	0.998984413	0.486236729	0.486328474	-9.17E-05
cg18386618	1	1268144	TAS1R3	?	0.886359596	0.715701061	0.723726517	-0.008025455
cg06395167	1	1268243	TAS1R3	?	0.943029922	0.429868515	0.435494968	-0.005626453
cg16174225	1	1268469	TAS1R3	?	0.955534277	0.799433591	0.803181544	-0.003747953
cg00002593	1	1268793	TAS1R3	?	0.876459165	0.629907653	0.648166671	-0.018259018
cg11808871	1	1268942	TAS1R3	?	0.667898554	0.639984354	0.625551169	0.014433184
cg14911892	1	1269219	TAS1R3	?	0.958115518	0.618105477	0.614947154	0.003158323
cg08160862	1	1270137	?	?	0.70093276	0.945555763	0.948629466	-0.003073703
cg26351554	1	1271478	DVL1	?	0.882745914	0.837195165	0.841360748	-0.004165583
cg24399111	1	1271760	DVL1	?	0.991229519	0.937523947	0.93769993	-0.000175983
cg18024631	1	1271862	DVL1	?	0.666727541	0.81261255	0.804307913	0.008304637
cg07313814	1	1272398	DVL1	?	0.90497408	0.787078862	0.792451888	-0.005373025
cg11339519	1	1272477	DVL1	?	0.474361852	0.886779097	0.88135256	0.005426537
cg00542041	1	1272559	DVL1	?	0.61653203	0.953993899	0.957218877	-0.003224978
cg16575694	1	1273375	DVL1	?	0.842024934	0.97337009	0.974032983	-0.000662893
cg06646682	1	1273442	DVL1	?	0.901021754	0.812673378	0.816416458	-0.003743081
cg12072393	1	1273707	DVL1	?	0.956595461	0.828011081	0.830060843	-0.002049762
cg13494355	1	1274420	DVL1	?	0.525240247	0.939916729	0.943857053	-0.003940325
cg22376366	1	1275137	DVL1	?	0.800241497	0.976905538	0.975904485	0.001001053
cg25203539	1	1275578	DVL1	?	0.939166274	0.869500848	0.870374349	-0.000873501
cg19898526	1	1275714	DVL1	?	0.981039073	0.892598237	0.893082012	-0.000483775
cg06649390	1	1276019	DVL1	?	0.974803621	0.751988263	0.750616709	0.001371554
cg17748182	1	1277441	DVL1	?	0.799701409	0.81971912	0.816704606	0.003014514
cg03465880	1	1277465	DVL1	?	0.861326613	0.973499501	0.973946727	-0.000447226
cg15462203	1	1277499	DVL1	?	0.869016607	0.834333123	0.828208896	0.006124227
cg10556264	1	1277912	DVL1	?	0.321410081	0.852169653	0.837847942	0.014321711
cg22709966	1	1277995	DVL1	?	0.901346392	0.754999405	0.761025763	-0.006026357
cg15976416	1	1280157	DVL1	DMR	0.849277862	0.384756291	0.401298352	-0.016542061
cg17838754	1	1281005	DVL1	?	0.704247791	0.768597131	0.76182338	0.006773751
cg09569143	1	1282740	DVL1	?	0.825347598	0.802493959	0.813144651	-0.010650692
cg13932473	1	1282742	DVL1	?	0.866319233	0.821000738	0.829664259	-0.008663521
cg04119843	1	1284268	DVL1	?	0.64624829	0.0738284	0.076268252	-0.002439852
cg09236098	1	1284316	DVL1	?	0.262202791	0.023539901	0.025916846	-0.002376944
cg05115545	1	1285214	DVL1	?	0.685758751	0.022458931	0.021701874	0.000757057
cg10164137	1	1285239	DVL1	?	0.95610776	0.041005606	0.041179103	-0.000173497
cg17873420	1	1285252	DVL1	?	0.592959312	0.027786166	0.028918679	-0.001132514
cg21679391	1	1286917	?	?	0.979495904	0.876216935	0.875411953	0.000804982
cg21118819	1	1287259	?	?	0.988768003	0.624048623	0.623498417	0.000550206
cg03722312	1	1287994	?	?	0.842700512	0.813579545	0.817228835	-0.00364929
cg11414742	1	1288586	MXRA8	?	0.858319853	0.466204246	0.475867407	-0.009663161
cg15472728	1	1288926	MXRA8	?	0.971208251	0.20804437	0.210344367	-0.002299997
cg14270725	1	1289806	MXRA8	?	0.967999579	0.538562195	0.543508903	-0.004946708
cg15386434	1	1289835	MXRA8	?	0.897962179	0.50269918	0.51979909	-0.01709991
cg16006120	1	1289874	MXRA8;MXRA8;MXRA8;MXRA8;MXRA8;MXRA8;MXRA8;MXRA8;MXRA8;MXRA8	?	0.993467529	0.506869935	0.505257168	0.001612767
cg14793596	1	1290092	MXRA8	?	0.788361256	0.467298635	0.494006818	-0.026708183
cg07284273	1	1290212	MXRA8	?	0.882684903	0.590505617	0.609640551	-0.019134934
cg25063151	1	1290554	MXRA8	?	0.960811275	0.660387886	0.666803636	-0.00641575
cg19436320	1	1290708	MXRA8	?	0.844937946	0.516281042	0.5387547	-0.022473658
cg00040588	1	1290712	MXRA8	?	0.875959795	0.629171288	0.640185523	-0.011014234
cg10482508	1	1291064	MXRA8;MXRA8;MXRA8;MXRA8;MXRA8	?	0.979497498	0.265578722	0.26819889	-0.002620168
cg22691336	1	1292638	MXRA8	?	0.896243315	0.71923122	0.72593506	-0.00670384
cg27399052	1	1293868	MXRA8	?	0.975195283	0.498251697	0.496003588	0.002248109
cg12478066	1	1294006	MXRA8	?	0.841164612	0.513999424	0.498256142	0.015743282
cg23036947	1	1294018	MXRA8	?	0.957078451	0.702743222	0.696979093	0.00576413
cg17132079	1	1294140	MXRA8	?	0.958647586	0.625100181	0.629491744	-0.004391564
cg03397519	1	1294205	MXRA8;MXRA8;MXRA8;MXRA8;MXRA8	?	0.996287171	0.493230771	0.492939559	0.000291213
cg22273474	1	1294265	MXRA8;MXRA8;MXRA8;MXRA8;MXRA8	?	0.941430119	0.606709763	0.601636544	0.005073219
cg18550476	1	1294353	MXRA8;MXRA8;MXRA8;MXRA8;MXRA8	?	0.927444809	0.745497323	0.734684184	0.010813139
cg00970622	1	1294362	MXRA8;MXRA8;MXRA8;MXRA8;MXRA8	?	0.89213782	0.762802022	0.746483767	0.016318255
cg01198994	1	1294629	MXRA8	?	0.916064538	0.670796715	0.660331601	0.010465114
cg23973885	1	1294881	MXRA8	RDMR	0.830585322	0.531050419	0.541340972	-0.010290553
cg13393580	1	1295077	MXRA8	?	0.955330137	0.730506064	0.725098217	0.005407847
cg26108719	1	1295147	MXRA8	?	0.941873012	0.72993639	0.719939254	0.009997137
cg13354934	1	1296093	?	RDMR	0.611482489	0.056821212	0.058633298	-0.001812086
cg20426768	1	1296671	?	RDMR	0.506932663	0.686164831	0.704302518	-0.018137687
cg24153574	1	1296956	?	?	0.902772322	0.505478193	0.516068963	-0.010590771
cg23569098	1	1297187	MXRA8;MXRA8	?	0.992941061	0.717376109	0.716916296	0.000459813
cg21165029	1	1297202	?	?	0.926710478	0.715913196	0.710152131	0.005761065
cg12915036	1	1297230	MXRA8;MXRA8	?	0.954167571	0.792574231	0.797210379	-0.004636147
cg03400623	1	1297240	?	?	0.985762038	0.797400696	0.799019014	-0.001618318
cg22109675	1	1297567	?	?	0.965776308	0.621973408	0.61600323	0.005970178
cg15492552	1	1297576	?	?	0.978994148	0.63096002	0.627635954	0.003324066
cg05572157	1	1297784	MXRA8;MXRA8	?	0.995082534	0.649728117	0.650634714	-0.000906597
cg18534079	1	1297807	MXRA8;MXRA8	?	0.975477296	0.595961808	0.600161721	-0.004199913
cg00046914	1	1299723	MXRA8	?	0.859280451	0.227435773	0.233877929	-0.006442157
cg02416993	1	1299759	MXRA8	?	0.898602709	0.375237933	0.384605117	-0.009367184
cg07726485	1	1299861	MXRA8	?	0.916492831	0.43622667	0.441245616	-0.005018946
cg23377249	1	1299875	MXRA8	?	0.963772128	0.406855831	0.40412475	0.002731081
cg24356704	1	1299994	MXRA8	?	0.823676211	0.882384994	0.879213314	0.003171679
cg27503832	1	1301316	?	?	0.960558469	0.668695885	0.670464048	-0.001768163
cg22643873	1	1303026	?	?	0.980170893	0.605002845	0.606082848	-0.001080003
cg05397857	1	1305170	?	?	0.988658224	0.515248733	0.515768349	-0.000519616
cg05387269	1	1306946	?	?	0.931888636	0.705340008	0.712795968	-0.00745596
cg16342853	1	1307118	?	?	0.850916985	0.509753008	0.528337203	-0.018584195
cg14992101	1	1307667	?	?	0.861900397	0.254828646	0.25271938	0.002109267
cg09996760	1	1308659	?	?	0.994087209	0.908118812	0.908164858	-4.60E-05
cg09864992	1	1309161	AURKAIP1;AURKAIP1;AURKAIP1	?	0.848491656	0.559542935	0.577943753	-0.018400818
cg14094639	1	1309477	AURKAIP1;AURKAIP1;AURKAIP1	?	0.931896064	0.40695412	0.420629771	-0.013675652
cg06203720	1	1309641	AURKAIP1;AURKAIP1;AURKAIP1	?	0.986077414	0.182670278	0.183626717	-0.000956439
cg01508988	1	1310123	AURKAIP1;AURKAIP1;AURKAIP1	?	0.802701732	0.160709026	0.163406852	-0.002697826
cg07395004	1	1310147	AURKAIP1;AURKAIP1;AURKAIP1	?	0.574304325	0.06404127	0.061141812	0.002899458
cg19871494	1	1310280	AURKAIP1;AURKAIP1;AURKAIP1	?	0.892143797	0.07572067	0.074771466	0.000949204
cg09741074	1	1310496	AURKAIP1;AURKAIP1;AURKAIP1;AURKAIP1;AURKAIP1	?	0.732008894	0.035109855	0.033752814	0.001357041
cg08433720	1	1310634	AURKAIP1;AURKAIP1;AURKAIP1;AURKAIP1	?	0.412653911	0.043662495	0.040839553	0.002822942
cg21513204	1	1310708	AURKAIP1;AURKAIP1;AURKAIP1;AURKAIP1	?	0.510699108	0.030287608	0.028159962	0.002127646
cg15604233	1	1310715	AURKAIP1;AURKAIP1;AURKAIP1;AURKAIP1	?	0.161861167	0.025000384	0.029821273	-0.004820889
cg11915315	1	1310730	AURKAIP1;AURKAIP1;AURKAIP1;AURKAIP1	?	0.157481783	0.078553491	0.07153595	0.007017541
cg20048602	1	1310743	AURKAIP1;AURKAIP1;AURKAIP1;AURKAIP1	?	0.189109978	0.108783941	0.124119722	-0.015335781
cg20439722	1	1310747	AURKAIP1;AURKAIP1;AURKAIP1;AURKAIP1	?	0.264711416	0.063561153	0.074272104	-0.010710952
cg19823490	1	1310815	AURKAIP1;AURKAIP1;AURKAIP1;AURKAIP1	?	0.255668525	0.063314083	0.076099353	-0.012785269
cg21478504	1	1310832	AURKAIP1;AURKAIP1;AURKAIP1	?	0.407955641	0.076311229	0.071915626	0.004395603
cg04615596	1	1310846	AURKAIP1;AURKAIP1;AURKAIP1	?	0.223602712	0.033909548	0.031026475	0.002883074
cg05364533	1	1310930	AURKAIP1;AURKAIP1;AURKAIP1	?	0.127533965	0.020672566	0.025949158	-0.005276592
cg15617543	1	1310978	AURKAIP1;AURKAIP1;AURKAIP1	?	0.433339248	0.032721008	0.035320053	-0.002599045
cg18546249	1	1311028	AURKAIP1;AURKAIP1;AURKAIP1	?	0.352037281	0.068397764	0.072242605	-0.003844842
cg11552267	1	1311479	AURKAIP1;AURKAIP1;AURKAIP1	?	0.842842644	0.713925616	0.724387008	-0.010461392
cg05589276	1	1311577	AURKAIP1;AURKAIP1;AURKAIP1	?	0.901696927	0.289175763	0.297548296	-0.008372533
cg02144516	1	1311909	AURKAIP1;AURKAIP1;AURKAIP1	?	0.988485774	0.42659495	0.425155027	0.001439923
cg20435334	1	1312097	AURKAIP1	?	0.875033585	0.777824564	0.768754633	0.009069931
cg26865478	1	1312144	AURKAIP1	?	0.993102759	0.841367773	0.841501889	-0.000134115
cg16361266	1	1313144	?	?	0.170129087	0.944031052	0.935263507	0.008767545
cg20434150	1	1316804	?	?	0.958914404	0.805356828	0.80367147	0.001685358
cg08253842	1	1316981	?	?	0.756344489	0.815059255	0.807671532	0.007387722
cg14224772	1	1319383	?	?	0.96475561	0.741401589	0.736493041	0.004908549
cg03322002	1	1320181	?	?	0.960861914	0.691934559	0.698220518	-0.006285959
cg08109545	1	1321864	CCNL2	?	0.995370678	0.911610081	0.911647769	-3.77E-05
cg12033178	1	1321869	CCNL2;CCNL2;CCNL2;CCNL2	?	0.221284137	0.90263841	0.911833489	-0.009195079
cg08158776	1	1321914	CCNL2;CCNL2;CCNL2;CCNL2	?	0.783169189	0.876238408	0.878141293	-0.001902885
cg04880874	1	1322461	CCNL2;CCNL2;CCNL2;CCNL2	?	0.865830368	0.874489708	0.868124386	0.006365322
cg15588177	1	1322654	CCNL2;CCNL2;CCNL2;CCNL2	?	0.280366315	0.959899214	0.96340522	-0.003506006
cg22232737	1	1322783	CCNL2;CCNL2;CCNL2;CCNL2	?	0.695148278	0.853344504	0.857263932	-0.003919428
cg01006034	1	1322789	CCNL2;CCNL2;CCNL2;CCNL2	?	0.188170865	0.882692204	0.892014395	-0.009322191
cg23621766	1	1322923	CCNL2;CCNL2;CCNL2;CCNL2	?	0.710988463	0.927162065	0.92959923	-0.002437164
cg06903451	1	1323192	CCNL2;CCNL2;CCNL2;CCNL2	?	0.882169491	0.820390885	0.825300706	-0.004909821
cg07284402	1	1324107	CCNL2	?	0.898523845	0.858480014	0.857301938	0.001178075
cg03774228	1	1324805	CCNL2	?	0.84383162	0.87571696	0.87859989	-0.002882929
cg23209302	1	1326152	CCNL2;CCNL2;CCNL2;CCNL2	?	0.639000133	0.889289482	0.893155706	-0.003866224
cg01399319	1	1326204	CCNL2;CCNL2;CCNL2;CCNL2	?	0.793147119	0.894023957	0.896700275	-0.002676318
cg21264396	1	1326333	CCNL2	?	0.917861471	0.919940767	0.91890607	0.001034697
cg19236733	1	1326578	CCNL2	?	0.222798915	0.927697022	0.934436795	-0.006739773
cg08647342	1	1326618	CCNL2	?	0.947796199	0.85746958	0.854652058	0.002817522
cg18087716	1	1327318	CCNL2	?	0.473611791	0.893364761	0.884625664	0.008739097
cg17014728	1	1327484	CCNL2;CCNL2;CCNL2;CCNL2	?	0.30631753	0.860152386	0.872677013	-0.012524627
cg04988279	1	1327757	CCNL2;CCNL2	?	0.639882696	0.875822564	0.869707784	0.006114781
cg13323817	1	1327983	CCNL2;CCNL2	?	0.276920266	0.919854936	0.911220593	0.008634343
cg22389936	1	1328033	CCNL2;CCNL2;CCNL2;CCNL2	?	0.68171158	0.888165801	0.881449485	0.006716316
cg26303572	1	1328115	CCNL2;CCNL2	?	0.88931159	0.912444468	0.911251529	0.001192939
cg01648457	1	1328834	CCNL2;CCNL2;CCNL2;CCNL2	?	0.188791492	0.913312644	0.901983185	0.01132946
cg04481810	1	1329036	CCNL2;CCNL2;CCNL2;CCNL2	?	0.747537666	0.873586332	0.870206117	0.003380214
cg11811184	1	1331803	CCNL2;CCNL2;CCNL2;CCNL2	?	0.852426116	0.767518141	0.782199596	-0.014681456
cg24837149	1	1333778	CCNL2;CCNL2;CCNL2;LOC148413;CCNL2	?	0.939783323	0.067467456	0.066790609	0.000676847
cg16278124	1	1334036	CCNL2;CCNL2;CCNL2;LOC148413;CCNL2	?	0.318741216	0.088020568	0.08251568	0.005504888
cg06817090	1	1334334	CCNL2;CCNL2;CCNL2;LOC148413;CCNL2	?	0.025314987	0.037512914	0.032947911	0.004565003
cg16573386	1	1334508	CCNL2;CCNL2;LOC148413;CCNL2;CCNL2	?	0.643511476	0.048115152	0.04627319	0.001841962
cg17397377	1	1334575	CCNL2;CCNL2;LOC148413;CCNL2;CCNL2	?	0.609206336	0.092164781	0.096561997	-0.004397216
cg08470185	1	1334798	CCNL2;CCNL2;CCNL2;LOC148413;CCNL2	?	0.116426615	0.020574062	0.018248006	0.002326056
cg13053783	1	1334803	CCNL2;CCNL2;CCNL2;LOC148413;CCNL2	?	0.824041545	0.014646709	0.014161376	0.000485333
cg22961467	1	1334806	LOC148413;CCNL2;CCNL2	?	0.94759866	0.015411525	0.015609876	-0.00019835
cg15130241	1	1334814	CCNL2;CCNL2;CCNL2;LOC148413;CCNL2	?	0.10017163	0.016637706	0.013520714	0.003116992
cg08791782	1	1334993	LOC148413;CCNL2;CCNL2	?	0.62799211	0.028261645	0.026958559	0.001303086
cg25842896	1	1335315	CCNL2;CCNL2;CCNL2;CCNL2;LOC148413	?	0.408386369	0.043291562	0.040739723	0.002551839
cg00173405	1	1335424	CCNL2;CCNL2;CCNL2;CCNL2;LOC148413	RDMR	0.582926158	0.037087564	0.038992582	-0.001905019
cg03943717	1	1335569	CCNL2;CCNL2;CCNL2;CCNL2;LOC148413	RDMR	0.416388783	0.036909367	0.035510575	0.001398791
cg23437836	1	1335601	CCNL2;CCNL2;CCNL2;CCNL2;LOC148413	RDMR	0.852945171	0.059997215	0.060885019	-0.000887804
cg00968800	1	1335706	CCNL2;CCNL2;CCNL2;CCNL2;LOC148413	RDMR	0.77073213	0.088798196	0.095909448	-0.007111252
cg08163912	1	1336398	LOC148413	?	0.959099305	0.358845297	0.36380384	-0.004958543
cg09064061	1	1336592	LOC148413	?	0.938638042	0.424584557	0.431005769	-0.006421213
cg04903146	1	1337542	MRPL20	?	0.833330301	0.523916628	0.540736879	-0.01682025
cg24399028	1	1338100	MRPL20	?	0.542886023	0.871844549	0.864678945	0.007165603
cg20383673	1	1341716	MRPL20	?	0.960068386	0.759907834	0.763478485	-0.003570651
cg14795268	1	1341852	MRPL20	?	0.971209766	0.152277555	0.150167624	0.002109931
cg11431291	1	1341862	MRPL20	?	0.994713521	0.162791464	0.163313091	-0.000521627
cg21439539	1	1342230	MRPL20	?	0.65052934	0.03989596	0.044734527	-0.004838567
cg20275133	1	1342361	MRPL20	?	0.284537282	0.069767958	0.065299829	0.004468129
cg16728516	1	1342558	MRPL20	?	0.915310758	0.017387076	0.017583413	-0.000196338
cg25769755	1	1342720	MRPL20	?	0.096872908	0.023071964	0.025653223	-0.002581259
cg05613094	1	1342783	MRPL20	?	0.342166313	0.011939832	0.014286726	-0.002346893
cg11993086	1	1342795	MRPL20	?	0.051451216	0.0340934	0.030632521	0.003460879
cg26509139	1	1342809	MRPL20	?	0.83958538	0.034713316	0.03339965	0.001313666
cg08387662	1	1342812	MRPL20	?	0.17747742	0.08316203	0.091917391	-0.00875536
cg05595602	1	1343077	MRPL20	?	0.832136621	0.021688734	0.020998065	0.000690669
cg25397779	1	1343130	MRPL20	?	0.491106707	0.044563014	0.042825425	0.001737589
cg04230662	1	1343134	MRPL20	?	0.572281375	0.083894873	0.081079804	0.002815069
cg12525514	1	1343260	MRPL20	?	0.837088756	0.081979806	0.083191873	-0.001212067
cg25939543	1	1344064	MRPL20	?	0.694949929	0.903890511	0.899377266	0.004513245
cg16661858	1	1345158	?	?	0.815735946	0.55193066	0.517380388	0.034550272
cg15863361	1	1347647	?	?	0.56596025	0.925646586	0.922312503	0.003334083
cg00009834	1	1347671	?	?	0.891181297	0.676958059	0.673267504	0.003690555
cg27295412	1	1347832	?	?	0.719897254	0.875779792	0.8785077	-0.002727908
cg00294152	1	1348792	?	?	0.785238105	0.480990239	0.492615723	-0.011625484
cg25228593	1	1353012	?	?	0.93417035	0.50299685	0.495007954	0.007988896
cg23359932	1	1354134	ANKRD65;ANKRD65;ANKRD65	?	0.924248804	0.566393536	0.563825336	0.0025682
cg00060374	1	1355235	LOC441869;LOC441869	?	0.841298523	0.774254085	0.787115951	-0.012861866
cg17507949	1	1355999	LOC441869;LOC441869	?	0.96837119	0.736934319	0.739375272	-0.002440953
cg22827694	1	1356442	ANKRD65;ANKRD65;ANKRD65	?	0.927777855	0.425780502	0.413392277	0.012388225
cg23894219	1	1356565	LOC441869;LOC441869;LOC441869	?	0.968923571	0.598147579	0.593142155	0.005005424
cg15633699	1	1356728	LOC441869;LOC441869	?	0.954468529	0.610651362	0.60245133	0.008200032
cg10380643	1	1356764	LOC441869;LOC441869	?	0.928736133	0.489609965	0.478206626	0.011403339
cg20598347	1	1356852	ANKRD65;ANKRD65;ANKRD65	?	0.863583126	0.472450419	0.447661172	0.024789248
cg02668764	1	1356887	ANKRD65;ANKRD65;ANKRD65	?	0.946848842	0.51875046	0.508432388	0.010318072
cg15081886	1	1356902	LOC441869;LOC441869	?	0.973115878	0.571987674	0.576930126	-0.004942452
cg23537515	1	1356921	ANKRD65;ANKRD65;ANKRD65	?	0.963349897	0.621613943	0.615931864	0.005682079
cg12754273	1	1356940	ANKRD65;ANKRD65;ANKRD65	?	0.986416045	0.579405787	0.581739928	-0.002334141
cg21281527	1	1357314	ANKRD65;ANKRD65;ANKRD65	?	0.953224791	0.672102842	0.675579981	-0.003477139
cg15823872	1	1357361	LOC441869;LOC441869	?	0.901403077	0.808450883	0.812686265	-0.004235382
cg24555071	1	1358016	LOC441869;LOC441869	?	0.998256275	0.70954834	0.709428338	0.000120003
cg12286462	1	1358109	LOC441869;LOC441869	?	0.911278176	0.729346254	0.735647582	-0.006301328
cg01721822	1	1360499	TMEM88B	?	0.993726222	0.754516878	0.755257725	-0.000740847
cg21285198	1	1360970	TMEM88B	?	0.968317676	0.551925716	0.54678346	0.005142256
cg00305774	1	1361077	TMEM88B	?	0.998353719	0.70889399	0.70922027	-0.00032628
cg22517356	1	1361216	TMEM88B	?	0.983177989	0.354234337	0.352390234	0.001844102
cg17265051	1	1361414	TMEM88B	?	0.953671014	0.352103387	0.345731661	0.006371727
cg23795938	1	1361421	TMEM88B	?	0.959381897	0.462693719	0.456843068	0.005850651
cg10156298	1	1361476	TMEM88B	?	0.96788421	0.581339206	0.586595724	-0.005256518
cg09368716	1	1361655	TMEM88B	?	0.93376111	0.581376835	0.571027435	0.0103494
cg12208770	1	1361666	TMEM88B	?	0.922398638	0.502030947	0.491506827	0.01052412
cg26863172	1	1361729	TMEM88B	?	0.972661479	0.684365434	0.678839399	0.005526035
cg13169132	1	1362340	TMEM88B	?	0.997969322	0.67315067	0.673546823	-0.000396153
cg17142722	1	1363280	?	?	0.96674284	0.304498429	0.297601868	0.006896561
cg04897188	1	1363291	?	?	0.964954558	0.286744957	0.279720352	0.007024605
cg07010566	1	1363627	?	?	0.898269245	0.758719883	0.764520816	-0.005800934
cg14902621	1	1363872	?	?	0.827144185	0.843608687	0.841338424	0.002270263
cg26373274	1	1363874	?	?	0.950224551	0.904895825	0.90418648	0.000709344
cg22351666	1	1365730	LOC102724312;LOC102724312;LOC102724312	?	0.844092025	0.331419879	0.311556918	0.019862961
cg05235651	1	1365793	LOC102724312;LOC102724312;LOC102724312	?	0.984033976	0.22254192	0.224038298	-0.001496378
cg04865726	1	1365911	?	?	0.954889328	0.279379141	0.285878715	-0.006499573
cg04384590	1	1367257	LOC102724312;LOC102724312;LOC102724312	?	0.973058459	0.285752138	0.288405752	-0.002653615
cg19071098	1	1367306	LOC102724312;LOC102724312;LOC102724312	?	0.923369169	0.483331262	0.495515748	-0.012184486
cg08123463	1	1368297	LOC102724312;LOC102724312;LOC102724312	?	0.938053113	0.360607018	0.370441601	-0.009834583
cg16496742	1	1368387	LOC102724312;LOC102724312;LOC102724312	?	0.924140008	0.263560737	0.274969192	-0.011408456
cg26394870	1	1368541	LOC102724312;LOC102724312;LOC102724312	?	0.949885219	0.218742331	0.210082419	0.008659913
cg19270739	1	1368846	?	?	0.99152369	0.177637708	0.176648277	0.000989431
cg21837069	1	1369466	VWA1;VWA1	?	0.948707914	0.411560174	0.420270036	-0.008709863
cg17491622	1	1369616	VWA1;VWA1	?	0.98841986	0.524412209	0.52198079	0.002431419
cg00702126	1	1369793	VWA1;VWA1	?	0.982438863	0.426860233	0.429808444	-0.002948211
cg14667273	1	1369934	VWA1;VWA1	?	0.86276348	0.279098324	0.29424958	-0.015151256
cg27391934	1	1369948	VWA1;VWA1	DMR	0.924798661	0.390492611	0.403983095	-0.013490484
cg07898743	1	1369950	LOC102724312;LOC102724312;LOC102724312;VWA1;VWA1	DMR	0.935075596	0.384716959	0.395056729	-0.01033977
cg20138749	1	1370013	VWA1;VWA1;LOC102724312;LOC102724312;LOC102724312	?	0.896822404	0.469999134	0.487352548	-0.017353414
cg16784215	1	1370138	VWA1;VWA1;LOC102724312;LOC102724312;LOC102724312	?	0.946006161	0.553321044	0.561965409	-0.008644365
cg07232890	1	1370228	VWA1;VWA1;LOC102724312;LOC102724312;LOC102724312	?	0.972133661	0.367696341	0.37119317	-0.003496829
cg08589721	1	1370722	VWA1;VWA1	?	0.844348648	0.285713732	0.268557757	0.017155974
cg14271665	1	1370768	VWA1;VWA1	?	0.971515196	0.331732836	0.328512633	0.003220202
cg02896318	1	1370775	VWA1;VWA1	?	0.879408034	0.297497743	0.308288007	-0.010790264
cg25234611	1	1371347	VWA1;VWA1	?	0.913471366	0.128699198	0.133352451	-0.004653253
cg09668627	1	1371844	VWA1;VWA1	?	0.984451803	0.628523313	0.631407171	-0.002883858
cg08161163	1	1372677	VWA1;VWA1	?	0.847111166	0.411259782	0.390543958	0.020715824
cg26798702	1	1373044	VWA1;VWA1	?	0.840143855	0.375065693	0.357793816	0.017271877
cg09843049	1	1373316	VWA1;VWA1	?	0.921441341	0.640987977	0.630533074	0.010454903
cg20255272	1	1373678	VWA1;VWA1	?	0.957148218	0.447910103	0.453066616	-0.005156514
cg13897675	1	1374310	VWA1;VWA1	?	0.85720245	0.947727744	0.946386636	0.001341108
cg09860601	1	1374601	VWA1;VWA1	?	0.980171883	0.618685583	0.6164513	0.002234283
cg19639479	1	1374669	VWA1;VWA1	?	0.800663724	0.940045627	0.942767898	-0.002722271
cg09603935	1	1375448	VWA1;VWA1	?	0.911210257	0.850393418	0.841953684	0.008439734
cg03116557	1	1375480	VWA1;VWA1	?	0.658650801	0.801407083	0.817687277	-0.016280194
cg13570957	1	1375556	VWA1;VWA1	?	0.83168596	0.796941705	0.785208609	0.011733096
cg26795248	1	1375967	VWA1;VWA1	?	0.871109646	0.307015509	0.327170874	-0.020155364
cg25592215	1	1376051	VWA1;VWA1	?	0.590611956	0.864549213	0.858453996	0.006095218
cg08426733	1	1376740	VWA1;VWA1	?	0.692572653	0.076667527	0.074515271	0.002152257
cg08270205	1	1377525	VWA1;VWA1	?	0.915236483	0.597284984	0.603836217	-0.006551233
cg15099879	1	1377656	VWA1;VWA1	?	0.925710032	0.676301421	0.680870951	-0.00456953
cg06786804	1	1377938	VWA1;VWA1	?	0.902199992	0.697709223	0.68441706	0.013292163
cg24492273	1	1378060	VWA1;VWA1	?	0.43247672	0.770502026	0.779015262	-0.008513236
cg00929633	1	1379667	?	?	0.928732466	0.168242644	0.164837388	0.003405256
cg18148498	1	1380621	?	?	0.820680968	0.353237504	0.373087549	-0.019850046
cg21001441	1	1384038	ATAD3C	?	0.892552515	0.225179777	0.217405624	0.007774153
cg12841328	1	1384074	ATAD3C	?	0.917382768	0.371579726	0.360213866	0.01136586
cg11405695	1	1384091	ATAD3C	?	0.977810622	0.55470587	0.55142928	0.00327659
cg02136596	1	1384930	ATAD3C	?	0.910496553	0.548559783	0.537276268	0.011283516
cg20219069	1	1384988	ATAD3C	?	0.581487429	0.877943707	0.859727652	0.018216056
cg00599812	1	1385047	ATAD3C	?	0.459513479	0.448599575	0.42078383	0.027815745
cg16669201	1	1385119	ATAD3C;ATAD3C	?	0.757887183	0.871045435	0.87524266	-0.004197226
cg00528453	1	1385171	ATAD3C;ATAD3C	?	0.990466754	0.70695602	0.707674997	-0.000718977
cg23319365	1	1385292	ATAD3C;ATAD3C	?	0.942075918	0.455962198	0.458034113	-0.002071914
cg27383362	1	1385371	ATAD3C;ATAD3C	?	0.931160862	0.517930653	0.520679259	-0.002748606
cg26182712	1	1387256	ATAD3C	?	0.879552923	0.773430676	0.768646024	0.004784652
cg15310231	1	1388050	ATAD3C	?	0.906558108	0.445953013	0.436660079	0.009292934
cg27564386	1	1388379	ATAD3C	?	0.849220624	0.776908867	0.785630105	-0.008721238
cg26651722	1	1389888	ATAD3C	?	0.465597825	0.726191808	0.735302971	-0.009111163
cg01521567	1	1390202	ATAD3C	?	0.811372758	0.844270766	0.857589447	-0.013318681
cg03760226	1	1390794	ATAD3C	?	0.773732303	0.92707128	0.93189002	-0.004818741
cg20985028	1	1391055	ATAD3C	?	0.783538665	0.389356141	0.396027427	-0.006671286
cg19682639	1	1391102	ATAD3C	?	0.825220062	0.413586597	0.424242986	-0.010656389
cg13388025	1	1392347	ATAD3C	?	0.928924319	0.64777995	0.640401785	0.007378165
cg05894629	1	1392386	ATAD3C	?	0.864242105	0.294725007	0.283227865	0.011497142
cg26226110	1	1395945	ATAD3C	?	0.565778494	0.464606574	0.451255881	0.013350693
cg07280242	1	1396086	ATAD3C	?	0.942166424	0.615693274	0.620454978	-0.004761703
cg13798621	1	1396125	ATAD3C	?	0.845350555	0.631042463	0.64038379	-0.009341327
cg23016632	1	1396169	ATAD3C	?	0.887601603	0.524285099	0.516980878	0.007304221
cg10972351	1	1396279	ATAD3C	?	0.771004108	0.788940282	0.80761361	-0.018673328
cg20951194	1	1396296	ATAD3C	?	0.817944006	0.790571078	0.805212789	-0.014641711
cg04107003	1	1397297	ATAD3C	?	0.942356703	0.340660943	0.337810644	0.002850299
cg24085570	1	1397412	ATAD3C	?	0.901381616	0.514689031	0.519841072	-0.00515204
cg17282836	1	1397524	ATAD3C	?	0.649979457	0.264715472	0.250394729	0.014320743
cg10522845	1	1397837	ATAD3C	?	0.865856447	0.521992094	0.507215097	0.014776997
cg24687970	1	1397896	ATAD3C	?	0.876153623	0.492457522	0.477529665	0.014927857
cg25101405	1	1398028	ATAD3C	?	0.968922649	0.644106772	0.639352457	0.004754315
cg04981940	1	1398348	ATAD3C	?	0.958851155	0.70454996	0.702163668	0.002386292
cg17821649	1	1403857	ATAD3C	?	0.842896728	0.845143762	0.849315035	-0.004171273
cg00391668	1	1404073	ATAD3C	?	0.630218256	0.334429905	0.321376691	0.013053214
cg19621710	1	1404170	ATAD3C	?	0.970369031	0.605733369	0.60761521	-0.001881841
cg03742705	1	1406266	ATAD3B	?	0.959397483	0.346978564	0.345440052	0.001538512
cg16013630	1	1406606	ATAD3B	?	0.517564641	0.18926413	0.181917784	0.007346345
cg25210378	1	1406663	ATAD3B	?	0.734299682	0.088420233	0.085810611	0.002609622
cg15875062	1	1406845	ATAD3B	?	0.734903014	0.030279181	0.031304497	-0.001025316
cg10228629	1	1406955	ATAD3B	?	0.723014044	0.051144158	0.049229162	0.001914996
cg12723840	1	1406994	ATAD3B	?	0.897889043	0.187331005	0.185413882	0.001917123
cg06377929	1	1407001	ATAD3B	?	0.504845021	0.104337454	0.099555666	0.004781788
cg07490279	1	1407066	ATAD3B	?	0.562294905	0.021615395	0.02025796	0.001357435
cg10240778	1	1407180	ATAD3B;ATAD3B	?	0.506012273	0.019400934	0.02044501	-0.001044077
cg03041700	1	1407645	ATAD3B	?	0.828844567	0.066280486	0.067360558	-0.001080071
cg12909536	1	1408104	ATAD3B	?	0.963264964	0.096862901	0.098400249	-0.001537348
cg12439834	1	1410849	ATAD3B	?	0.765944688	0.819555872	0.809665753	0.009890119
cg02188411	1	1411579	ATAD3B	?	0.770863956	0.886028963	0.883100788	0.002928175
cg07478007	1	1411602	ATAD3B	?	0.963737534	0.866259826	0.867472546	-0.00121272
cg01768480	1	1412855	ATAD3B	?	0.818502032	0.857202191	0.854132959	0.003069232
cg23442023	1	1412865	ATAD3B	?	0.948394946	0.761639909	0.763476333	-0.001836424
cg22306974	1	1413668	ATAD3B	?	0.848339061	0.836965226	0.840383045	-0.003417819
cg26317581	1	1413810	ATAD3B	?	0.962370725	0.929639944	0.929863224	-0.00022328
cg11735371	1	1413937	ATAD3B	?	0.455634231	0.851015166	0.85847329	-0.007458125
cg00695214	1	1415868	ATAD3B	?	0.590264084	0.88250124	0.888123875	-0.005622634
cg21094501	1	1415874	ATAD3B	?	0.805808819	0.695557581	0.698982928	-0.003425348
cg23735749	1	1417247	ATAD3B	?	0.909958155	0.907851027	0.907021305	0.000829721
cg13352563	1	1417320	ATAD3B	?	0.934997745	0.862089442	0.864643638	-0.002554196
cg13025553	1	1417522	ATAD3B	?	0.685484374	0.91982563	0.922415805	-0.002590175
cg20157693	1	1419379	ATAD3B	?	0.882231768	0.723511428	0.718234153	0.005277275
cg18040125	1	1420227	ATAD3B	?	0.803867678	0.765695036	0.77181814	-0.006123104
cg15466030	1	1420537	ATAD3B	?	0.712768985	0.872499211	0.876984957	-0.004485746
cg05049094	1	1421098	ATAD3B	?	0.966165161	0.894113914	0.895462057	-0.001348144
cg25628057	1	1421383	ATAD3B	?	0.452342481	0.852461527	0.861165563	-0.008704036
cg23236382	1	1423057	ATAD3B	?	0.142267688	0.871228109	0.855523356	0.015704752
cg24378791	1	1423784	ATAD3B	?	0.958509279	0.76238903	0.758462448	0.003926582
cg26042514	1	1425726	ATAD3B	?	0.835942801	0.954227963	0.955210072	-0.000982109
cg15688683	1	1425815	ATAD3B	?	0.715088673	0.835348141	0.840510352	-0.005162211
cg13671768	1	1426641	ATAD3B	?	0.433871426	0.852010967	0.861053271	-0.009042304
cg16494896	1	1429498	ATAD3B	?	0.717691431	0.813352758	0.818173544	-0.004820786
cg06866635	1	1430690	ATAD3B	?	0.986925285	0.730366054	0.731009342	-0.000643288
cg18387631	1	1431505	ATAD3B	?	0.922560257	0.829596632	0.831039806	-0.001443174
cg15101273	1	1431587	?	?	0.841954391	0.637891471	0.647653031	-0.00976156
cg10108196	1	1441055	?	?	0.898785958	0.48591296	0.470475761	0.015437199
cg25201541	1	1444416	?	?	0.882974466	0.605790386	0.611057284	-0.005266897
cg24296621	1	1444995	?	?	0.978938812	0.454357809	0.456144084	-0.001786275
cg21797898	1	1446692	ATAD3A;ATAD3A;ATAD3A	?	0.455726166	0.113392491	0.102458588	0.010933903
cg09932694	1	1446840	ATAD3A;ATAD3A;ATAD3A	?	0.609435154	0.039410544	0.042027818	-0.002617274
cg17464271	1	1447047	ATAD3A;ATAD3A;ATAD3A	?	0.761980841	0.037221985	0.035944678	0.001277307
cg11103442	1	1447201	ATAD3A;ATAD3A;ATAD3A	?	0.599596265	0.027261442	0.028615544	-0.001354101
cg22225258	1	1447235	ATAD3A;ATAD3A;ATAD3A	?	0.923188336	0.025932928	0.026124907	-0.000191979
cg20230657	1	1447335	ATAD3A;ATAD3A;ATAD3A	?	0.590129596	0.022429405	0.023526734	-0.001097329
cg08376055	1	1447341	ATAD3A;ATAD3A;ATAD3A	?	0.940028544	0.042344298	0.042611819	-0.000267522
cg12648677	1	1447365	ATAD3A;ATAD3A;ATAD3A	?	0.893139621	0.024643081	0.024410002	0.000233079
cg06128920	1	1447374	ATAD3A;ATAD3A;ATAD3A	?	0.861646043	0.025904454	0.026502796	-0.000598343
cg21124756	1	1447564	ATAD3A;ATAD3A;ATAD3A;ATAD3A;ATAD3A	?	0.861039323	0.020837462	0.021259938	-0.000422476
cg24729577	1	1447567	ATAD3A;ATAD3A;ATAD3A;ATAD3A;ATAD3A	?	0.039409204	0.031214676	0.026744153	0.004470523
cg14651254	1	1449202	ATAD3A;ATAD3A;ATAD3A	?	0.727805166	0.445260178	0.476525655	-0.031265477
cg00088251	1	1449754	ATAD3A;ATAD3A;ATAD3A	?	0.801249029	0.62957134	0.647935511	-0.01836417
cg11856308	1	1449956	ATAD3A;ATAD3A;ATAD3A	?	0.903363663	0.760959983	0.765809819	-0.004849837
cg05947649	1	1450187	ATAD3A;ATAD3A;ATAD3A	?	0.424315891	0.932279449	0.935984761	-0.003705312
cg11794959	1	1451134	ATAD3A;ATAD3A;ATAD3A	?	0.945721034	0.505009383	0.507683989	-0.002674606
cg20627546	1	1451383	ATAD3A;ATAD3A;ATAD3A	?	0.70212454	0.770852383	0.767004784	0.003847599
cg11722969	1	1452371	ATAD3A;ATAD3A;ATAD3A	?	0.458207067	0.857927604	0.867698906	-0.009771303
cg19517490	1	1454149	ATAD3A;ATAD3A;ATAD3A	?	0.999037187	0.980076986	0.980080199	-3.21E-06
cg13321900	1	1455303	ATAD3A;ATAD3A;ATAD3A	?	0.475075352	0.686194707	0.70016944	-0.013974733
cg06793307	1	1455374	ATAD3A;ATAD3A;ATAD3A	?	0.627540044	0.900836895	0.895857052	0.004979844
cg15160081	1	1455650	ATAD3A;ATAD3A;ATAD3A	?	0.742904503	0.955937905	0.954686991	0.001250914
cg26536460	1	1456875	ATAD3A;ATAD3A;ATAD3A	?	0.460445743	0.966283769	0.969478744	-0.003194975
cg17498856	1	1457042	ATAD3A;ATAD3A;ATAD3A	?	0.683337122	0.962641019	0.96046164	0.002179379
cg15481565	1	1458176	ATAD3A;ATAD3A;ATAD3A	?	0.993460296	0.8951681	0.89523675	-6.86E-05
cg17848002	1	1458397	ATAD3A;ATAD3A;ATAD3A	?	0.873481969	0.917127382	0.914700834	0.002426548
cg10712902	1	1458728	ATAD3A;ATAD3A;ATAD3A	?	0.377915093	0.467544699	0.460828275	0.006716424
cg17590292	1	1458739	ATAD3A;ATAD3A;ATAD3A	?	0.433790222	0.897828206	0.905388049	-0.007559843
cg14395520	1	1459028	ATAD3A;ATAD3A;ATAD3A	?	0.710832369	0.761508172	0.768421535	-0.006913362
cg15153800	1	1460332	ATAD3A;ATAD3A;ATAD3A	?	0.99571875	0.794032636	0.794296103	-0.000263467
cg06839383	1	1460464	ATAD3A;ATAD3A;ATAD3A	?	0.936208587	0.785322289	0.788354076	-0.003031787
cg24466671	1	1460663	ATAD3A;ATAD3A;ATAD3A	?	0.420452809	0.883908041	0.892633754	-0.008725714
cg13893866	1	1462754	ATAD3A;ATAD3A;ATAD3A	?	0.761692952	0.801642374	0.81244308	-0.010800706
cg17445140	1	1462956	ATAD3A;ATAD3A;ATAD3A	?	0.697853079	0.90003387	0.903342758	-0.003308888
cg23933399	1	1462973	ATAD3A;ATAD3A;ATAD3A	?	0.639127607	0.954160346	0.95638705	-0.002226704
cg19768036	1	1464063	ATAD3A;ATAD3A;ATAD3A	?	0.968339351	0.657081265	0.656145571	0.000935694
cg07808701	1	1464509	ATAD3A;ATAD3A;ATAD3A	?	0.664305745	0.919049118	0.922015927	-0.00296681
cg20675251	1	1464803	ATAD3A;ATAD3A;ATAD3A	?	0.909741778	0.589485565	0.586196554	0.003289011
cg17271658	1	1465190	ATAD3A;ATAD3A;ATAD3A	?	0.930506108	0.873935931	0.876947775	-0.003011844
cg20681653	1	1468450	ATAD3A;ATAD3A;ATAD3A	?	0.963206125	0.876342386	0.877225899	-0.000883513
cg23590525	1	1469787	ATAD3A;ATAD3A;ATAD3A	?	0.979516553	0.793315453	0.792656069	0.000659383
cg09259608	1	1470161	C1orf70	?	0.579027284	0.744916999	0.727643407	0.017273592
cg20958600	1	1470807	C1orf70	?	0.980090916	0.732324108	0.731298541	0.001025567
cg07835437	1	1470836	C1orf70	?	0.969655927	0.825067312	0.826443453	-0.001376141
cg03041030	1	1470905	C1orf70	?	0.887782212	0.820571272	0.814201188	0.006370084
cg12983196	1	1471017	C1orf70	?	0.974067695	0.81053155	0.808603443	0.001928107
cg09151801	1	1471210	C1orf70	?	0.799381294	0.681529843	0.699748937	-0.018219094
cg11526073	1	1471938	C1orf70	?	0.911730011	0.828734542	0.8306586	-0.001924057
cg15844005	1	1472079	C1orf70	?	0.974513121	0.793292881	0.792252898	0.001039983
cg27301475	1	1472146	C1orf70	?	0.699837065	0.685225091	0.698077867	-0.012852776
cg06205922	1	1473141	C1orf70	?	0.844604554	0.887253721	0.878902036	0.008351685
cg01536190	1	1473147	C1orf70	?	0.952846457	0.782990634	0.784224052	-0.001233418
cg27047577	1	1473193	C1orf70	?	0.142858189	0.974687104	0.971196444	0.00349066
cg14434115	1	1473252	TMEM240	?	0.624611664	0.915384199	0.910891932	0.004492266
cg11917182	1	1473310	TMEM240	?	0.496872539	0.772341697	0.75714575	0.015195947
cg02068237	1	1473319	C1orf70	?	0.876693042	0.752732331	0.751611254	0.001121077
cg12270813	1	1473370	C1orf70	?	0.784257547	0.898572424	0.90528811	-0.006715685
cg03724010	1	1473443	C1orf70	?	0.740151674	0.856983032	0.853427941	0.003555091
cg13804574	1	1473489	TMEM240	?	0.39570945	0.921755336	0.916045751	0.005709585
cg16037137	1	1473747	C1orf70	?	0.758300412	0.897176318	0.894004449	0.003171869
cg12632610	1	1474224	C1orf70	?	0.401680178	0.852201508	0.863479849	-0.011278342
cg16001723	1	1474399	C1orf70	?	0.993494572	0.925188997	0.925236025	-4.70E-05
cg13850380	1	1475143	C1orf70	DMR	0.951325808	0.786453249	0.790219878	-0.003766629
cg00813378	1	1475209	C1orf70	DMR	0.694919722	0.936334801	0.939321381	-0.00298658
cg08738570	1	1475265	C1orf70	DMR	0.617038376	0.921012079	0.925687013	-0.004674934
cg22497741	1	1475644	C1orf70	DMR	0.614135592	0.80542411	0.787472999	0.017951111
cg16306898	1	1475675	C1orf70	DMR	0.945534147	0.890344846	0.885946733	0.004398114
cg16601494	1	1475737	C1orf70;C1orf70	?	0.904504802	0.947056699	0.943987832	0.003068866
cg15487867	1	1475742	C1orf70	?	0.95482195	0.911619712	0.90948549	0.002134222
cg18430990	1	1475941	TMEM240	?	0.979947449	0.836503548	0.83865457	-0.002151022
cg23244095	1	1476269	C1orf70	DMR	0.729841248	0.855858376	0.870932603	-0.015074227
cg18114463	1	1476551	C1orf70	?	0.603971307	0.835693362	0.849932536	-0.014239174
cg09612202	1	1476661	C1orf70	?	0.717459062	0.728340502	0.740900357	-0.012559855
cg26602477	1	1476845	C1orf70	?	0.240769929	0.914832471	0.922654201	-0.00782173
cg11811409	1	1477025	C1orf70	?	0.827591351	0.744558173	0.752041469	-0.007483296
cg26690297	1	1477098	SSU72;C1orf70	?	0.994083273	0.786636194	0.786533446	0.000102748
cg08757091	1	1477101	TMEM240;SSU72	?	0.524543976	0.818759121	0.825537217	-0.006778096
cg08464374	1	1477123	SSU72;C1orf70	?	0.606902736	0.904168074	0.909406701	-0.005238628
cg01802295	1	1477194	SSU72;C1orf70	?	0.850635119	0.849200775	0.852310127	-0.003109352
cg13575252	1	1477616	SSU72	?	0.805008406	0.896182309	0.89905668	-0.002874372
cg19619320	1	1477931	SSU72	?	0.695456032	0.902408943	0.899028151	0.003380792
cg11964810	1	1478170	SSU72	?	0.817565174	0.643255369	0.662112878	-0.018857509
cg21173317	1	1478665	SSU72	?	0.387942305	0.932098728	0.921823339	0.01027539
cg03392564	1	1478680	SSU72	?	0.9965479	0.94356117	0.943589178	-2.80E-05
cg00955674	1	1478827	SSU72	?	0.321624374	0.702184324	0.674122452	0.028061872
cg03941625	1	1480603	SSU72	?	0.626573402	0.901069368	0.897867262	0.003202106
cg10347735	1	1481874	SSU72	?	0.811190523	0.846732873	0.844037498	0.002695375
cg05426853	1	1481910	SSU72	?	0.927786743	0.712626569	0.714530454	-0.001903885
cg07945460	1	1481947	SSU72	?	0.696251023	0.759154066	0.765921033	-0.006766967
cg07381470	1	1483130	SSU72	?	0.477290843	0.848824249	0.858106354	-0.009282105
cg24470133	1	1483206	SSU72	?	0.474797329	0.900213324	0.90538674	-0.005173416
cg00355315	1	1483257	SSU72	?	0.558336518	0.962469471	0.964914568	-0.002445096
cg04349378	1	1484205	SSU72	?	0.916840342	0.718414135	0.710116142	0.008297993
cg12734710	1	1486459	SSU72	?	0.934411601	0.551090371	0.558966832	-0.007876461
cg01058717	1	1487068	SSU72	?	0.072457013	0.92122101	0.935884487	-0.014663476
cg14194384	1	1487097	SSU72	?	0.968952175	0.798142592	0.796902297	0.001240296
cg16305094	1	1487266	SSU72	?	0.996053424	0.586789927	0.586337484	0.000452443
cg07229301	1	1487445	SSU72	?	0.892443733	0.73410739	0.738565007	-0.004457617
cg18312113	1	1487538	SSU72	?	0.75362106	0.857812734	0.868660047	-0.010847314
cg05888763	1	1488042	SSU72	?	0.265652366	0.903271021	0.892304607	0.010966414
cg07426077	1	1488581	SSU72	?	0.352354883	0.879795549	0.890378947	-0.010583399
cg02871542	1	1489408	SSU72	?	0.418832973	0.792801691	0.805961417	-0.013159726
cg22373622	1	1489544	SSU72	?	0.156023242	0.862254683	0.882371033	-0.02011635
cg26908276	1	1489793	SSU72	?	0.935578366	0.832989946	0.82846738	0.004522566
cg06069740	1	1489973	SSU72	?	0.8448399	0.79400346	0.800993	-0.00698954
cg09073059	1	1490216	SSU72	?	0.860133899	0.94037662	0.943206507	-0.002829887
cg16277776	1	1490676	SSU72	?	0.92392501	0.891557721	0.893218977	-0.001661256
cg07211239	1	1490809	SSU72	?	0.976136076	0.689921231	0.692139828	-0.002218597
cg09517190	1	1492513	SSU72	?	0.619988567	0.878133642	0.883086088	-0.004952445
cg08140609	1	1494641	SSU72	?	0.726527501	0.852496395	0.856973366	-0.004476971
cg20140735	1	1494726	SSU72	?	0.846475702	0.826730364	0.820321684	0.00640868
cg24044259	1	1496410	SSU72	?	0.691394012	0.864126444	0.872062363	-0.007935919
cg18368516	1	1496762	SSU72	?	0.704702777	0.944835137	0.942961022	0.001874114
cg12062537	1	1496856	SSU72	?	0.601447373	0.935701074	0.939222094	-0.003521021
cg14442715	1	1496934	SSU72	?	0.983751039	0.826314612	0.82605702	0.000257592
cg19910128	1	1496936	SSU72	?	0.882001031	0.825555282	0.827618741	-0.002063459
cg06089960	1	1498081	SSU72	?	0.92153664	0.765917326	0.760787896	0.00512943
cg17968925	1	1499694	SSU72	?	0.780193078	0.849054534	0.859105175	-0.010050641
cg09828226	1	1500093	SSU72	?	0.223065636	0.806500821	0.850127638	-0.043626817
cg03710092	1	1500280	SSU72;SSU72	?	0.724586501	0.905685386	0.89668634	0.008999046
cg13431342	1	1500958	SSU72	?	0.703178203	0.871788103	0.868740911	0.003047192
cg08947289	1	1502414	SSU72	?	0.85623614	0.63254549	0.653685502	-0.021140012
cg20490900	1	1502606	SSU72	?	0.973069582	0.483446644	0.477354158	0.006092486
cg04218845	1	1502647	SSU72	?	0.986249593	0.465857511	0.469079309	-0.003221798
cg00784654	1	1502751	SSU72	?	0.935962108	0.437367552	0.451383676	-0.014016124
cg03309758	1	1505914	SSU72	?	0.712393511	0.870720371	0.874802999	-0.004082628
cg12690016	1	1507138	SSU72	?	0.742590929	0.939712171	0.938086309	0.001625862
cg25018209	1	1509362	SSU72	?	0.418903379	0.045328226	0.048027826	-0.0026996
cg11586519	1	1509833	SSU72	?	0.221251361	0.079567147	0.089110577	-0.00954343
cg05181565	1	1509872	SSU72	?	0.391765654	0.050585824	0.047334727	0.003251097
cg23443459	1	1510336	SSU72	?	0.720657878	0.024754093	0.02395405	0.000800043
cg04637864	1	1510339	SSU72	?	0.627241606	0.02525125	0.023854094	0.001397156
cg19158176	1	1510364	SSU72	?	0.85676608	0.022315916	0.022007156	0.00030876
cg13424097	1	1510427	SSU72	?	0.152504705	0.0449291	0.039631927	0.005297172
cg07090025	1	1510437	SSU72	?	0.259946929	0.063849333	0.058758907	0.005090426
cg06199750	1	1510566	SSU72	?	0.4055519	0.050411853	0.047648153	0.0027637
cg05433637	1	1510598	SSU72	?	0.498360419	0.051307461	0.049102631	0.00220483
cg08271362	1	1510719	SSU72	?	0.94337629	0.075804744	0.076330889	-0.000526146
cg03528848	1	1510724	SSU72	?	0.815507823	0.058672407	0.061627493	-0.002955086
cg20755353	1	1510883	SSU72	?	0.565043518	0.066799325	0.070558546	-0.003759221
cg05338320	1	1510984	SSU72	?	0.935200309	0.145875224	0.150199294	-0.004324071
cg16848272	1	1510991	SSU72	?	0.910151788	0.189327486	0.197304408	-0.007976922
cg04652884	1	1513110	?	?	0.844178331	0.194519224	0.186436007	0.008083217
cg14279825	1	1513877	?	?	0.990486553	0.347088613	0.347830812	-0.000742199
cg05702207	1	1525422	?	?	0.72368406	0.840147348	0.845024975	-0.004877627
cg00151676	1	1525452	?	?	0.163409244	0.944771804	0.952690762	-0.007918958
cg13316116	1	1529636	?	?	0.900317847	0.418323132	0.410478402	0.00784473
cg05934012	1	1533852	?	?	0.995293094	0.706794881	0.707267087	-0.000472206
cg07479014	1	1534392	?	?	0.353189655	0.778449702	0.789357617	-0.010907915
cg09126090	1	1534514	?	?	0.873045812	0.724353444	0.733915982	-0.009562538
cg16358446	1	1534984	?	?	0.962840285	0.44249468	0.436688228	0.005806452
cg08289140	1	1535155	?	?	0.974917736	0.423619966	0.418529627	0.005090339
cg11521998	1	1536054	?	DMR	0.959586792	0.585621535	0.582704069	0.002917466
cg09172260	1	1536101	?	?	0.966436237	0.761716199	0.763949787	-0.002233588
cg15158067	1	1536396	C1orf233	?	0.802922005	0.393559114	0.372561314	0.020997801
cg21240031	1	1536671	C1orf233	?	0.962111312	0.103620289	0.105263058	-0.001642769
cg26680206	1	1536755	C1orf233	?	0.966558774	0.647413904	0.643370454	0.00404345
cg15034659	1	1537543	?	?	0.911248408	0.705673034	0.695919177	0.009753857
cg11649182	1	1539923	?	?	0.989731291	0.205417549	0.204874297	0.000543252
cg25311963	1	1546691	?	?	0.910258096	0.547388049	0.537233493	0.010154556
cg07147033	1	1549615	MIB2;MIB2;MIB2;MIB2;MIB2	?	0.952995661	0.192774899	0.195615126	-0.002840227
cg13897348	1	1549699	MIB2;MIB2;MIB2;MIB2;MIB2	?	0.837577444	0.137255377	0.144846395	-0.007591017
cg19246761	1	1549799	MIB2;MIB2;MIB2;MIB2;MIB2;MIB2	?	0.859009623	0.078117426	0.075899473	0.002217953
cg01229567	1	1549818	MIB2;MIB2;MIB2;MIB2;MIB2;MIB2	?	0.974596222	0.090919705	0.090268702	0.000651002
cg15817635	1	1550031	MIB2;MIB2;MIB2;MIB2;MIB2;MIB2	?	0.852669733	0.043988823	0.04531845	-0.001329627
cg15652741	1	1550479	MIB2;MIB2;MIB2;MIB2;MIB2;MIB2	?	0.672006176	0.054860412	0.059119263	-0.004258851
cg10705488	1	1550648	MIB2;MIB2;MIB2;MIB2;MIB2;MIB2	?	0.545442665	0.023591018	0.020797462	0.002793557
cg11140595	1	1550660	MIB2;MIB2;MIB2;MIB2;MIB2;MIB2	?	0.987392712	0.017691778	0.017725065	-3.33E-05
cg06761793	1	1550770	MIB2;MIB2;MIB2;MIB2;MIB2;MIB2	?	0.749912816	0.017692312	0.018277494	-0.000585182
cg18123911	1	1550773	MIB2;MIB2;MIB2;MIB2;MIB2;MIB2	?	0.94146202	0.01962777	0.019454748	0.000173022
cg17271960	1	1550779	MIB2;MIB2;MIB2;MIB2;MIB2;MIB2	?	0.709141977	0.028706608	0.029470621	-0.000764013
cg25004270	1	1550864	MIB2;MIB2;MIB2;MIB2;MIB2;MIB2	?	0.841901808	0.057041414	0.058053056	-0.001011642
cg25880288	1	1550879	MIB2;MIB2;MIB2;MIB2;MIB2;MIB2	?	0.842629679	0.040636048	0.041246765	-0.000610717
cg08912129	1	1551173	MIB2;MIB2;MIB2;MIB2;MIB2;MIB2	?	0.291266375	0.029631638	0.027376315	0.002255323
cg25164153	1	1551175	MIB2;MIB2;MIB2;MIB2;MIB2;MIB2	?	0.45915396	0.024861331	0.023020296	0.001841035
cg26169249	1	1551487	MIB2;MIB2;MIB2;MIB2;MIB2;MIB2	?	0.888513462	0.021846675	0.021564326	0.000282349
cg07807975	1	1551511	MIB2;MIB2;MIB2;MIB2;MIB2;MIB2	?	0.760238808	0.06922951	0.071041477	-0.001811967
cg25010770	1	1551521	MIB2;MIB2;MIB2;MIB2;MIB2;MIB2	?	0.979686645	0.030891913	0.030818959	7.30E-05
cg10756715	1	1551525	MIB2;MIB2;MIB2;MIB2;MIB2;MIB2	?	0.331688526	0.054428012	0.058055064	-0.003627052
cg05941212	1	1551902	MIB2;MIB2;MIB2;MIB2;MIB2;MIB2	?	0.740962904	0.066552215	0.064940171	0.001612044
cg13947830	1	1551964	MIB2;MIB2;MIB2;MIB2;MIB2;MIB2	?	0.886894721	0.135592	0.13054304	0.005048961
cg26295592	1	1552224	MIB2;MIB2;MIB2;MIB2;MIB2;MIB2	?	0.935976067	0.29875647	0.303802709	-0.005046239
cg00781053	1	1552697	MIB2;MIB2;MIB2;MIB2;MIB2;MIB2	?	0.126728828	0.920455994	0.931360955	-0.01090496
cg23605175	1	1552796	MIB2;MIB2;MIB2;MIB2;MIB2;MIB2	?	0.739143099	0.846546524	0.85656614	-0.010019616
cg15369276	1	1552883	MIB2;MIB2;MIB2;MIB2;MIB2;MIB2	?	0.920955198	0.832243176	0.831228811	0.001014365
cg25459752	1	1552894	MIB2;MIB2;MIB2;MIB2;MIB2;MIB2	?	0.509633542	0.909777644	0.904653083	0.00512456
cg15558634	1	1553405	MIB2;MIB2;MIB2;MIB2;MIB2;MIB2	?	0.527820067	0.927323466	0.931617171	-0.004293705
cg10970349	1	1555396	MIB2;MIB2;MIB2;MIB2;MIB2;MIB2	?	0.464914222	0.832729205	0.844580814	-0.011851609
cg15323084	1	1556707	MIB2;MIB2;MIB2;MIB2;MIB2;MIB2	?	0.787374803	0.808829109	0.812269523	-0.003440414
cg19165249	1	1558097	MIB2;MIB2;MIB2;MIB2;MIB2;MIB2	?	0.821576157	0.821987432	0.825750989	-0.003763557
cg09082814	1	1558372	MIB2;MIB2;MIB2;MIB2;MIB2;MIB2	?	0.892448538	0.659435203	0.668729563	-0.00929436
cg23957653	1	1558726	MIB2;MIB2;MIB2;MIB2;MIB2;MIB2	?	0.962070652	0.828414818	0.829229831	-0.000815013
cg09061216	1	1558936	MIB2;MIB2;MIB2;MIB2;MIB2;MIB2	?	0.980853625	0.893180728	0.892558809	0.000621918
cg03975652	1	1559155	MIB2;MIB2;MIB2;MIB2;MIB2;MIB2	?	0.95193139	0.566478071	0.571360111	-0.00488204
cg25500853	1	1559952	MIB2;MIB2;MIB2;MIB2;MIB2;MIB2	?	0.631888248	0.892957973	0.888662446	0.004295527
cg04292080	1	1560449	MIB2;MIB2;MIB2;MIB2;MIB2;MIB2	?	0.770661407	0.790263316	0.799819037	-0.009555721
cg17456675	1	1560531	MIB2;MIB2;MIB2;MIB2;MIB2;MIB2	?	0.527921405	0.824870837	0.83782178	-0.012950943
cg24090393	1	1560804	MIB2;MIB2;MIB2;MIB2;MIB2;MIB2	?	0.771204452	0.843502873	0.855387077	-0.011884204
cg02492207	1	1560894	MIB2;MIB2;MIB2;MIB2;MIB2;MIB2	?	0.82923505	0.735148678	0.74351435	-0.008365672
cg10994397	1	1562110	MIB2;MIB2;MIB2;MIB2;MIB2;MIB2	?	0.743039696	0.829674634	0.822159405	0.007515229
cg22689324	1	1562397	MIB2;MIB2;MIB2;MIB2;MIB2;MIB2	?	0.716068905	0.737871154	0.725403733	0.012467421
cg06002660	1	1562745	MIB2;MIB2;MIB2;MIB2;MIB2;MIB2	?	0.74607699	0.870661405	0.874290212	-0.003628808
cg25900627	1	1562767	MIB2;MIB2;MIB2;MIB2;MIB2;MIB2	?	0.896224994	0.695624757	0.704218113	-0.008593355
cg04854189	1	1562771	MIB2;MIB2;MIB2;MIB2;MIB2;MIB2	?	0.929178369	0.802985072	0.800894273	0.002090799
cg06912282	1	1563001	MIB2;MIB2;MIB2;MIB2;MIB2;MIB2	?	0.937938701	0.548602708	0.555371015	-0.006768307
cg06080300	1	1563096	MIB2;MIB2;MIB2;MIB2;MIB2;MIB2	?	0.806578879	0.847733652	0.850878058	-0.003144406
cg09159050	1	1563500	MIB2;MIB2;MIB2;MIB2;MIB2;MIB2	?	0.806417647	0.954610915	0.95277583	0.001835085
cg21129534	1	1563695	MIB2;MIB2;MIB2;MIB2;MIB2;MIB2	?	0.731131189	0.949810597	0.952672482	-0.002861884
cg00078456	1	1564422	MIB2;MIB2;MIB2;MIB2;MIB2;MIB2	?	0.46569786	0.889049403	0.881184873	0.00786453
cg18852096	1	1564425	MIB2;MIB2;MIB2;MIB2;MIB2;MIB2	?	0.699320668	0.798206889	0.806903339	-0.00869645
cg05642789	1	1564482	MIB2;MIB2;MIB2;MIB2;MIB2;MIB2	?	0.671222899	0.917802238	0.921910771	-0.004108534
cg01621974	1	1564788	MIB2;MIB2;MIB2;MIB2;MIB2;MIB2	?	0.949365065	0.697685549	0.704719404	-0.007033855
cg17122213	1	1564920	MIB2;MIB2;MIB2;MIB2;MIB2;MIB2	?	0.940167379	0.975362085	0.97562546	-0.000263376
cg03427058	1	1565025	MIB2;MIB2;MIB2;MIB2;MIB2;MIB2	?	0.736086769	0.886125643	0.889304535	-0.003178892
cg23430652	1	1565027	MIB2;MIB2;MIB2;MIB2;MIB2;MIB2	?	0.344771547	0.742951281	0.753288997	-0.010337716
cg00297832	1	1565541	MIB2;MIB2;MIB2;MIB2;MIB2;MIB2	?	0.307034596	0.906334202	0.889907663	0.016426538
cg24368383	1	1565856	MIB2;MIB2;MIB2;MIB2;MIB2;MIB2	DMR	0.950116121	0.962279545	0.96200621	0.000273335
cg04882394	1	1565931	MIB2;MIB2;MIB2;MIB2;MIB2;MIB2	DMR	0.484046042	0.874930974	0.881269806	-0.006338832
cg24535439	1	1566351	MMP23B	?	0.929177826	0.550623118	0.562964788	-0.01234167
cg00262621	1	1566374	MMP23B	?	0.914320888	0.607885124	0.621435539	-0.013550416
cg08231710	1	1566687	MMP23A;MMP23B	?	0.962911864	0.835502484	0.838754645	-0.003252161
cg06943420	1	1566699	MMP23A;MMP23B	?	0.954168063	0.793908724	0.799096053	-0.005187329
cg11648594	1	1566860	MMP23A;MMP23B	?	0.925776087	0.731267103	0.740527851	-0.009260747
cg26740494	1	1567131	MMP23A;MMP23B	?	0.993319445	0.752967605	0.753921541	-0.000953937
cg05834878	1	1567302	MMP23B;MMP23A	?	0.952657673	0.471489719	0.478218346	-0.006728627
cg26976576	1	1567551	MMP23A;MMP23B	?	0.953462295	0.255725502	0.261122258	-0.005396756
cg05419999	1	1567553	MMP23A;MMP23B	?	0.974185762	0.367959143	0.372053081	-0.004093938
cg11798909	1	1567820	MMP23A;MMP23B	?	0.853430034	0.289374078	0.273421781	0.015952297
cg27541892	1	1571801	CDK11B;CDK11B;CDK11B;CDK11B;CDK11B;CDK11B	?	0.7383226	0.532031911	0.540878253	-0.008846342
cg21921584	1	1572457	CDK11B;CDK11B;CDK11B;CDK11B;CDK11B;CDK11B	?	0.721202012	0.799853034	0.796231797	0.003621237
cg26660744	1	1573181	CDK11B;CDK11B;CDK11B;CDK11B;CDK11B;CDK11B	?	0.315639151	0.89368694	0.90188575	-0.00819881
cg10124011	1	1574521	CDK11B;CDK11B;CDK11B;CDK11B;CDK11B;CDK11B	?	0.173510486	0.76100074	0.779950685	-0.018949944
cg00595856	1	1576539	CDK11B;CDK11B;CDK11B;CDK11B;CDK11B;CDK11B	?	0.444151491	0.865473897	0.873681824	-0.008207927
cg23252997	1	1576591	CDK11B;CDK11B;CDK11B;CDK11B;CDK11B;CDK11B	?	0.539585064	0.864352184	0.873997046	-0.009644862
cg03484489	1	1578865	CDK11B;CDK11B;CDK11B;CDK11B;CDK11B;CDK11B	?	0.912541768	0.776856266	0.78503511	-0.008178844
cg16673286	1	1581603	CDK11B;CDK11B;CDK11B;CDK11B;CDK11B;CDK11B	?	0.840743662	0.753189358	0.743597777	0.009591581
cg03388431	1	1583010	CDK11B;CDK11B;CDK11B;CDK11B;CDK11B;CDK11B	?	0.829094648	0.873927364	0.876991366	-0.003064002
cg17450090	1	1586880	CDK11B;CDK11B;CDK11B;CDK11B;CDK11B;CDK11B	?	0.976190503	0.521023062	0.521446132	-0.000423069
cg03939105	1	1589891	CDK11B;CDK11B;CDK11B;CDK11B;CDK11B;CDK11B	?	0.858316865	0.218321217	0.207856378	0.010464839
cg15126211	1	1590291	CDK11B;CDK11B;CDK11B;CDK11B;CDK11B;CDK11B	?	0.994860502	0.03015438	0.030172024	-1.76E-05
cg00998168	1	1590443	CDK11B;CDK11B;CDK11B;CDK11B;CDK11B;CDK11B	?	0.69382858	0.025045687	0.024117719	0.000927968
cg18282011	1	1590447	CDK11B;CDK11B;CDK11B;CDK11B;CDK11B;CDK11B	?	0.014917511	0.049026398	0.0440588	0.004967597
cg21149807	1	1590459	CDK11B;CDK11B;CDK11B;CDK11B;CDK11B;CDK11B	?	0.720238116	0.01898252	0.018193914	0.000788606
cg09283376	1	1590479	CDK11B;CDK11B;CDK11B;CDK11B;CDK11B;CDK11B	?	0.122218085	0.073401041	0.065252345	0.008148696
cg20155988	1	1590632	CDK11B;CDK11B;CDK11B;CDK11B;CDK11B;CDK11B	?	0.869508623	0.037235837	0.037645758	-0.00040992
cg26562592	1	1590640	CDK11B;CDK11B;CDK11B;CDK11B;CDK11B;CDK11B	?	0.158001786	0.033462159	0.028956868	0.004505291
cg08864381	1	1590717	CDK11B;CDK11B;CDK11B;CDK11B;CDK11B;CDK11B	?	0.441228841	0.027881535	0.026603546	0.001277989
cg03017195	1	1590941	CDK11B;CDK11B;CDK11B;CDK11B;CDK11B;CDK11B	?	0.986114532	0.03723386	0.037179202	5.47E-05
cg15830572	1	1593874	CDK11B;CDK11B;CDK11B;CDK11B;CDK11B;LOC728661;CDK11B	?	0.851112515	0.79014604	0.781501468	0.008644572
cg06848468	1	1597086	CDK11B;CDK11B;CDK11B;CDK11B;CDK11B;LOC728661;CDK11B	?	0.215239273	0.910781008	0.919208272	-0.008427264
cg20255817	1	1597454	LOC728661;CDK11B;CDK11B;CDK11B;CDK11B;CDK11B;CDK11B	?	0.389270976	0.974967289	0.977481425	-0.002514136
cg22082145	1	1597527	LOC728661;CDK11B;CDK11B;CDK11B;CDK11B;CDK11B;CDK11B	?	0.9767754	0.854351017	0.853537838	0.000813178
cg07601058	1	1597720	LOC728661;CDK11B;CDK11B;CDK11B;CDK11B;CDK11B;CDK11B	?	0.972555094	0.815624444	0.814065907	0.001558538
cg23210533	1	1599978	LOC728661;CDK11B;CDK11B;CDK11B;CDK11B;CDK11B;CDK11B	?	0.927430375	0.828768376	0.826552686	0.002215691
cg11809915	1	1601103	LOC728661;CDK11B;CDK11B;CDK11B;CDK11B;CDK11B;CDK11B	?	0.564378783	0.958642745	0.961074727	-0.002431982
cg04105726	1	1601205	LOC728661;CDK11B;CDK11B;CDK11B;CDK11B;CDK11B;CDK11B	?	0.254529075	0.944410088	0.895611584	0.048798503
cg17869988	1	1601380	LOC728661;CDK11B;CDK11B;CDK11B;CDK11B;CDK11B;CDK11B	?	0.818550204	0.849905392	0.844163255	0.005742137
cg03718254	1	1601671	CDK11B;CDK11B;SLC35E2B;SLC35E2B;CDK11B;CDK11B;CDK11B;CDK11B	?	0.689672817	0.973688747	0.972435455	0.001253292
cg20106035	1	1601676	CDK11B;CDK11B;SLC35E2B;SLC35E2B;CDK11B;CDK11B;CDK11B;CDK11B	?	0.740584853	0.922045711	0.919346809	0.002698903
cg14626671	1	1601682	CDK11B;CDK11B;SLC35E2B;SLC35E2B;CDK11B;CDK11B;CDK11B;CDK11B	?	0.320692084	0.946040275	0.941711696	0.004328579
cg19382808	1	1602481	LOC728661;CDK11B;CDK11B;CDK11B;CDK11B;CDK11B;CDK11B	?	0.69490304	0.847268694	0.84398452	0.003284174
cg11530028	1	1602585	LOC728661;CDK11B;CDK11B;CDK11B;CDK11B;CDK11B;CDK11B	?	0.995079191	0.85436413	0.854066417	0.000297713
cg03972505	1	1602656	LOC728661;CDK11B;CDK11B;CDK11B;CDK11B;CDK11B;CDK11B	?	0.906903243	0.894615767	0.893589511	0.001026255
cg06528340	1	1602685	LOC728661;CDK11B;CDK11B;CDK11B;CDK11B;CDK11B;CDK11B	?	0.985068032	0.933556648	0.933632588	-7.59E-05
cg13077472	1	1602745	CDK11B;CDK11B;SLC35E2B;SLC35E2B;CDK11B;CDK11B;CDK11B;CDK11B	?	0.658932301	0.884497874	0.888613728	-0.004115853
cg17939059	1	1602914	LOC728661;CDK11B;CDK11B;CDK11B;CDK11B;CDK11B;CDK11B	?	0.885907675	0.79140802	0.784963695	0.006444325
cg18288914	1	1603013	LOC728661;CDK11B;CDK11B;CDK11B;CDK11B;CDK11B;CDK11B	?	0.795496348	0.876650014	0.873317535	0.003332479
cg03548463	1	1603847	LOC728661;CDK11B;CDK11B;CDK11B;CDK11B;CDK11B;CDK11B	?	0.973900199	0.832788389	0.831866226	0.000922163
cg09330116	1	1603934	LOC728661;CDK11B;CDK11B;CDK11B;CDK11B;CDK11B;CDK11B	?	0.959416636	0.82550374	0.823222776	0.002280964
cg00400654	1	1604298	LOC728661;CDK11B;CDK11B;CDK11B;CDK11B;CDK11B;CDK11B	?	0.882905232	0.845028873	0.848285498	-0.003256626
cg04272838	1	1606206	LOC728661;CDK11B;CDK11B;CDK11B;CDK11B;CDK11B;CDK11B	?	0.915830727	0.923811176	0.924685344	-0.000874168
cg02915803	1	1606292	LOC728661;CDK11B;CDK11B;CDK11B;CDK11B;CDK11B;CDK11B	?	0.818162984	0.915825867	0.910633141	0.005192726
cg26932054	1	1606361	LOC728661;CDK11B;CDK11B;CDK11B;CDK11B;CDK11B;CDK11B	?	0.753807472	0.919275262	0.916689334	0.002585929
cg16990083	1	1606557	LOC728661;CDK11B;CDK11B;CDK11B;CDK11B;CDK11B;CDK11B	?	0.223600077	0.953438413	0.960205603	-0.006767189
cg12655137	1	1609388	CDK11B;CDK11B;CDK11B;CDK11B;CDK11B;LOC728661;CDK11B	?	0.941190807	0.867191207	0.867952326	-0.000761118
cg20251225	1	1609551	CDK11B;CDK11B;CDK11B;CDK11B;CDK11B;LOC728661;CDK11B	?	0.433757442	0.950781973	0.95498439	-0.004202417
cg20429981	1	1609972	CDK11B;CDK11B;CDK11B;CDK11B;CDK11B;LOC728661;CDK11B	?	0.7766844	0.730332782	0.748635972	-0.018303191
cg01189072	1	1610660	CDK11B;CDK11B;CDK11B;CDK11B;CDK11B;LOC728661;CDK11B	?	0.983806543	0.712624953	0.716021287	-0.003396333
cg11588584	1	1611937	CDK11B;CDK11B;CDK11B;CDK11B;CDK11B;LOC728661;CDK11B	?	0.37987046	0.789610398	0.796896013	-0.007285615
cg09825670	1	1611999	CDK11B;CDK11B;CDK11B;CDK11B;CDK11B;LOC728661;CDK11B	?	0.419863631	0.874326319	0.888310229	-0.01398391
cg15079481	1	1612535	CDK11B;CDK11B;SLC35E2B;SLC35E2B;CDK11B;CDK11B;CDK11B;CDK11B	?	0.982379454	0.66793805	0.664655541	0.00328251
cg20462449	1	1613704	CDK11B;CDK11B;CDK11B;CDK11B;CDK11B;LOC728661;CDK11B	?	0.999050897	0.759773749	0.759843075	-6.93E-05
cg21106418	1	1613911	CDK11B;CDK11B;CDK11B;CDK11B;CDK11B;LOC728661;CDK11B	?	0.948774653	0.726188119	0.729106487	-0.002918368
cg10065215	1	1613982	CDK11B;CDK11B;CDK11B;CDK11B;CDK11B;LOC728661;CDK11B	?	0.458315029	0.957264394	0.953095664	0.004168729
cg12042834	1	1614009	CDK11B;CDK11B;CDK11B;CDK11B;CDK11B;LOC728661;CDK11B	?	0.677828122	0.858877905	0.862800371	-0.003922465
cg14976190	1	1615736	CDK11B;CDK11B;CDK11B;CDK11B;CDK11B;LOC728661;CDK11B	?	0.401123772	0.970450487	0.967372986	0.003077501
cg12135548	1	1617866	CDK11B;CDK11B;SLC35E2B;SLC35E2B;CDK11B;CDK11B;CDK11B;CDK11B	?	0.917896767	0.212074572	0.201513855	0.010560716
cg12100965	1	1623803	CDK11B;CDK11B;CDK11B;CDK11B;CDK11B;LOC728661;CDK11B	?	0.595859937	0.021542649	0.022654155	-0.001111506
cg25414858	1	1623994	SLC35E2B;SLC35E2B;CDK11B;CDK11B;SLC35E2B;SLC35E2B;CDK11B;CDK11B;CDK11B;CDK11B	?	0.789202961	0.084863756	0.080358058	0.004505697
cg05972376	1	1624399	LOC728661;CDK11B;CDK11B;CDK11B;CDK11B;CDK11B;CDK11B	?	0.881268889	0.127889026	0.123966102	0.003922924
cg19018051	1	1625395	LOC728661;CDK11B;CDK11B;CDK11B;CDK11B;CDK11B;CDK11B	?	0.727792412	0.49991479	0.518118769	-0.018203979
cg13440958	1	1625403	SLC35E2B;SLC35E2B;CDK11B;CDK11B;CDK11B;CDK11B;CDK11B;CDK11B	?	0.883762599	0.435155345	0.446894265	-0.01173892
cg26114076	1	1625689	SLC35E2B;SLC35E2B;CDK11B;CDK11B;CDK11B;CDK11B;CDK11B;CDK11B	?	0.657337325	0.888143781	0.884123745	0.004020035
cg23231093	1	1625702	LOC728661;CDK11B;CDK11B;CDK11B;CDK11B;CDK11B;CDK11B	?	0.738849464	0.718751984	0.726739338	-0.007987354
cg04437922	1	1628249	CDK11B;CDK11B;CDK11B;CDK11B;CDK11B;CDK11B	?	0.954466602	0.722435572	0.727343914	-0.004908342
cg24688574	1	1629525	CDK11B;CDK11B;CDK11B;CDK11B;CDK11B;CDK11B	?	0.862477503	0.754715858	0.757494112	-0.002778254
cg00341415	1	1630742	MMP23A;CDK11B;CDK11B;CDK11B;CDK11B;CDK11B;CDK11B	?	0.98026586	0.543117366	0.543890485	-0.000773119
cg06750152	1	1630992	MMP23A;CDK11B;CDK11B;CDK11B;CDK11B;CDK11B;CDK11B	?	0.983002327	0.776520596	0.777865709	-0.001345114
cg10626236	1	1631100	MMP23A;CDK11B;CDK11B;CDK11B;CDK11B;CDK11B;CDK11B	?	0.952763226	0.696879066	0.701160944	-0.004281878
cg27169263	1	1633373	CDK11B;CDK11B;CDK11B;CDK11B;CDK11B;CDK11B	?	0.959806377	0.87894645	0.877460705	0.001485745
cg12437380	1	1635030	CDK11A;CDK11B;CDK11B;CDK11B;CDK11B;CDK11A;CDK11B;CDK11B	?	0.97171504	0.835314634	0.834769745	0.000544888
cg21932190	1	1635647	CDK11A;CDK11B;CDK11B;CDK11B;CDK11B;CDK11A;CDK11B;CDK11B	?	0.75006675	0.829947363	0.823081419	0.006865944
cg12398752	1	1635750	CDK11B;CDK11B;CDK11A;CDK11A;CDK11B;CDK11B;CDK11B;CDK11B	?	0.97603625	0.86413716	0.864435548	-0.000298388
cg05364761	1	1636187	CDK11A;CDK11B;CDK11B;CDK11B;CDK11B;CDK11A;CDK11B;CDK11B	?	0.889661309	0.826387866	0.830485998	-0.004098133
cg15942579	1	1636620	CDK11B;CDK11B;CDK11A;CDK11A;CDK11B;CDK11B;CDK11B;CDK11B	?	0.962853882	0.919469763	0.919865534	-0.000395771
cg00853237	1	1638309	CDK11A;CDK11B;CDK11B;CDK11B;CDK11B;CDK11A;CDK11B;CDK11B	?	0.807282773	0.774567571	0.780224912	-0.00565734
cg27047637	1	1639088	CDK11A;CDK11B;CDK11B;CDK11B;CDK11B;CDK11A;CDK11B;CDK11B	?	0.942216768	0.76772533	0.772306738	-0.004581407
cg12048375	1	1639347	CDK11A;CDK11B;CDK11B;CDK11B;CDK11B;CDK11A;CDK11B;CDK11B	?	0.927348261	0.763956438	0.762856396	0.001100042
cg25189483	1	1639749	CDK11A;CDK11B;CDK11B;CDK11B;CDK11B;CDK11A;CDK11B;CDK11B	?	0.684535759	0.855894814	0.860623216	-0.004728402
cg24933755	1	1640702	CDK11A;CDK11B;CDK11B;CDK11B;CDK11B;CDK11A;CDK11B;CDK11B	?	0.538397713	0.854055455	0.860356787	-0.006301331
cg11851198	1	1642075	CDK11A;CDK11B;CDK11B;CDK11B;CDK11B;CDK11A;CDK11B;CDK11B	?	0.969650388	0.783651599	0.786314386	-0.002662787
cg23611477	1	1644835	CDK11A;CDK11B;CDK11B;CDK11B;CDK11B;CDK11A;CDK11B;CDK11B	?	0.997538101	0.637304441	0.63754045	-0.000236009
cg17964539	1	1645121	CDK11B;CDK11B;CDK11A;CDK11A;CDK11B;CDK11B;CDK11B;CDK11B	?	0.492715119	0.760066342	0.789729958	-0.029663616
cg10628909	1	1646882	CDK11A;CDK11B;CDK11B;CDK11B;CDK11B;CDK11A;CDK11B;CDK11B	?	0.846356585	0.875124613	0.873110758	0.002013855
cg20871579	1	1650919	CDK11B;CDK11B;CDK11A;CDK11A;CDK11B;CDK11B;CDK11B;CDK11B	?	0.100960637	0.928462995	0.938314407	-0.009851412
cg21906539	1	1655213	CDK11B;CDK11B;CDK11B;CDK11B;CDK11A;CDK11B;CDK11A;CDK11B	?	0.91017692	0.226522527	0.21903134	0.007491186
cg16248785	1	1655629	CDK11B;CDK11B;CDK11B;CDK11B;CDK11A;CDK11B;CDK11A;CDK11B	?	0.194973091	0.020417484	0.018471945	0.001945539
cg25558285	1	1655781	CDK11A;CDK11A;CDK11B;CDK11B;CDK11B;CDK11B;CDK11B;CDK11B;CDK11B;CDK11B;CDK11B;CDK11A;CDK11A;CDK11B;CDK11B;CDK11B	?	0.225735847	0.036229208	0.039151932	-0.002922724
cg00062592	1	1655803	CDK11B;CDK11B;CDK11A;CDK11B;CDK11A;CDK11B;CDK11B;CDK11B	?	0.682393087	0.05646462	0.054392505	0.002072116
cg11198222	1	1655838	CDK11B;CDK11B;CDK11A;CDK11B;CDK11A;CDK11B;CDK11B;CDK11B	?	0.318644464	0.032987252	0.030902512	0.00208474
cg00669623	1	1655867	CDK11B;CDK11B;CDK11A;CDK11B;CDK11A;CDK11B;CDK11B;CDK11B	?	0.7930377	0.089855345	0.088166837	0.001688508
cg25253065	1	1655878	CDK11A;CDK11A;CDK11B;CDK11B;CDK11B;CDK11B;CDK11B;CDK11B	?	0.553870029	0.057655737	0.055087848	0.002567889
cg03009233	1	1655924	CDK11A;CDK11A;CDK11B;CDK11B;CDK11B;CDK11B;CDK11B;CDK11B	?	0.423162991	0.072643924	0.067651194	0.00499273
cg04243582	1	1655942	CDK11B;CDK11B;CDK11A;CDK11B;CDK11A;CDK11B;CDK11B;CDK11B	?	0.491112707	0.060391148	0.063629026	-0.003237878
cg15176125	1	1656587	CDK11A;CDK11A;CDK11B;CDK11B;CDK11B;CDK11B;CDK11B;CDK11B;SLC35E2	?	0.958120381	0.641321829	0.6354042	0.005917629
cg09353726	1	1656589	CDK11A;CDK11A;CDK11B;CDK11B;CDK11B;CDK11B;CDK11B;CDK11B;SLC35E2	?	0.945985344	0.564875554	0.557652065	0.007223489
cg11572942	1	1656592	CDK11A;CDK11B;CDK11B;CDK11B;CDK11A;CDK11B;CDK11B;CDK11B	?	0.767467961	0.58862132	0.615579769	-0.026958449
cg14164956	1	1656943	CDK11A;CDK11B;CDK11B;CDK11B;CDK11A;CDK11B;CDK11B;CDK11B	?	0.495984224	0.893522718	0.898670837	-0.005148118
cg12833102	1	1658935	SLC35E2;SLC35E2	?	0.752728644	0.676805265	0.692957346	-0.016152081
cg13441524	1	1660110	?	?	0.696523849	0.384592032	0.405547113	-0.020955081
cg01677809	1	1662943	SLC35E2;SLC35E2	?	0.984491418	0.653451883	0.655596448	-0.002144565
cg14054781	1	1663781	SLC35E2;SLC35E2	?	0.986701027	0.82046117	0.819350112	0.001111058
cg11987751	1	1663860	SLC35E2	?	0.955017857	0.52001183	0.525390067	-0.005378237
cg10162318	1	1663924	SLC35E2;SLC35E2	?	0.98446341	0.849597765	0.849810263	-0.000212498
cg07808326	1	1663938	SLC35E2;SLC35E2	?	0.326863406	0.885170356	0.894877821	-0.009707465
cg16324669	1	1664080	SLC35E2;SLC35E2	?	0.977173504	0.904756046	0.905026786	-0.000270739
cg12213037	1	1666808	SLC35E2	?	0.965366716	0.259240386	0.264681068	-0.005440683
cg20620652	1	1666833	SLC35E2;SLC35E2	?	0.99694663	0.823412967	0.823537218	-0.000124252
cg02332863	1	1666933	SLC35E2;SLC35E2	?	0.674833241	0.770407547	0.78623947	-0.015831923
cg25887748	1	1667281	SLC35E2;SLC35E2	?	0.627826814	0.800545302	0.810075034	-0.009529732
cg04087434	1	1669123	SLC35E2	?	0.177306267	0.956843687	0.962148836	-0.005305149
cg13866156	1	1669148	SLC35E2	?	0.904963645	0.919208785	0.921019548	-0.001810763
cg17456545	1	1669215	SLC35E2	?	0.536509738	0.748291415	0.74128863	0.007002784
cg02934509	1	1669413	SLC35E2	?	0.353773047	0.931877407	0.937634728	-0.005757321
cg27391816	1	1672644	SLC35E2	?	0.989555462	0.252414491	0.25425751	-0.001843019
cg16990280	1	1674679	SLC35E2	?	0.922118189	0.840138223	0.842442036	-0.002303813
cg20597714	1	1677105	SLC35E2	?	0.230043517	0.020958124	0.024532607	-0.003574483
cg23983334	1	1677269	SLC35E2;SLC35E2	?	0.438465784	0.033351343	0.03550257	-0.002151226
cg22824366	1	1677470	SLC35E2;SLC35E2	?	0.96812804	0.095223543	0.095585392	-0.000361849
cg22464455	1	1677536	SLC35E2;SLC35E2	?	0.702393363	0.059177523	0.057615283	0.00156224
cg13849007	1	1677539	SLC35E2	?	0.19686011	0.033673164	0.030929462	0.002743702
cg25394461	1	1677541	SLC35E2	?	0.319109483	0.069249429	0.074604755	-0.005355326
cg04789860	1	1677548	SLC35E2	?	0.493842392	0.055276248	0.050322795	0.004953453
cg17990871	1	1677678	SLC35E2	?	0.692086279	0.0443936	0.046529799	-0.002136199
cg01512113	1	1680232	?	?	0.890523885	0.635174372	0.6160011	0.019173272
cg10515720	1	1680951	?	?	0.945567155	0.704644052	0.710668967	-0.006024916
cg20999797	1	1681921	?	?	0.512490679	0.73639044	0.720481925	0.015908514
cg14018698	1	1683352	NADK	?	0.998204061	0.633140166	0.633210194	-7.00E-05
cg18763089	1	1683738	NADK	?	0.780140888	0.870599493	0.87494274	-0.004343247
cg14027380	1	1683796	NADK	?	0.533700256	0.748727476	0.729366542	0.019360934
cg11163532	1	1683872	NADK	?	0.99445657	0.881706562	0.881562221	0.000144341
cg03386811	1	1684063	NADK	?	0.221638181	0.958911492	0.951741423	0.007170069
cg22707691	1	1684095	NADK	?	0.971588422	0.913489691	0.913720226	-0.000230535
cg10317445	1	1685553	NADK	?	0.808951737	0.879895171	0.869320385	0.010574786
cg21580588	1	1685723	NADK	?	0.904092102	0.955097885	0.954442904	0.000654981
cg15260978	1	1685832	NADK	?	0.347993985	0.787231548	0.799420595	-0.012189048
cg12406875	1	1685854	NADK	?	0.949082843	0.838785545	0.839536054	-0.000750509
cg05983502	1	1685970	NADK	?	0.682737604	0.90454972	0.900900333	0.003649387
cg17282211	1	1686080	NADK	?	0.928041762	0.781157516	0.790627188	-0.009469673
cg27433479	1	1687481	NADK	?	0.901283924	0.474832319	0.488296274	-0.013463955
cg26342907	1	1687532	NADK	?	0.72898327	0.963510677	0.965106318	-0.001595641
cg11725331	1	1687729	NADK	?	0.526217146	0.862665496	0.854014858	0.008650638
cg07015961	1	1687839	NADK;NADK;NADK;NADK	?	0.610864179	0.909012008	0.903430877	0.005581131
cg10543797	1	1688123	NADK	?	0.527247899	0.89209878	0.898424032	-0.006325252
cg18947110	1	1688383	NADK	?	0.308739876	0.827297073	0.840362609	-0.013065536
cg09233730	1	1688446	NADK	?	0.800435307	0.845876751	0.849042471	-0.00316572
cg15688635	1	1688550	NADK;NADK;NADK;NADK;NADK	?	0.629961418	0.876385513	0.87072468	0.005660833
cg17010445	1	1688716	NADK;NADK;NADK;NADK	?	0.657733826	0.853258366	0.858112645	-0.004854279
cg09185911	1	1688883	NADK	?	0.244138984	0.881347794	0.865098686	0.016249109
cg25031205	1	1688976	NADK	?	0.794047288	0.890791118	0.893728534	-0.002937417
cg15578948	1	1689012	NADK	?	0.448494538	0.972208556	0.969433088	0.002775468
cg04439557	1	1689452	NADK	?	0.62071822	0.83124328	0.812339413	0.018903867
cg08122070	1	1689610	NADK	?	0.132122063	0.918089616	0.927538244	-0.009448628
cg05152432	1	1689887	NADK	?	0.952011006	0.919640591	0.920150412	-0.00050982
cg07328316	1	1690235	NADK;NADK;NADK;NADK	?	0.97448254	0.512711895	0.515926447	-0.003214552
cg22906442	1	1690260	NADK;NADK;NADK;NADK	?	0.652885594	0.551626755	0.589527833	-0.037901078
cg08937102	1	1690389	NADK	?	0.948823717	0.547924706	0.552670497	-0.00474579
cg15274273	1	1690610	NADK;NADK;NADK;NADK	?	0.96831415	0.601599425	0.604992882	-0.003393458
cg11296110	1	1690811	NADK;NADK;NADK;NADK	?	0.813924565	0.820749123	0.825555895	-0.004806772
cg03606098	1	1690840	NADK	?	0.841585312	0.771541981	0.782277667	-0.010735686
cg18956079	1	1690982	NADK;NADK;NADK;NADK	?	0.821310391	0.693840365	0.706149722	-0.012309357
cg12552303	1	1691817	NADK	?	0.545971244	0.848220889	0.841080185	0.007140704
cg00423114	1	1691916	NADK	?	0.861724729	0.820016664	0.823221103	-0.003204439
cg21692735	1	1691997	NADK	?	0.720468918	0.951126049	0.9527236	-0.001597552
cg23159992	1	1692062	NADK	?	0.669034728	0.904555759	0.900576278	0.003979481
cg14778560	1	1693368	NADK	?	0.916821649	0.704722027	0.71308463	-0.008362603
cg15851414	1	1695247	NADK;NADK;NADK	?	0.836736118	0.537560251	0.568338497	-0.030778246
cg15824543	1	1695391	NADK	?	0.910077471	0.560635253	0.578123617	-0.017488364
cg00992048	1	1695585	NADK	?	0.962276736	0.465150192	0.472940475	-0.007790283
cg00343906	1	1696692	NADK	?	0.460835021	0.91449035	0.909614859	0.004875491
cg27605903	1	1700594	NADK;NADK;NADK	?	0.709248942	0.816528558	0.828591709	-0.012063151
cg13185289	1	1707657	NADK;NADK;NADK	?	0.854080758	0.707919839	0.719744725	-0.011824886
cg09182189	1	1709203	NADK	?	0.556428519	0.045202616	0.043565381	0.001637235
cg17157064	1	1709597	NADK	?	0.919623059	0.037230816	0.037496694	-0.000265878
cg04407228	1	1710158	NADK	?	0.934484596	0.109165528	0.1084449	0.000720628
cg10388316	1	1710208	NADK	?	0.372152754	0.026020834	0.027954375	-0.001933541
cg00997530	1	1710229	NADK	?	0.872390016	0.015692657	0.015973423	-0.000280766
cg00328972	1	1710237	NADK	?	0.851158843	0.023992025	0.023571471	0.000420554
cg26421735	1	1710265	NADK	?	0.699075343	0.04753892	0.048967658	-0.001428738
cg12523155	1	1710346	NADK;NADK;NADK	?	0.985254584	0.026750055	0.026787213	-3.72E-05
cg18509696	1	1710424	NADK;NADK;NADK	?	0.518813026	0.051720775	0.064085546	-0.012364772
cg25877525	1	1710442	NADK;NADK;NADK	?	0.758883784	0.147819685	0.165723622	-0.017903937
cg20045172	1	1710448	NADK;NADK;NADK	?	0.680962297	0.145137763	0.165416153	-0.020278389
cg25852883	1	1710453	NADK;NADK;NADK	?	0.86761953	0.195172608	0.205886419	-0.010713811
cg09932345	1	1710561	NADK	?	0.92634066	0.166381676	0.162982505	0.003399171
cg02297801	1	1710663	NADK	RDMR	0.977700461	0.50584765	0.509191484	-0.003343833
cg02400530	1	1710880	NADK;NADK;NADK	RDMR	0.931241832	0.29743859	0.29026221	0.00717638
cg17266431	1	1711069	NADK	RDMR	0.947437397	0.553756263	0.54452554	0.009230723
cg19114248	1	1711393	NADK;NADK;NADK;NADK	RDMR	0.959496064	0.356968078	0.349898245	0.007069833
cg05627004	1	1711530	NADK;NADK	RDMR	0.670526447	0.099889055	0.11173307	-0.011844015
cg11837076	1	1711588	NADK;NADK	RDMR	0.94977381	0.244039999	0.250036995	-0.005996996
cg18591364	1	1711620	NADK;NADK	RDMR	0.96514711	0.16181596	0.164713384	-0.002897424
cg04157786	1	1711635	NADK;NADK	RDMR	0.990641555	0.321135783	0.322223672	-0.001087888
cg14958032	1	1711661	NADK;NADK	RDMR	0.991711144	0.25295504	0.251990136	0.000964904
cg00735586	1	1711716	NADK;NADK	RDMR	0.955399139	0.293339411	0.288133603	0.005205808
cg23678594	1	1712021	?	RDMR	0.427815248	0.064338526	0.080277727	-0.015939201
cg22877644	1	1712405	NADK	?	0.832492335	0.794984464	0.807178971	-0.012194507
cg23834034	1	1712821	NADK	?	0.963903141	0.408862022	0.405135498	0.003726524
cg19083977	1	1712885	?	?	0.930281294	0.654680068	0.660605344	-0.005925276
cg02769781	1	1713676	?	?	0.871880218	0.515622286	0.53566382	-0.020041534
cg24163210	1	1713944	?	?	0.994851596	0.6432341	0.642307628	0.000926473
cg00558749	1	1713950	?	?	0.98098652	0.67636117	0.679959598	-0.003598428
cg13461447	1	1714001	?	?	0.974031321	0.672382841	0.667286214	0.005096627
cg10207218	1	1714140	?	?	0.98344236	0.572909657	0.576069173	-0.003159516
cg05262191	1	1714271	?	?	0.94614961	0.532362078	0.540722445	-0.008360367
cg22376730	1	1715039	?	?	0.788638593	0.8403487	0.845909528	-0.005560828
cg04902899	1	1717822	GNB1	?	0.70501722	0.922026081	0.924039849	-0.002013768
cg26568075	1	1718809	GNB1	?	0.939979932	0.866163962	0.865102306	0.001061656
cg25314445	1	1718835	GNB1	?	0.203543553	0.89905779	0.910615895	-0.011558105
cg12076692	1	1718852	GNB1	?	0.483766696	0.93362381	0.929840036	0.003783774
cg13336641	1	1720449	GNB1;GNB1;GNB1	?	0.900312538	0.791794631	0.795289806	-0.003495175
cg16418734	1	1720537	GNB1	?	0.897348874	0.811253972	0.817325446	-0.006071474
cg06843553	1	1724917	GNB1;GNB1;GNB1	?	0.542641349	0.807697859	0.815174242	-0.007476383
cg09292319	1	1725163	GNB1;GNB1;GNB1	?	0.825169686	0.859207745	0.861897191	-0.002689446
cg25666010	1	1726516	GNB1;GNB1;GNB1	?	0.871965262	0.879264796	0.876802888	0.002461908
cg25075731	1	1726615	GNB1;GNB1;GNB1	?	0.969310216	0.754417034	0.756684819	-0.002267786
cg25069266	1	1726880	GNB1;GNB1;GNB1	?	0.309369062	0.897504585	0.907553166	-0.010048581
cg05722993	1	1727796	GNB1	?	0.939074364	0.826978161	0.831013495	-0.004035334
cg08820807	1	1728075	GNB1;GNB1;GNB1	?	0.859615284	0.795735574	0.80029619	-0.004560616
cg15523212	1	1729345	GNB1;GNB1;GNB1	?	0.971612628	0.798218311	0.798661872	-0.000443561
cg03335128	1	1731415	GNB1	?	0.727533312	0.916090986	0.913538365	0.00255262
cg26793463	1	1735887	GNB1	?	0.899936553	0.890552897	0.889489377	0.001063521
cg21422400	1	1747243	GNB1	?	0.287775973	0.872840136	0.883878723	-0.011038587
cg25480982	1	1748716	GNB1;GNB1;GNB1	?	0.626444332	0.850874515	0.83757928	0.013295235
cg20732440	1	1749888	GNB1;GNB1;GNB1	?	0.915275461	0.808934309	0.806248314	0.002685995
cg04397839	1	1750428	GNB1;GNB1;GNB1	?	0.637983112	0.896022638	0.886249413	0.009773224
cg01729401	1	1750560	GNB1	?	0.328026258	0.921166857	0.915289109	0.005877748
cg02948693	1	1758610	GNB1;GNB1;GNB1	?	0.904260471	0.785606759	0.777888661	0.007718098
cg27021587	1	1758687	GNB1;GNB1;GNB1	?	0.642965476	0.819373379	0.801159015	0.018214365
cg05368896	1	1760171	GNB1;GNB1;GNB1	?	0.999905512	0.765358207	0.765363819	-5.61E-06
cg12134886	1	1763781	GNB1;GNB1;GNB1	?	0.81758157	0.90518915	0.90708599	-0.00189684
cg01205154	1	1767173	GNB1;GNB1;GNB1	?	0.942673426	0.897114135	0.896430778	0.000683356
cg09535746	1	1772180	GNB1;GNB1;GNB1	?	0.63369825	0.821103499	0.833947496	-0.012843998
cg07068709	1	1772952	GNB1;GNB1;GNB1	?	0.922275589	0.91886947	0.918235085	0.000634385
cg04260676	1	1774322	GNB1	?	0.42539696	0.84457204	0.855471539	-0.0108995
cg05813612	1	1779175	GNB1;GNB1;GNB1	?	0.385499293	0.925943762	0.912078968	0.013864795
cg18821813	1	1787424	GNB1;GNB1;GNB1	?	0.887531681	0.880830203	0.87892643	0.001903773
cg14527423	1	1788843	GNB1;GNB1;GNB1	?	0.894904392	0.760136147	0.768248257	-0.008112109
cg16677144	1	1790217	GNB1	?	0.953697861	0.111222761	0.109058111	0.002164649
cg14953148	1	1792846	GNB1;GNB1;GNB1	?	0.882661097	0.73146319	0.739341912	-0.007878721
cg12072340	1	1794548	GNB1;GNB1;GNB1	?	0.961590392	0.634996486	0.636958761	-0.001962275
cg18162783	1	1795891	GNB1	?	0.795058173	0.904264261	0.901578928	0.002685332
cg04994975	1	1795945	GNB1	?	0.917299969	0.890866256	0.892700265	-0.00183401
cg26147268	1	1801236	GNB1;GNB1;GNB1	?	0.886964176	0.876360888	0.872960948	0.003399939
cg05925326	1	1803843	GNB1;GNB1;GNB1	?	0.934104289	0.747917628	0.741671575	0.006246053
cg25599619	1	1804256	GNB1	?	0.303427524	0.862822453	0.831126125	0.031696327
cg16645714	1	1805390	GNB1;GNB1;GNB1	?	0.823559151	0.807194186	0.810784102	-0.003589916
cg09503310	1	1808158	GNB1;GNB1;GNB1	?	0.918894578	0.817758742	0.824020446	-0.006261704
cg03445765	1	1809595	GNB1;GNB1;GNB1	?	0.663466401	0.924612278	0.922321987	0.00229029
cg11836949	1	1812359	GNB1	?	0.865032943	0.683791488	0.699191974	-0.015400486
cg07432009	1	1815199	GNB1;GNB1;GNB1	?	0.572638161	0.915599991	0.909466207	0.006133783
cg03043696	1	1820656	GNB1	?	0.587710503	0.354891892	0.378806091	-0.023914199
cg19340909	1	1821422	GNB1	?	0.965660064	0.050949611	0.050686038	0.000263573
cg03716942	1	1821981	GNB1	?	0.362424572	0.032435536	0.02959282	0.002842715
cg06196161	1	1822066	GNB1	?	0.680359276	0.022021756	0.02068815	0.001333606
cg23891190	1	1822194	GNB1	?	0.849128467	0.077292391	0.078574155	-0.001281764
cg01821754	1	1822399	GNB1;GNB1	?	0.543560213	0.09870687	0.094530454	0.004176417
cg17483139	1	1822401	GNB1;GNB1	?	0.001809516	0.038364776	0.030726308	0.007638468
cg04266169	1	1822862	GNB1	?	0.873741937	0.068195469	0.06559441	0.002601059
cg15827003	1	1822912	GNB1	?	0.170437644	0.090748814	0.101666443	-0.010917629
cg18854735	1	1822972	GNB1	?	0.067508965	0.064646064	0.058822321	0.005823743
cg12150066	1	1823305	GNB1	?	0.748642672	0.056129487	0.05472364	0.001405847
cg23982607	1	1823379	GNB1	?	0.907190542	0.109719409	0.113488252	-0.003768843
cg07380540	1	1825861	?	?	0.649730928	0.321927923	0.361142726	-0.039214802
cg16652392	1	1826227	?	?	0.902901664	0.325361248	0.317047832	0.008313417
cg26492771	1	1830566	?	?	0.574442424	0.399855315	0.417377235	-0.01752192
cg21776599	1	1830693	?	?	0.890075684	0.413257639	0.400571761	0.012685879
cg24706992	1	1833078	?	?	0.862267048	0.504571194	0.51788029	-0.013309096
cg23936745	1	1837873	?	?	0.77670824	0.055678925	0.057143271	-0.001464347
cg00007800	1	1838518	?	?	0.98027216	0.471370681	0.473690395	-0.002319714
cg09809474	1	1840100	?	?	0.839390908	0.110955888	0.113544504	-0.002588616
cg13918235	1	1840201	?	?	0.57409165	0.033603814	0.034842288	-0.001238473
cg16384593	1	1840436	?	?	0.999350776	0.168981067	0.168973504	7.56E-06
cg00309462	1	1840482	?	?	0.102529217	0.033836831	0.039663337	-0.005826506
cg23688809	1	1840730	?	?	0.615513198	0.041600081	0.039834333	0.001765748
cg16926213	1	1841314	?	?	0.859241319	0.868401753	0.859707186	0.008694567
cg09628503	1	1842629	?	?	0.883741027	0.745581393	0.756759058	-0.011177665
cg22850508	1	1843940	?	?	0.992526977	0.386568333	0.38694309	-0.000374757
cg15102821	1	1844801	CALML6	?	0.08300046	0.059030725	0.046497815	0.01253291
cg01755342	1	1845396	CALML6	?	0.779126104	0.283578572	0.270970635	0.012607937
cg15819352	1	1845940	CALML6	?	0.841364688	0.370179268	0.357689133	0.012490135
cg06443644	1	1846046	CALML6	?	0.977304277	0.571921514	0.568265937	0.003655577
cg11549166	1	1846098	CALML6	?	0.918210404	0.442839058	0.448935596	-0.006096538
cg22364929	1	1846154	CALML6	?	0.966118326	0.261098969	0.258150182	0.002948787
[truncated: 864,092 more rows]
