# Supplementary material for: Ionizing radiations induce shared epigenomic signatures unraveling adaptive mechanisms of cancerous cell lines with or without methionine dependency
Source: Clin Epigenetics. 2021 Dec 1;13:212. doi: 10.1186/s13148-021-01199-y (PMC8638416; doi:10.1186/s13148-021-01199-y)
Supplement: Supplementary file 6 — Additional file 6: Table S2. Results from the epigenome-wide association study that assessed the effect of ionizing radiations on the DNA methylation profile comparing “End_Irradiation” vs. “End_No irradiation or Baseline” conditions in the HepG2 cell line. [file 13148_2021_1199_MOESM6_ESM.csv]

CpG probe	Chromosome	Position	Gene	T Test P	Average (Cases)	Average (Controls)	Difference
cg14817997	1	10525	DDX11L1	0.790827981	0.808848834	0.796637114	0.01221172
cg26928153	1	10848	DDX11L1	0.526903639	0.841069765	0.857243088	-0.016173323
cg16269199	1	10850	DDX11L1	0.622769002	0.765347998	0.777965679	-0.012617681
cg13869341	1	15865	WASH5P	0.38672932	0.777808564	0.797501066	-0.019692501
cg14008030	1	18827	WASH5P	0.303447268	0.678928248	0.666826469	0.012101779
cg12045430	1	29407	WASH5P	0.878526292	0.243301781	0.240735396	0.002566386
cg20826792	1	29425	WASH5P	0.276855937	0.22976584	0.20244007	0.02732577
cg20253340	1	68849	OR4F5	0.0989187	0.068311045	0.056925458	0.011385587
cg02404219	1	68889	OR4F5	0.920306573	0.250996636	0.253260476	-0.00226384
cg21870274	1	69591	OR4F5	0.211359142	0.044477454	0.049464842	-0.004987388
cg03130891	1	91550	?	0.435735501	0.137983206	0.185139369	-0.047156163
cg04098293	1	129332	?	0.365960647	0.226600775	0.213464753	0.013136022
cg16382250	1	129946	?	0.127535564	0.56599388	0.609041774	-0.043047894
cg24335620	1	135252	?	0.556754664	0.618420637	0.626501036	-0.008080399
cg22463138	1	168956	?	0.048617628	0.612120607	0.65418554	-0.042064933
cg16162899	1	449076	?	0.788746565	0.293649554	0.314533894	-0.02088434
cg01803908	1	529821	?	0.218362145	0.448374362	0.461727494	-0.013353132
cg17149495	1	530959	?	0.857251265	0.363816332	0.35515163	0.008664702
cg22802167	1	533950	?	0.749126623	0.868921587	0.874441771	-0.005520185
cg24669183	1	534242	?	0.982914913	0.370421214	0.369939604	0.000481609
cg17308840	1	542758	?	0.24067657	0.041889529	0.036369216	0.005520313
cg17866181	1	546984	?	0.18777688	0.848716524	0.874537397	-0.025820874
cg25018832	1	564471	LOC101928626	0.366367944	0.059452043	0.049954127	0.009497915
cg26679879	1	564501	LOC101928626	0.214347595	0.383283324	0.40101102	-0.017727696
cg22519184	1	564504	LOC101928626	0.670813615	0.463966274	0.46801756	-0.004051286
cg11894324	1	564925	LOC101928626	0.47795301	0.242515126	0.237223447	0.00529168
cg24159721	1	565170	?	0.768787108	0.210499427	0.20815318	0.002346247
cg02288058	1	565603	LOC101928626	0.41455687	0.212017944	0.198755584	0.01326236
cg15174812	1	566172	?	0.722544364	0.179278934	0.181549731	-0.002270797
cg12376350	1	566459	?	0.985064655	0.163532011	0.163698752	-0.000166741
cg08477687	1	566570	MIR1977	0.86609299	0.178161461	0.18077706	-0.002615599
cg00034556	1	566731	MIR1977	0.738043099	0.297236719	0.290596557	0.006640161
cg00645010	1	567113	MIR1977	0.262193928	0.1470399	0.198339956	-0.051300056
cg15394630	1	567206	MIR1977	0.826941747	0.188349214	0.190340336	-0.001991122
cg05001044	1	567312	MIR1977	0.686471504	0.227074294	0.223800537	0.003273757
cg03344490	1	567348	MIR1977	0.586630861	0.124691605	0.131326653	-0.006635048
cg17501828	1	567358	MIR1977	0.795321558	0.221687155	0.21979506	0.001892095
cg11330075	1	567438	?	0.637070341	0.141493082	0.144219957	-0.002726875
cg23917638	1	567501	MIR1977	0.560176153	0.281675932	0.275498048	0.006177884
cg18024856	1	567747	MIR1977	0.946076533	0.080487585	0.079538113	0.000949472
cg18761878	1	568475	?	0.266651459	0.348230007	0.336567885	0.011662121
cg27534567	1	568536	?	0.647379759	0.150097049	0.144841451	0.005255598
cg08858441	1	569427	?	0.518768932	0.34850743	0.353896427	-0.005388996
cg03348902	1	569603	?	0.965961395	0.207883501	0.208432932	-0.000549431
cg01070250	1	569687	?	0.517515826	0.219614403	0.211439604	0.008174799
cg21996134	1	663153	LOC100133331	0.936398093	0.282189312	0.280530094	0.001659218
cg07264491	1	665298	LOC100133331	0.266638875	0.526475164	0.544867912	-0.018392748
cg01577251	1	695763	?	0.612337719	0.808610479	0.823595269	-0.01498479
cg13128577	1	700813	LOC100288069	0.533583707	0.818163478	0.834874633	-0.016711155
cg15560884	1	710097	?	0.881624593	0.558956356	0.556414654	0.002541702
cg10037654	1	713921	?	0.744275312	0.054854843	0.057367163	-0.00251232
cg14057946	1	713985	?	0.584291111	0.098618806	0.093424662	0.005194145
cg11422233	1	714002	?	0.497646187	0.079835633	0.085534555	-0.005698921
cg16047670	1	714012	?	0.505472687	0.045681831	0.04915794	-0.00347611
cg18263059	1	714021	?	0.655895874	0.045427596	0.042299061	0.003128535
cg01014490	1	714177	?	0.879152817	0.023607301	0.023025679	0.000581622
cg11731845	1	714239	LOC100288069	0.808514162	0.330507851	0.328255423	0.002252429
cg04231937	1	714526	?	0.431085208	0.042516378	0.038617776	0.003898602
cg04496485	1	714565	?	0.435230635	0.075820573	0.081935732	-0.006115159
cg24063007	1	714621	LOC100288069	0.458132207	0.026159474	0.029344072	-0.003184598
cg11380914	1	716050	?	0.861962023	0.851802678	0.855471704	-0.003669025
cg10692041	1	716245	?	0.472441471	0.872060332	0.881687856	-0.009627523
cg23904010	1	716808	?	0.984540155	0.78806259	0.788615911	-0.000553321
cg09961319	1	720026	?	0.530186181	0.897564022	0.877035024	0.020528998
cg02339369	1	720220	?	0.917217281	0.875205335	0.870273616	0.004931719
cg17505339	1	720865	?	0.239809882	0.89758795	0.908951307	-0.011363357
cg20527398	1	739377	?	0.192263352	0.705377301	0.685516759	0.019860542
cg23790246	1	746863	?	0.818816936	0.908708539	0.911096771	-0.002388232
cg20283468	1	752454	FAM87B	0.901029277	0.574453004	0.571412467	0.003040537
cg09499020	1	752495	FAM87B	0.107112193	0.537783679	0.480367628	0.057416051
cg16535257	1	752696	FAM87B	0.002732046	0.935963504	0.905708113	0.030255392
cg15979415	1	753223	FAM87B	0.550052826	0.527967215	0.518591452	0.009375763
cg09989996	1	753376	?	0.347529895	0.832173107	0.856705543	-0.024532436
cg05887128	1	754244	FAM87B	0.527185129	0.817413384	0.833357372	-0.015943989
cg11304639	1	754509	FAM87B	0.444164083	0.52710308	0.552964365	-0.025861284
cg11954957	1	758829	?	0.794720376	0.797609375	0.8046273	-0.007017925
cg01068023	1	761370	?	0.258024351	0.73226629	0.760514225	-0.028247935
cg08167039	1	762232	NCRNA00115;LOC643837	0.785188521	0.046882338	0.047817114	-0.000934775
cg20677962	1	762279	NCRNA00115;LOC643837	0.297046732	0.08061387	0.061783849	0.01883002
cg24699430	1	762651	NCRNA00115;LOC643837	0.17604178	0.026182377	0.023317304	0.002865073
cg11882405	1	762891	LINC00115;LINC01128;LINC01128;LINC01128;LINC01128;LINC01128;LINC01128	0.385809915	0.026926946	0.022619946	0.004306999
cg22394869	1	762912	NCRNA00115;LOC643837	0.733740277	0.013767743	0.01491256	-0.001144817
cg02550592	1	762915	NCRNA00115;LOC643837	0.144409196	0.036067123	0.031176256	0.004890868
cg03213877	1	763116	NCRNA00115;LOC643837	0.816916319	0.037783333	0.03639329	0.001390043
cg19411932	1	763127	NCRNA00115;LOC643837	0.500899224	0.020676902	0.02470826	-0.004031359
cg10677828	1	765630	LINC01128;LINC01128;LINC01128;LINC01128;LINC01128;LINC01128	0.148771223	0.777111365	0.800743794	-0.023632428
cg08939496	1	765632	LOC643837	0.097260305	0.77102077	0.806534406	-0.035513636
cg21482377	1	766792	LINC01128;LINC01128;LINC01128;LINC01128;LINC01128;LINC01128	0.309119226	0.589082954	0.62112756	-0.032044606
cg05440980	1	766880	LINC01128;LINC01128;LINC01128;LINC01128;LINC01128;LINC01128	0.260731993	0.890824779	0.876027711	0.014797068
cg22416599	1	766915	LINC01128;LINC01128;LINC01128;LINC01128;LINC01128;LINC01128	0.29559731	0.718182297	0.735168461	-0.016986164
cg04747364	1	769886	LINC01128;LINC01128;LINC01128;LINC01128;LINC01128;LINC01128	0.465681677	0.8680477	0.884064913	-0.016017213
cg26304905	1	771962	LINC01128;LINC01128;LINC01128;LINC01128;LINC01128;LINC01128	0.945387722	0.538465496	0.537174006	0.00129149
cg11255010	1	772147	LINC01128;LINC01128;LINC01128;LINC01128;LINC01128;LINC01128	0.222158553	0.76219875	0.801951034	-0.039752284
cg20434134	1	778272	LINC01128;LINC01128;LINC01128;LINC01128;LINC01128;LINC01128	0.859873042	0.75792896	0.764073996	-0.006145037
cg16736630	1	779995	LOC643837	0.66529949	0.879360839	0.884766402	-0.005405563
cg21301391	1	782169	LINC01128;LINC01128;LINC01128;LINC01128;LINC01128	0.57173853	0.777463975	0.797514952	-0.020050977
cg25838738	1	782245	LINC01128;LINC01128;LINC01128;LINC01128;LINC01128	0.115373152	0.628576207	0.682122326	-0.053546118
cg20350716	1	782283	LINC01128;LINC01128;LINC01128;LINC01128;LINC01128	0.784284169	0.74699583	0.737417148	0.009578682
cg20836817	1	782862	LINC01128;LINC01128;LINC01128;LINC01128;LINC01128	0.526750213	0.53613876	0.542848989	-0.00671023
cg03289899	1	783005	LINC01128;LINC01128;LINC01128;LINC01128;LINC01128	0.081456219	0.808004836	0.855758643	-0.047753808
cg01793617	1	785628	LOC643837	0.712589227	0.573726171	0.569259086	0.004467085
cg19973220	1	785802	LINC01128;LINC01128;LINC01128;LINC01128;LINC01128	0.875909699	0.541034168	0.538933275	0.002100893
cg09139287	1	787398	LOC643837	0.071906841	0.484107796	0.539078733	-0.054970937
cg05662829	1	787423	LOC643837	0.031574097	0.587075126	0.677201847	-0.090126721
cg03440891	1	787506	LINC01128;LINC01128;LINC01128;LINC01128;LINC01128;LINC01128;LINC01128;LINC01128;LINC01128	0.621614	0.476576607	0.48274679	-0.006170183
cg22714517	1	788864	LOC643837	0.540483498	0.81748837	0.830903915	-0.013415545
cg00168193	1	790667	?	0.718839648	0.877195513	0.871406088	0.005789424
cg14280098	1	791298	?	0.599682034	0.920120719	0.916104584	0.004016135
cg15903280	1	793962	?	0.955808	0.190654765	0.189532127	0.001122638
cg06325811	1	796328	?	0.481491958	0.371195702	0.383439297	-0.012243595
cg08258224	1	800083	?	0.309271305	0.043431779	0.06417828	-0.020746502
cg20447754	1	801505	?	0.984657385	0.032650673	0.03275205	-0.000101377
cg12285627	1	803059	?	0.988819336	0.503645779	0.503819986	-0.000174208
cg05898754	1	805102	FAM41C	0.381492593	0.157198822	0.144614628	0.012584194
cg03128332	1	805338	FAM41C	0.458713908	0.114494726	0.105661163	0.008833563
cg15994267	1	805352	FAM41C	0.557345806	0.390493942	0.398978567	-0.008484625
cg16619049	1	805541	FAM41C	0.950138051	0.048152924	0.047795349	0.000357575
cg23100540	1	805554	FAM41C	0.696952475	0.074870502	0.079197079	-0.004326577
cg27346986	1	805606	FAM41C	0.874804749	0.442369872	0.444480207	-0.002110334
cg17698174	1	805746	FAM41C	0.508735652	0.597899671	0.63055665	-0.032656979
cg13832055	1	806051	FAM41C	0.433441506	0.066580402	0.098962006	-0.032381604
cg02793517	1	809006	FAM41C	0.043445614	0.35180167	0.321081303	0.030720367
cg01328860	1	809011	FAM41C	0.505394926	0.519404523	0.506073253	0.01333127
cg11938958	1	809532	FAM41C	0.846419505	0.496754044	0.500262784	-0.00350874
cg16364132	1	810098	FAM41C	0.052013816	0.284639749	0.258871002	0.025768747
cg05475702	1	812248	FAM41C	0.050156354	0.189057946	0.223616135	-0.034558188
cg01089781	1	812350	FAM41C	0.977654333	0.113219377	0.113578946	-0.000359569
cg18147296	1	812539	FAM41C	0.960248189	0.082781997	0.083292418	-0.000510421
cg05597748	1	812679	FAM41C	0.167872616	0.114651412	0.131869022	-0.01721761
cg00111697	1	812760	FAM41C	0.548145639	0.321275191	0.315430589	0.005844602
cg10988531	1	813317	FAM41C	0.416232902	0.07770194	0.095751792	-0.018049852
cg06919059	1	822774	?	0.379823177	0.412834227	0.369504711	0.043329516
cg05321646	1	824844	?	0.370673234	0.164708863	0.148271507	0.016437356
cg24373735	1	833555	?	0.595271291	0.565193796	0.582767358	-0.017573562
cg13938959	1	834183	?	0.572398404	0.472820753	0.463274327	0.009546426
cg12445832	1	834295	?	0.790956603	0.061748968	0.063971557	-0.002222589
cg23999112	1	834356	?	0.014572907	0.405139639	0.334726623	0.070413016
cg11527153	1	837536	?	0.01200478	0.49029797	0.582029929	-0.091731959
cg27573606	1	838379	?	0.258860505	0.916033773	0.930586681	-0.014552908
cg04195702	1	838486	?	0.573205991	0.697195368	0.678051544	0.019143824
cg01062849	1	838731	?	0.297926042	0.735390111	0.774332953	-0.038942842
cg08128007	1	839435	?	0.389819665	0.12816164	0.114718472	0.013443168
cg23733394	1	839752	?	0.611585122	0.063580125	0.066332782	-0.002752656
cg13371836	1	840274	?	0.793149099	0.024608597	0.025729574	-0.001120977
cg04407431	1	840618	?	0.025939838	0.135078926	0.157951256	-0.022872331
cg13924672	1	840931	?	0.000603724	0.299504523	0.34798813	-0.048483608
cg10847807	1	840944	?	0.442039473	0.112901395	0.10645854	0.006442855
cg20501011	1	841067	?	0.736833289	0.140698389	0.134979991	0.005718397
cg13565718	1	841289	?	0.09808846	0.698879336	0.755935363	-0.057056027
cg01097950	1	843491	?	0.824857429	0.058406782	0.060160362	-0.00175358
cg08900511	1	843581	?	0.916937179	0.085084292	0.086367712	-0.001283419
cg04410003	1	844499	?	0.075299817	0.92076467	0.940905042	-0.020140372
cg12726839	1	845311	?	0.347787357	0.919922964	0.904560821	0.015362143
cg04364728	1	845810	?	0.031904598	0.698795096	0.766661417	-0.067866322
cg05151709	1	846155	?	0.751215423	0.152892323	0.157397241	-0.004504917
cg08546707	1	846195	?	0.165015122	0.466096007	0.492214772	-0.026118764
cg01782097	1	846637	?	0.885582609	0.120052123	0.122880521	-0.002828397
cg20825023	1	846742	?	0.040128479	0.078108524	0.062201596	0.015906928
cg12549180	1	847816	?	0.526235216	0.166931709	0.179076533	-0.012144824
cg11851804	1	848379	?	0.442715642	0.040281515	0.044209009	-0.003927494
cg06623778	1	848409	?	0.495888747	0.050515099	0.047983625	0.002531474
cg08186992	1	848523	?	0.833764123	0.07054485	0.069132937	0.001411913
cg17436295	1	848609	?	0.960081134	0.337113702	0.339617732	-0.00250403
cg00613965	1	849447	?	0.048497073	0.604188981	0.662420572	-0.058231592
cg18865112	1	849540	?	0.568928565	0.232382863	0.24842139	-0.016038527
cg21407818	1	853925	FLJ39609	0.063307815	0.282730764	0.243014604	0.039716161
cg22226438	1	854766	FLJ39609	0.237499791	0.352235494	0.384311407	-0.032075913
cg08029603	1	854824	FLJ39609	0.068296918	0.657458262	0.718810847	-0.061352585
cg16347928	1	854838	FLJ39609	0.266421965	0.405545641	0.419196044	-0.013650403
cg22699361	1	854918	FLJ39609	0.928093143	0.146925926	0.148868344	-0.001942419
cg03890988	1	854951	FLJ39609	0.982961923	0.282684533	0.282298306	0.000386226
cg21786289	1	854966	FLJ39609	0.599894602	0.325017892	0.331734323	-0.006716431
cg13897241	1	855046	FLJ39609	0.261371397	0.475543463	0.48828882	-0.012745357
cg12712429	1	855122	LOC100130417;LOC100130417	0.702960051	0.167145034	0.155671968	0.011473066
cg13176867	1	855425	FLJ39609	0.974016888	0.213132443	0.21375629	-0.000623847
cg15105996	1	855445	FLJ39609	0.759808686	0.256959218	0.249218569	0.007740649
cg02565062	1	855544	FLJ39609	0.307102157	0.089714046	0.101993001	-0.012278955
cg09856436	1	855649	FLJ39609	0.562714442	0.090500639	0.100176513	-0.009675874
cg19159092	1	856059	FLJ39609	0.929354664	0.234203838	0.235985882	-0.001782043
cg27050229	1	856693	?	0.590805774	0.136616041	0.14977046	-0.013154419
cg06931612	1	856914	?	0.003906946	0.479328238	0.529151839	-0.049823601
cg11407801	1	857657	?	0.319782548	0.258545599	0.269626794	-0.011081196
cg01197763	1	858362	?	0.296591315	0.565762633	0.585406327	-0.019643694
cg01789792	1	858547	?	0.513647407	0.129423159	0.140503783	-0.011080624
cg16352085	1	859719	SAMD11	0.54424722	0.088828617	0.085976476	0.002852141
cg04839849	1	859844	SAMD11	0.496616356	0.042833802	0.047106928	-0.004273126
cg03725447	1	860008	SAMD11	0.779993565	0.173861151	0.170649483	0.003211668
cg25215298	1	860022	SAMD11	0.551500405	0.029977771	0.033323251	-0.00334548
cg04672450	1	860185	SAMD11	0.923825125	0.081518103	0.080443741	0.001074363
cg20341253	1	860469	SAMD11	0.867469304	0.023393181	0.024148918	-0.000755737
cg27487046	1	860613	SAMD11	0.075020582	0.07468604	0.100701928	-0.026015888
cg06091566	1	860621	SAMD11	0.597766503	0.13746351	0.150462069	-0.012998559
cg03735847	1	860925	SAMD11	0.487278838	0.026020375	0.028625854	-0.00260548
cg27009105	1	860962	SAMD11	0.502846616	0.036613613	0.040953428	-0.004339815
cg03180780	1	860965	SAMD11	0.808264164	0.04147117	0.039756748	0.001714423
cg04531633	1	861090	SAMD11	0.80067355	0.0421368	0.043099557	-0.000962757
cg09166659	1	861177	SAMD11;SAMD11	0.696998842	0.036147536	0.038879152	-0.002731617
cg05527507	1	861265	SAMD11	0.147356763	0.222507584	0.205744217	0.016763367
cg14324200	1	861317	SAMD11	0.382149062	0.22506456	0.214679347	0.010385213
cg13856810	1	861886	SAMD11	0.740858316	0.162330556	0.156245527	0.006085028
cg02896266	1	864879	SAMD11	0.160421404	0.1023629	0.112534141	-0.010171241
cg13806162	1	865013	SAMD11	0.899552406	0.578719634	0.57741222	0.001307415
cg23225454	1	865583	SAMD11	0.670311095	0.519152246	0.534677556	-0.015525309
cg00976181	1	865860	SAMD11	0.263795931	0.101554244	0.11828126	-0.016727016
cg10711230	1	867031	SAMD11	0.597185999	0.159088904	0.151656025	0.007432878
cg00145911	1	867938	SAMD11	0.099050456	0.512494215	0.486418029	0.026076186
cg13546858	1	869346	SAMD11	0.894421146	0.145858978	0.148016819	-0.00215784
cg13692836	1	869368	SAMD11	0.061936041	0.35974475	0.339543834	0.020200916
cg06531475	1	870791	SAMD11	0.748827058	0.202383822	0.206772884	-0.004389063
cg06624358	1	870810	SAMD11	0.532360012	0.336192155	0.323545014	0.012647141
cg14156792	1	870958	SAMD11	0.441361498	0.192505756	0.18211712	0.010388636
cg24997886	1	871033	SAMD11	0.410116507	0.147413499	0.132686443	0.014727056
cg01727431	1	871057	SAMD11	0.080305242	0.16888647	0.150882848	0.018003622
cg10146935	1	871308	SAMD11	0.509447547	0.034970461	0.029851569	0.005118891
cg02439789	1	871441	SAMD11	0.267020759	0.094580275	0.102940466	-0.00836019
cg24362661	1	871546	SAMD11	0.357194885	0.211799359	0.194664119	0.01713524
cg05819296	1	871980	SAMD11	0.129420936	0.284456851	0.271997641	0.01245921
cg00582671	1	872235	SAMD11	0.271190812	0.646585749	0.665166682	-0.018580933
cg22485363	1	872385	SAMD11	0.208679845	0.090985044	0.110118727	-0.019133682
cg06036236	1	872737	SAMD11	0.754143975	0.102126447	0.09917346	0.002952988
cg03521652	1	874601	SAMD11	0.910970749	0.04627633	0.045656134	0.000620196
cg13904806	1	874697	SAMD11	0.08966547	0.117248518	0.140197305	-0.022948787
cg03269716	1	874896	SAMD11	0.441220457	0.067013595	0.073303207	-0.006289612
cg04121631	1	875345	SAMD11	0.976629311	0.040032283	0.040151997	-0.000119714
cg14183444	1	875606	SAMD11	0.986534149	0.049035142	0.048939933	9.52E-05
cg23440882	1	875880	SAMD11	0.382442105	0.037327269	0.049345434	-0.012018165
cg23112672	1	876199	SAMD11	0.87895024	0.095598985	0.094329761	0.001269225
cg15896339	1	876249	SAMD11	0.248908885	0.072778952	0.086015515	-0.013236563
cg21801539	1	876320	SAMD11	0.994475109	0.047672583	0.047610566	6.20E-05
cg02676653	1	876331	SAMD11	0.382939235	0.077056712	0.070189269	0.006867443
cg19669771	1	876454	SAMD11	0.72252025	0.387657088	0.382475781	0.005181308
cg12454161	1	876551	SAMD11	0.099022835	0.420718228	0.444975293	-0.024257065
cg26477748	1	876816	SAMD11	0.533919672	0.084698146	0.078375414	0.006322732
cg09180262	1	876870	SAMD11	0.587948113	0.077973715	0.082966154	-0.004992439
cg24045482	1	876993	SAMD11	0.326413301	0.046158449	0.054191917	-0.008033469
cg09988062	1	877489	SAMD11	0.420711899	0.049526493	0.045824411	0.003702082
cg19724344	1	877647	SAMD11	0.679435562	0.247304286	0.25595438	-0.008650094
cg06838427	1	877876	SAMD11	0.885429748	0.411397394	0.413694436	-0.002297043
cg10827460	1	879375	SAMD11	0.675455737	0.944382279	0.940205743	0.004176536
cg15742605	1	879383	SAMD11	0.880649717	0.950920869	0.94936891	0.001551959
cg09756115	1	879415	SAMD11	0.8723875	0.762554002	0.759037138	0.003516864
cg23731742	1	879958	NOC2L;SAMD11	0.629536618	0.792846159	0.809951112	-0.017104953
cg24114126	1	881083	NOC2L	0.630765243	0.873459786	0.882184473	-0.008724687
cg16952407	1	881269	NOC2L	0.937429441	0.91322387	0.911917767	0.001306103
cg06511482	1	882546	NOC2L	0.486911419	0.90080572	0.908373094	-0.007567374
cg17153432	1	883538	NOC2L	0.601656321	0.728644769	0.74954245	-0.020897681
cg00113194	1	884869	NOC2L	0.251077326	0.810771004	0.84850107	-0.037730066
cg02968844	1	884964	NOC2L	0.853372296	0.837980105	0.841458755	-0.00347865
cg16248916	1	886419	NOC2L	0.937934598	0.914522262	0.915238372	-0.00071611
cg20322444	1	886441	NOC2L	0.566644938	0.888165158	0.895796915	-0.007631756
cg07983659	1	886485	NOC2L	0.391813372	0.927116139	0.934871323	-0.007755185
cg11733071	1	886543	NOC2L	0.482806457	0.851565209	0.871831278	-0.020266069
cg01394461	1	887576	NOC2L	0.341582726	0.825659038	0.844959996	-0.019300957
cg09555360	1	888413	NOC2L	0.170334966	0.849162599	0.867069795	-0.017907195
cg07701223	1	888957	NOC2L	0.281662601	0.901851013	0.921531816	-0.019680803
cg13060902	1	889215	NOC2L	0.333638614	0.545810676	0.561655284	-0.015844607
cg16608242	1	889533	NOC2L	0.985582401	0.921663767	0.921830747	-0.00016698
cg21830050	1	891193	NOC2L	0.563674153	0.879160033	0.866462053	0.01269798
cg15684274	1	892857	NOC2L	0.590806341	0.801318598	0.818277548	-0.01695895
cg16005420	1	892914	NOC2L	0.678734608	0.770684462	0.781976772	-0.011292309
cg02452688	1	893414	NOC2L	0.359878539	0.728001227	0.744813455	-0.016812227
cg21362926	1	894026	NOC2L	0.721063403	0.046183428	0.0477053	-0.001521872
cg23430421	1	894037	NOC2L	0.339780753	0.040118136	0.044683237	-0.004565102
cg24664590	1	894056	NOC2L	0.840936271	0.036563988	0.035516132	0.001047856
cg08472719	1	894108	NOC2L	0.092323761	0.030362561	0.036477754	-0.006115192
cg03161767	1	894207	NOC2L	0.657034323	0.042151085	0.044122432	-0.001971347
cg10207527	1	894257	NOC2L	0.243872883	0.089303456	0.106651832	-0.017348376
cg04485075	1	894587	KLHL17;NOC2L	0.723609131	0.050368388	0.048064901	0.002303487
cg16389252	1	894601	KLHL17;NOC2L	0.139926215	0.033580877	0.039722632	-0.006141755
cg19923810	1	894954	KLHL17;NOC2L	0.987074804	0.217491414	0.217801329	-0.000309916
cg25096313	1	895141	KLHL17;NOC2L	0.430721216	0.628825065	0.661532177	-0.032707112
cg13713718	1	895864	NOC2L;KLHL17	0.143902593	0.437388402	0.459505419	-0.022117017
cg22114309	1	895869	KLHL17;NOC2L	0.456375499	0.456699263	0.472922651	-0.016223388
cg17368944	1	895983	NOC2L;KLHL17;KLHL17	0.065330201	0.089886787	0.110941672	-0.021054885
cg11132698	1	895988	KLHL17;KLHL17;NOC2L	0.819811785	0.056340934	0.058586781	-0.002245848
cg09789536	1	896226	KLHL17	0.435530108	0.342457104	0.352681688	-0.010224584
cg26866020	1	896305	KLHL17	0.985783353	0.026203641	0.02632371	-0.000120068
cg17505193	1	896310	KLHL17	0.027448347	0.028680395	0.041107522	-0.012427127
cg13802035	1	896316	KLHL17	0.711003213	0.020422743	0.022998133	-0.00257539
cg07582955	1	896763	KLHL17	0.106204566	0.416518962	0.437480045	-0.020961083
cg16968662	1	897308	KLHL17	0.266429962	0.781620928	0.764769382	0.016851547
cg07696918	1	897500	KLHL17	0.754528465	0.872139698	0.876606793	-0.004467095
cg04359978	1	897590	KLHL17	0.425299176	0.887329292	0.90025962	-0.012930328
cg07236207	1	897949	KLHL17	0.932634254	0.890360434	0.891681946	-0.001321512
cg08198173	1	898670	KLHL17	0.594214316	0.749574373	0.741490617	0.008083756
cg01108617	1	898744	KLHL17	0.312929583	0.827791532	0.814213782	0.01357775
cg03148373	1	898852	KLHL17	0.238114666	0.903672472	0.924471899	-0.020799427
cg10644916	1	899000	KLHL17	0.402998948	0.800849772	0.820240215	-0.019390442
cg01930745	1	899182	KLHL17	0.625322495	0.863328019	0.857420958	0.00590706
cg14860707	1	899515	KLHL17	0.945406026	0.916002003	0.915410723	0.00059128
cg14997037	1	900550	KLHL17;PLEKHN1;PLEKHN1	0.129213642	0.897147582	0.92370191	-0.026554328
cg15648958	1	900832	PLEKHN1;KLHL17;PLEKHN1	0.035899134	0.911372417	0.936907564	-0.025535146
cg03041482	1	900945	PLEKHN1;KLHL17;PLEKHN1	0.20073237	0.894726104	0.910718049	-0.015991946
cg00328058	1	901062	PLEKHN1;KLHL17;PLEKHN1	0.575752385	0.841238444	0.851952937	-0.010714493
cg02835406	1	901287	PLEKHN1;PLEKHN1	0.75661587	0.8855728	0.889065578	-0.003492778
cg25742326	1	901449	PLEKHN1;PLEKHN1	0.574697809	0.536920729	0.513063759	0.02385697
cg12663811	1	901685	PLEKHN1;PLEKHN1	0.239857123	0.058345698	0.048143931	0.010201767
cg07390924	1	901725	PLEKHN1;PLEKHN1	0.851744487	0.05706506	0.058648624	-0.001583564
cg10110857	1	901755	PLEKHN1;PLEKHN1	0.862461544	0.052912502	0.051575568	0.001336933
cg10375192	1	901799	PLEKHN1;PLEKHN1	0.285861483	0.092858187	0.08224001	0.010618176
cg02056921	1	901892	PLEKHN1;PLEKHN1;PLEKHN1;PLEKHN1	0.576139885	0.077916957	0.084579687	-0.00666273
cg21832150	1	902025	PLEKHN1;PLEKHN1	0.074899599	0.07028475	0.062483899	0.007800851
cg24076968	1	902549	PLEKHN1;PLEKHN1	0.570465279	0.106313776	0.097203231	0.009110544
cg12536471	1	902653	PLEKHN1;PLEKHN1	0.820976943	0.064610025	0.066332731	-0.001722705
cg06324192	1	903543	PLEKHN1;PLEKHN1	0.495736515	0.493387127	0.50541148	-0.012024353
cg23493227	1	905250	PLEKHN1;PLEKHN1	0.952961823	0.772130254	0.770785107	0.001345146
cg23207077	1	905988	PLEKHN1;PLEKHN1	0.384902398	0.819948276	0.835718051	-0.015769776
cg24396605	1	906122	PLEKHN1;PLEKHN1;PLEKHN1;PLEKHN1	0.614279187	0.849819456	0.857940961	-0.008121505
cg22381068	1	906363	PLEKHN1;PLEKHN1	0.550385972	0.895299986	0.903855237	-0.008555251
cg04865998	1	906965	PLEKHN1;PLEKHN1	0.927488068	0.852389427	0.850325773	0.002063654
cg07195057	1	907118	PLEKHN1;PLEKHN1	0.140076633	0.893256798	0.915359701	-0.022102903
cg26679367	1	907618	PLEKHN1;PLEKHN1	0.576867072	0.707599348	0.719348895	-0.011749546
cg06818851	1	907708	PLEKHN1;PLEKHN1	0.255905327	0.945651261	0.956669555	-0.011018293
cg10175834	1	908749	PLEKHN1;PLEKHN1	0.734884887	0.632809031	0.624206951	0.00860208
cg20691282	1	908754	PLEKHN1;PLEKHN1	0.377524161	0.867952659	0.887133249	-0.01918059
cg23956473	1	909320	PLEKHN1;PLEKHN1	0.956208394	0.86073325	0.861691161	-0.000957911
cg16352072	1	910223	PLEKHN1;PLEKHN1	0.072256041	0.488787611	0.537716859	-0.048929249
cg25107893	1	911601	C1orf170	0.900024935	0.273628006	0.277624371	-0.003996365
cg05505459	1	911995	C1orf170	0.479471568	0.104721511	0.095669589	0.009051923
cg23635910	1	912055	C1orf170	0.245818378	0.066556424	0.058141269	0.008415155
cg08546158	1	913322	PERM1;PERM1	0.67104353	0.658934666	0.667992247	-0.009057581
cg08843537	1	914382	C1orf170	0.439784735	0.653613396	0.684280723	-0.030667327
cg22348654	1	916058	C1orf170	0.652597265	0.060132556	0.056446523	0.003686033
cg18166741	1	916346	C1orf170	0.40674342	0.105309701	0.096920873	0.008388829
cg22699004	1	916498	C1orf170	0.775798224	0.627957667	0.61813369	0.009823977
cg09582238	1	916663	PERM1;PERM1	0.017164549	0.189092785	0.2365321	-0.047439315
cg10824915	1	916863	C1orf170	0.332206693	0.129933631	0.121043331	0.0088903
cg22599150	1	917118	C1orf170	0.315694015	0.352484395	0.341512205	0.01097219
cg20869814	1	917453	PERM1;PERM1;PERM1	0.433709418	0.083743573	0.092854327	-0.009110754
cg22579372	1	917548	PERM1;PERM1	0.385450719	0.105043664	0.092088931	0.012954733
cg22583825	1	917571	PERM1;PERM1	0.66255086	0.153005496	0.160641339	-0.007635843
cg15526941	1	917655	C1orf170	0.813935979	0.123628529	0.11962141	0.00400712
cg10201533	1	917661	C1orf170	0.831498563	0.063830135	0.062444716	0.001385419
cg11235921	1	917819	C1orf170	0.818473581	0.234283576	0.226660421	0.007623154
cg11782208	1	917892	C1orf170	0.852334055	0.111502045	0.108988158	0.002513887
cg11143486	1	918415	C1orf170	0.672385493	0.722319526	0.734200209	-0.011880683
cg12199972	1	918526	PERM1;PERM1	0.044846953	0.403265684	0.428840685	-0.025575001
cg00380574	1	918689	PERM1;PERM1	0.189951254	0.535661145	0.504086411	0.031574733
cg10381813	1	918696	C1orf170	0.218213427	0.54153777	0.516824711	0.024713059
cg15628028	1	919200	?	0.873527816	0.068621056	0.067302613	0.001318443
cg14350158	1	919422	?	0.744252706	0.046203588	0.048233684	-0.002030096
cg03394722	1	919916	?	0.21144558	0.380561555	0.399378173	-0.018816618
cg26114254	1	920580	?	0.183862568	0.883915478	0.905835369	-0.021919892
cg03801109	1	921989	?	0.569933807	0.249605956	0.241750219	0.007855737
cg10010734	1	922010	?	0.114244026	0.566254904	0.628220706	-0.061965802
cg04983030	1	929243	?	0.414863804	0.81766295	0.833777445	-0.016114495
cg03648020	1	931327	?	0.644969366	0.12405906	0.128714429	-0.004655369
cg01729262	1	933306	?	0.342834786	0.660404626	0.680860832	-0.020456205
cg15882305	1	933388	?	0.191556395	0.881194178	0.895148684	-0.013954506
cg15713103	1	933685	?	0.288115906	0.899852611	0.920843823	-0.020991212
cg23552821	1	934036	?	0.13184783	0.29195376	0.303605777	-0.011652017
cg05095110	1	934390	HES4;HES4	0.924511503	0.059663863	0.058973016	0.000690847
cg15578015	1	934409	HES4;HES4	0.56395154	0.023248621	0.027205325	-0.003956704
cg23205003	1	934662	HES4;HES4	0.245551995	0.033017885	0.038354546	-0.005336661
cg17907238	1	934907	HES4;HES4	0.319613016	0.019071269	0.017281377	0.001789893
cg02397514	1	935139	HES4;HES4	0.669797726	0.018331739	0.019339019	-0.00100728
cg00447632	1	935861	HES4;HES4	0.455065505	0.03605402	0.044120489	-0.008066468
cg26339484	1	935863	HES4;HES4	0.374276764	0.037687004	0.041285545	-0.003598541
cg27430493	1	936091	HES4;HES4	0.822526464	0.056301766	0.058384945	-0.002083179
cg25066040	1	936229	HES4;HES4	0.231213965	0.09859449	0.082804225	0.015790265
cg27060622	1	936346	HES4;HES4	0.511974521	0.035715902	0.040346717	-0.004630815
cg08122545	1	936500	HES4;HES4	0.894226421	0.030450415	0.031013653	-0.000563238
cg15825501	1	936610	HES4;HES4	0.359277651	0.051813673	0.058176277	-0.006362604
cg13468764	1	936897	HES4;HES4	0.841076851	0.096005578	0.099361161	-0.003355583
cg26321643	1	936914	HES4;HES4	0.558713519	0.049656026	0.062881236	-0.01322521
cg16578267	1	937048	HES4;HES4	0.323678966	0.095768098	0.087958073	0.007810025
cg18977839	1	937409	?	0.504846767	0.171847984	0.194053525	-0.022205542
cg09332175	1	938905	?	0.132493662	0.853425707	0.873210453	-0.019784746
cg16034521	1	939448	?	0.415025573	0.835993951	0.862655652	-0.026661701
cg10176463	1	940782	?	0.481672136	0.040220258	0.035833326	0.004386932
cg25350899	1	941382	?	0.154002136	0.159334659	0.19174036	-0.032405701
cg06771789	1	941898	?	0.814489381	0.041885637	0.040807339	0.001078298
cg13219080	1	942161	?	0.861467053	0.05726858	0.058217585	-0.000949006
cg09364122	1	942198	?	0.070912715	0.290103152	0.250620723	0.039482429
cg17142931	1	942295	?	0.450037154	0.122332635	0.110697106	0.011635529
cg17006413	1	942451	?	0.596755916	0.670437073	0.689463351	-0.019026278
cg21472517	1	942471	?	0.829247963	0.801014001	0.809192654	-0.008178653
cg18019572	1	942489	?	0.746088968	0.587133238	0.591709599	-0.004576361
cg22673826	1	942498	?	0.118976975	0.858500193	0.886557023	-0.02805683
cg10625579	1	942635	?	0.369165783	0.92333004	0.933127436	-0.009797396
cg01922485	1	942696	?	0.917315824	0.961844685	0.960948211	0.000896473
cg12763038	1	943017	?	0.690618294	0.583116216	0.596977016	-0.0138608
cg26155170	1	943064	?	0.59497502	0.805409483	0.817460818	-0.012051335
cg03125763	1	943619	?	0.544451265	0.771724284	0.755702663	0.01602162
cg26155520	1	943647	?	0.865072525	0.744379688	0.752831151	-0.008451462
cg23691733	1	944093	?	0.572260311	0.844590767	0.861072889	-0.016482122
cg04985032	1	944439	?	0.504289079	0.848089001	0.861431454	-0.013342453
cg24004483	1	944783	?	0.896618661	0.882072315	0.8842432	-0.002170885
cg23281018	1	944789	?	0.272928676	0.809364524	0.834445253	-0.025080729
cg24157008	1	945321	?	0.545636505	0.672418388	0.696163672	-0.023745284
cg25552017	1	945416	?	0.18009746	0.341430367	0.358039769	-0.016609402
cg10984178	1	946099	?	0.134666612	0.723581421	0.778440669	-0.054859248
cg26420561	1	946675	?	0.815810543	0.57523308	0.582634303	-0.007401223
cg22020633	1	946683	?	0.005186204	0.305943128	0.259352055	0.046591073
cg01768082	1	946875	?	0.037876636	0.676830796	0.746735203	-0.069904407
cg07589034	1	947003	?	0.213562878	0.830619405	0.854432573	-0.023813168
cg22367159	1	947018	?	0.943201346	0.82934719	0.828015474	0.001331716
cg26837773	1	947091	?	0.724685065	0.279829533	0.266853804	0.012975728
cg15825373	1	947153	?	0.50463418	0.598257413	0.623017275	-0.024759861
cg22618402	1	947210	?	0.94497955	0.723900005	0.721722863	0.002177142
cg06538872	1	947343	?	0.29791036	0.645948486	0.679517636	-0.033569149
cg22182593	1	947864	ISG15	0.098700648	0.547893842	0.505291023	0.042602819
cg25610492	1	948625	ISG15	0.326262176	0.060554811	0.10926041	-0.048705599
cg08469540	1	948627	ISG15	0.639001452	0.074017062	0.088764594	-0.014747532
cg20022511	1	948740	ISG15	0.567969509	0.042301953	0.045596386	-0.003294433
cg21503301	1	948814	ISG15	0.98966235	0.026608196	0.026550361	5.78E-05
cg22115423	1	948819	ISG15	0.456612933	0.039384805	0.035928105	0.0034567
cg23684711	1	948879	ISG15;ISG15	0.905591378	0.070716491	0.069442197	0.001274293
cg08067365	1	948893	ISG15;ISG15	0.147181717	0.027239215	0.030772902	-0.003533687
cg20062691	1	949392	ISG15	0.143468261	0.181351893	0.201505641	-0.020153748
cg03811829	1	949449	ISG15	0.018569514	0.3772057	0.422107744	-0.044902044
cg11211792	1	949634	ISG15	0.652201954	0.610093367	0.620592395	-0.010499028
cg04788999	1	949850	ISG15	0.077831014	0.7641298	0.806471346	-0.042341545
cg16526047	1	949893	ISG15	0.311410459	0.532975514	0.543194533	-0.010219019
cg07123796	1	950971	?	0.909434194	0.317099313	0.313797269	0.003302044
cg26560020	1	952794	?	0.409110012	0.689453906	0.725857327	-0.03640342
cg09363892	1	954619	AGRN	0.851252151	0.327129533	0.330288947	-0.003159414
cg03185752	1	954631	AGRN	0.583970622	0.206938826	0.195185022	0.011753804
cg15153791	1	955083	AGRN	0.606576013	0.032514616	0.036910277	-0.004395661
cg04336684	1	955147	AGRN	0.832441867	0.075487764	0.07747585	-0.001988087
cg22482746	1	955163	AGRN	0.445875588	0.038002328	0.033622337	0.004379991
cg25177113	1	955463	AGRN	0.438424859	0.073361516	0.07078108	0.002580437
cg08223393	1	955701	AGRN	0.256845062	0.063302583	0.059507065	0.003795517
cg07008945	1	955720	AGRN	0.375408739	0.019518402	0.022303659	-0.002785257
cg11726631	1	955757	AGRN	0.017380179	0.053455225	0.03662308	0.016832145
cg19813362	1	956108	AGRN	0.792766845	0.033364389	0.034355361	-0.000990972
cg00299257	1	956217	AGRN	0.819986256	0.04393558	0.042342238	0.001593342
cg10046671	1	956299	AGRN	0.527403058	0.022158032	0.024692705	-0.002534673
cg24704476	1	956799	AGRN	0.599752432	0.821009838	0.834613468	-0.013603629
cg13917577	1	957119	AGRN	0.373406621	0.728351102	0.748426244	-0.020075142
cg17801765	1	958274	AGRN	0.018230994	0.971341988	0.960846132	0.010495855
cg13100600	1	958351	AGRN	0.418469542	0.883467008	0.89600342	-0.012536412
cg18272461	1	960761	AGRN	0.302063829	0.717566874	0.74140186	-0.023834986
cg07787977	1	962651	AGRN	0.496724902	0.852638608	0.865464369	-0.012825761
cg02632261	1	963599	AGRN	0.749829882	0.846434977	0.852262999	-0.005828022
cg07396477	1	963887	AGRN	0.837073242	0.869323023	0.866091944	0.003231079
cg15574137	1	963896	AGRN	0.10000145	0.90929468	0.924371944	-0.015077265
cg25774148	1	964497	AGRN	0.379272237	0.870966559	0.884320124	-0.013353565
cg17021880	1	964506	AGRN	0.563800176	0.880905013	0.89045913	-0.009554117
cg02288964	1	967561	AGRN	0.26104535	0.88063733	0.892444581	-0.011807251
cg02341264	1	967967	AGRN	0.477175694	0.916754052	0.901605874	0.015148178
cg06712559	1	968395	AGRN	0.578714684	0.946265976	0.951022235	-0.00475626
cg17928920	1	968558	AGRN	0.100343632	0.858921173	0.887414516	-0.028493344
cg14663984	1	969042	AGRN	0.685947359	0.765979049	0.778257556	-0.012278507
cg16318112	1	969254	AGRN	0.715825173	0.952901762	0.956063807	-0.003162046
cg09248054	1	969257	AGRN	0.943488146	0.947639995	0.946994925	0.00064507
cg15840462	1	969744	AGRN	0.453466119	0.854579211	0.875736228	-0.021157017
cg24598973	1	969825	AGRN	0.800053146	0.845563177	0.850578265	-0.005015088
cg16502826	1	970237	AGRN	0.384620719	0.749754997	0.774543287	-0.02478829
cg18147233	1	970294	AGRN	0.136667697	0.853810056	0.880295376	-0.026485321
cg20741620	1	972225	AGRN	0.510594747	0.766072094	0.782226358	-0.016154265
cg00525597	1	973595	AGRN	0.750829936	0.208497185	0.216170008	-0.007672823
cg26007962	1	973887	AGRN	0.338912118	0.741934158	0.768452676	-0.026518518
cg27541454	1	975551	AGRN	0.321628507	0.962993918	0.968919051	-0.005925133
cg25759916	1	975667	AGRN	0.360316424	0.853860955	0.872455604	-0.018594649
cg01150641	1	976168	AGRN	0.951071402	0.926147187	0.925582405	0.000564782
cg23625715	1	976172	AGRN	0.146204404	0.958560431	0.966731533	-0.008171101
cg26222311	1	976227	AGRN	0.534008377	0.909608933	0.918775214	-0.009166281
cg20594982	1	976707	AGRN	0.35353269	0.951887016	0.959985973	-0.008098957
cg06819605	1	977003	AGRN	0.026243683	0.93608236	0.952823734	-0.016741374
cg14248627	1	977509	AGRN;AGRN	0.193680877	0.826465975	0.846369761	-0.019903786
cg03790440	1	977896	AGRN	0.370268026	0.879593988	0.892671549	-0.013077561
cg15475967	1	978398	AGRN	0.544698959	0.884715492	0.87725858	0.007456912
cg02138082	1	978573	AGRN	0.950649986	0.808591928	0.805815826	0.002776102
cg10983617	1	978664	AGRN	0.936548419	0.951851129	0.953005336	-0.001154207
cg24934837	1	979057	AGRN;AGRN	0.685353365	0.757183514	0.751171171	0.006012343
cg04029236	1	979063	AGRN;AGRN	0.757622806	0.875001181	0.869760534	0.005240647
cg07407159	1	979484	AGRN	0.399643931	0.744068748	0.802141624	-0.058072876
cg16657578	1	979589	AGRN	0.749306849	0.921091774	0.924967255	-0.003875481
cg09134969	1	980304	AGRN	0.348644654	0.802574233	0.791266715	0.011307518
cg02635644	1	981164	AGRN	0.813282198	0.958626848	0.961640163	-0.003013315
cg01711077	1	981222	AGRN	0.776518364	0.653248091	0.659424839	-0.006176748
cg11471767	1	981226	AGRN;AGRN	0.590585271	0.862325387	0.872465906	-0.010140519
cg07501049	1	981392	AGRN	0.171037122	0.69205578	0.973247036	-0.281191256
cg14253035	1	981566	AGRN	0.070035937	0.863240876	0.888354485	-0.025113609
cg12469361	1	982189	AGRN	0.282869273	0.868666257	0.891855626	-0.023189369
cg24685837	1	982225	AGRN	0.446661607	0.858272526	0.871672319	-0.013399793
cg20988802	1	982491	AGRN	0.279473961	0.862136431	0.879247184	-0.017110753
cg02245706	1	982834	AGRN;AGRN;AGRN;AGRN	0.559824303	0.861919863	0.868770779	-0.006850916
cg22379708	1	982918	AGRN	0.451461167	0.834475199	0.848095344	-0.013620145
cg16026189	1	983039	AGRN	0.058371143	0.82748163	0.852253293	-0.024771663
cg18380070	1	983260	AGRN	0.501039818	0.90309153	0.912265738	-0.009174209
cg02494066	1	983386	AGRN	0.791575805	0.942987515	0.945187388	-0.002199873
cg09792712	1	983545	AGRN	0.604484281	0.921072793	0.925491048	-0.004418255
cg15469001	1	983611	AGRN	0.31798188	0.863227605	0.885218477	-0.021990872
cg02742603	1	983729	AGRN;AGRN;AGRN;AGRN	0.387642109	0.802376117	0.819800574	-0.017424457
cg08387293	1	984383	AGRN	0.147815634	0.86662193	0.895306798	-0.028684868
cg24730157	1	984428	AGRN	0.147676259	0.955618233	0.974144571	-0.018526338
cg10309261	1	985075	AGRN;AGRN	0.837822631	0.898858652	0.897050025	0.001808627
cg23801338	1	985239	AGRN	0.542722518	0.968095488	0.97178911	-0.003693622
cg13244315	1	985393	AGRN	0.281361643	0.977525685	0.962367142	0.015158544
cg11708842	1	985752	AGRN;AGRN	0.957019539	0.817856879	0.818941418	-0.00108454
cg11853970	1	986037	AGRN	0.995773244	0.87189056	0.871996897	-0.000106337
cg08480609	1	986560	AGRN	0.111610688	0.912685958	0.925328294	-0.012642336
cg03120284	1	986894	AGRN	0.644143329	0.793932797	0.806010179	-0.012077383
cg27561293	1	987169	AGRN;AGRN	0.796427441	0.983169039	0.984318204	-0.001149165
cg04391811	1	987181	AGRN;AGRN;AGRN;AGRN	0.119405065	0.98130768	0.977416633	0.003891047
cg12147785	1	987190	AGRN;AGRN;AGRN;AGRN	0.759830113	0.896727525	0.899618389	-0.002890864
cg10490668	1	987502	AGRN	0.264378948	0.882222435	0.903448775	-0.021226341
cg22627753	1	988623	AGRN	0.295501392	0.936921827	0.944073798	-0.007151971
cg04559824	1	989224	AGRN	0.699693708	0.762245522	0.767889456	-0.005643934
cg07912402	1	989305	AGRN	0.210958978	0.968777441	0.975463219	-0.006685777
cg04274259	1	989392	AGRN	0.111844725	0.864996231	0.886384293	-0.021388062
cg16903000	1	990293	AGRN	0.669721633	0.927356682	0.931452599	-0.004095917
cg01757980	1	990319	AGRN;AGRN	0.916786966	0.800880435	0.803653044	-0.002772609
cg12483930	1	990341	AGRN	0.850225488	0.883644898	0.880107198	0.0035377
cg02415349	1	990470	AGRN	0.962797909	0.895670226	0.896533654	-0.000863427
cg14252395	1	990557	AGRN	0.728020404	0.871232367	0.877013226	-0.005780859
cg02096324	1	991525	?	0.657439206	0.875585661	0.881740729	-0.006155068
cg08262378	1	991533	?	0.474778697	0.769986429	0.758963232	0.011023197
cg13439946	1	991708	?	0.413950409	0.832638546	0.859805199	-0.027166653
cg08250879	1	993580	?	0.322837967	0.04202868	0.050224459	-0.008195779
cg12184864	1	994498	?	0.875592764	0.065733554	0.063460253	0.0022733
cg21607076	1	994582	?	0.601120995	0.089531349	0.100395108	-0.010863759
cg12647165	1	994637	?	0.713487641	0.041895737	0.046443414	-0.004547677
cg02482614	1	995013	?	0.53460587	0.034628915	0.039342313	-0.004713398
cg17098415	1	995021	?	0.917236679	0.035690905	0.036526951	-0.000836046
cg11308274	1	995026	?	0.833434807	0.027311051	0.028703061	-0.00139201
cg08459564	1	995180	?	0.191487272	0.057801186	0.069829434	-0.012028248
cg04919596	1	996054	?	0.744279607	0.489293866	0.493877985	-0.004584119
cg24678117	1	996294	?	0.593518997	0.848481371	0.856511727	-0.008030356
cg22169680	1	997269	?	0.993030517	0.872309676	0.872448473	-0.000138797
cg10720997	1	997858	?	0.968745216	0.691795021	0.693474078	-0.001679057
cg09908510	1	998347	?	0.440558325	0.708231444	0.69417492	0.014056524
cg09123721	1	998638	?	0.592334518	0.849974035	0.861922831	-0.011948795
cg11405655	1	999599	?	0.781192709	0.14810383	0.144195922	0.003907908
cg25523405	1	999679	?	0.875636818	0.042273041	0.043260132	-0.000987092
cg02105666	1	999724	?	0.533255192	0.036376049	0.033608428	0.002767622
cg21139076	1	999826	?	0.339392929	0.06267186	0.051644125	0.011027735
cg07549208	1	999888	?	0.248364997	0.057729034	0.046987742	0.010741292
cg21779088	1	1000856	?	0.384728913	0.049190593	0.044726581	0.004464012
cg26614117	1	1001511	?	0.220977569	0.399117897	0.422541046	-0.023423149
cg06095202	1	1001867	?	0.532880383	0.740639731	0.764716957	-0.024077226
cg04891761	1	1001973	?	0.799219154	0.097935419	0.100222761	-0.002287343
cg15500259	1	1002068	?	0.187226112	0.465842365	0.487383662	-0.021541297
cg10955566	1	1003126	?	0.460798518	0.508872203	0.491895076	0.016977127
cg08709360	1	1003376	?	0.84936647	0.899630841	0.895398909	0.004231932
cg01244934	1	1003417	?	0.128849269	0.726492653	0.774500734	-0.048008081
cg15899727	1	1003529	?	0.834628496	0.590005731	0.5923666	-0.002360869
cg18432292	1	1003755	?	0.198007121	0.728353946	0.69912454	0.029229406
cg24475622	1	1003851	?	0.701576038	0.515998886	0.522533882	-0.006534996
cg07147720	1	1004260	?	0.658723582	0.042413354	0.039388297	0.003025057
cg24047311	1	1004464	?	0.610825735	0.021420982	0.023750896	-0.002329913
cg16095440	1	1004775	?	0.906550092	0.020665184	0.019932064	0.00073312
cg08750554	1	1005100	?	0.953803303	0.092823167	0.092048232	0.000774935
cg26702212	1	1005170	?	0.938968364	0.588976279	0.587647451	0.001328828
cg24517686	1	1005398	?	0.964073637	0.057962833	0.057739872	0.000222961
cg27222785	1	1008091	?	0.585351056	0.323732332	0.313967211	0.009765121
cg09864227	1	1008207	?	0.616196131	0.054624098	0.050945003	0.003679095
cg26111997	1	1009281	RNF223	0.032559949	0.435457826	0.472861368	-0.037403543
cg07181843	1	1009445	?	0.583562946	0.151260569	0.159923373	-0.008662804
cg25646531	1	1009741	RNF223	0.024458457	0.646671561	0.703958164	-0.057286603
cg00478379	1	1009781	RNF223	0.588268938	0.128261954	0.120655537	0.007606417
cg10782557	1	1010139	RNF223	0.00845273	0.184446866	0.243064757	-0.058617891
cg13754917	1	1010209	RNF223	0.245948886	0.304955724	0.335601213	-0.030645489
cg10168544	1	1010769	RNF223	0.437787059	0.412731454	0.421542361	-0.008810906
cg01912388	1	1011560	?	0.695254592	0.395299271	0.408099847	-0.012800576
cg14854474	1	1012526	?	0.36800359	0.220391361	0.232257641	-0.01186628
cg01518906	1	1013276	?	0.629961255	0.308656056	0.302779784	0.005876273
cg14964771	1	1014356	?	0.165755155	0.195055557	0.172610974	0.022444583
cg22044028	1	1015392	?	0.626934834	0.025947106	0.028202176	-0.002255071
cg15576492	1	1015447	?	0.593149282	0.065747266	0.060710367	0.005036899
cg11200797	1	1016470	?	0.608545418	0.714914477	0.737987691	-0.023073214
cg16383573	1	1017019	?	0.518493089	0.858972864	0.871070982	-0.012098118
cg00305285	1	1017115	?	0.424068907	0.721280703	0.748476922	-0.027196219
cg24378253	1	1017383	C1orf159	0.105035434	0.957004936	0.967686774	-0.010681837
cg04794393	1	1018118	C1orf159	0.910343511	0.89162141	0.888986701	0.002634709
cg17840536	1	1018254	C1orf159	0.347045675	0.889816939	0.903830036	-0.014013097
cg19758750	1	1018479	C1orf159	0.727812481	0.817652078	0.826287218	-0.00863514
cg16632098	1	1019524	C1orf159	0.867640175	0.771123172	0.776250982	-0.005127811
cg18024260	1	1019860	C1orf159	0.45238584	0.981233142	0.975921293	0.005311849
cg12924059	1	1019902	C1orf159	0.612437158	0.917663537	0.923839851	-0.006176314
cg15099245	1	1019953	C1orf159	0.375898581	0.752861933	0.743446817	0.009415115
cg08039585	1	1020002	C1orf159	0.179902799	0.86488754	0.899323448	-0.034435908
cg19734301	1	1020365	C1orf159	0.607199066	0.758455514	0.749648995	0.008806518
cg08470135	1	1020738	C1orf159	0.897834759	0.869353014	0.872500036	-0.003147022
cg05035248	1	1020820	C1orf159	0.355404678	0.972185428	0.963259107	0.008926321
cg05041517	1	1021029	C1orf159	0.01346503	0.58896049	0.560866942	0.028093548
cg15207999	1	1021210	C1orf159	0.429847124	0.825462186	0.841009289	-0.015547103
cg26338735	1	1021299	C1orf159	0.834524228	0.872156892	0.875903332	-0.00374644
cg24437834	1	1022530	C1orf159	0.831196571	0.852719949	0.856199162	-0.003479213
cg15565004	1	1022642	C1orf159	0.781212209	0.747836137	0.751459326	-0.003623189
cg19999567	1	1022900	C1orf159	0.170815689	0.847313507	0.88795748	-0.040643973
cg19856606	1	1022932	C1orf159	0.948938223	0.925609931	0.926363542	-0.000753612
cg12743165	1	1022995	C1orf159	0.312355284	0.897010852	0.910461883	-0.013451032
cg04065236	1	1023150	C1orf159	0.901089424	0.865825005	0.868374653	-0.002549648
cg04315086	1	1023163	C1orf159	0.303518564	0.92665399	0.93763773	-0.01098374
cg09358422	1	1023247	C1orf159	0.648816066	0.962948404	0.959348459	0.003599944
cg24523322	1	1023281	C1orf159	0.134282972	0.965142701	0.973160567	-0.008017866
cg12612065	1	1023319	C1orf159	0.803492879	0.884663731	0.881474484	0.003189247
cg16060740	1	1023891	C1orf159	0.806150002	0.634612851	0.62702377	0.007589082
cg13870982	1	1024212	C1orf159	0.259200751	0.770555871	0.750868701	0.01968717
cg14010231	1	1024413	C1orf159	0.311743998	0.908952395	0.895503555	0.01344884
cg22343299	1	1024513	C1orf159	0.937157334	0.973998468	0.974322842	-0.000324374
cg17596279	1	1024608	C1orf159	0.113252686	0.778661004	0.740959342	0.037701663
cg15322667	1	1026255	C1orf159	0.418936847	0.856225516	0.846595219	0.009630297
cg00648573	1	1026410	C1orf159	0.91407504	0.895755487	0.893720391	0.002035096
cg11144217	1	1027520	C1orf159	0.651015779	0.958171055	0.953092283	0.005078772
cg10782633	1	1027572	C1orf159	0.430711341	0.976311198	0.980084362	-0.003773164
cg27169685	1	1027716	C1orf159	0.256059058	0.850522492	0.875519973	-0.024997481
cg06727198	1	1027729	C1orf159	0.379225685	0.791563161	0.812736689	-0.021173528
cg06375409	1	1028286	C1orf159	0.575417945	0.675678773	0.664419009	0.011259764
cg19307389	1	1028583	C1orf159	0.946365995	0.823597589	0.825110401	-0.001512812
cg06444226	1	1028785	C1orf159	0.412151481	0.773864109	0.791583166	-0.017719057
cg06181703	1	1028878	C1orf159	0.811484394	0.928364687	0.925577529	0.002787157
cg23812948	1	1030656	C1orf159	0.980963806	0.91525915	0.914914038	0.000345112
cg17539962	1	1031460	C1orf159	0.035552928	0.92982426	0.903554416	0.026269845
cg26040075	1	1034421	C1orf159	0.73274881	0.605403135	0.595652114	0.009751022
cg24165743	1	1041884	C1orf159	0.244473007	0.87603099	0.89318073	-0.01714974
cg05007472	1	1042420	C1orf159	0.676687293	0.954418859	0.958168957	-0.003750098
cg01881456	1	1042451	C1orf159	0.528384006	0.83736718	0.857402072	-0.020034891
cg00546078	1	1043888	C1orf159	0.826806839	0.941760939	0.93956879	0.002192149
cg16685990	1	1044287	C1orf159	0.869237266	0.954656044	0.953039148	0.001616897
cg19860160	1	1045382	C1orf159	0.749338397	0.928155532	0.930883086	-0.002727554
cg26405545	1	1045506	C1orf159	0.715619158	0.858913116	0.867481748	-0.008568631
cg20961824	1	1046086	C1orf159	0.539747797	0.891738781	0.882366896	0.009371885
cg09762182	1	1046164	C1orf159	0.908904636	0.944422188	0.943319848	0.00110234
cg11754357	1	1046230	C1orf159	0.711791542	0.872595339	0.87730115	-0.004705811
cg05527091	1	1046324	C1orf159	0.00033233	0.960286746	0.97410857	-0.013821824
cg12137247	1	1047475	C1orf159	0.813024666	0.472531686	0.470421764	0.002109922
cg24709745	1	1049864	C1orf159	0.946105578	0.901879862	0.900870094	0.001009769
cg08927102	1	1050110	C1orf159	0.304792882	0.934426935	0.943702778	-0.009275844
cg27302190	1	1050210	C1orf159	0.368505148	0.808046541	0.834180148	-0.026133608
cg18025136	1	1050579	C1orf159	0.171089533	0.646020645	0.672988973	-0.026968327
cg24638131	1	1050690	C1orf159	0.029946593	0.176526773	0.206561448	-0.030034675
cg14981312	1	1050737	C1orf159	0.616308973	0.197673496	0.20967928	-0.012005784
cg09383789	1	1051364	C1orf159	0.314159424	0.08371773	0.078074155	0.005643575
cg27053169	1	1051523	C1orf159;C1orf159	0.765083737	0.239757146	0.246620442	-0.006863295
cg26541516	1	1051657	C1orf159;C1orf159	0.184687949	0.044958759	0.039143942	0.005814817
cg03956833	1	1051711	C1orf159;C1orf159	0.672093323	0.073131022	0.077801558	-0.004670536
cg08881995	1	1051895	C1orf159	0.424092072	0.020120808	0.015863638	0.00425717
cg03705284	1	1051907	C1orf159	0.331956121	0.02371061	0.025726902	-0.002016291
cg15030799	1	1052094	C1orf159	0.571749907	0.018479476	0.02118791	-0.002708434
cg20156053	1	1052297	C1orf159	0.396332752	0.077138735	0.070360674	0.00677806
cg10126324	1	1052600	C1orf159	0.259036218	0.206470927	0.2381811	-0.031710173
cg06036677	1	1052664	C1orf159	0.006006524	0.402531227	0.453049675	-0.050518448
cg10579718	1	1052886	C1orf159	0.087695486	0.630742935	0.675473533	-0.044730598
cg16679343	1	1052949	C1orf159	0.350106866	0.307151057	0.283340687	0.02381037
cg19626656	1	1053027	C1orf159	0.044047233	0.668246095	0.763351193	-0.095105098
cg18943819	1	1053794	?	0.009061741	0.310699063	0.289625249	0.021073813
cg10026356	1	1053900	?	0.059123645	0.404316251	0.345211669	0.059104582
cg19248961	1	1054743	?	0.589365278	0.093722024	0.089114658	0.004607367
cg10177439	1	1055533	?	0.105531762	0.764502316	0.808304779	-0.043802463
cg26346563	1	1056347	?	0.357509719	0.435533894	0.463210456	-0.027676562
cg00918900	1	1057335	?	0.737037429	0.026377297	0.028701207	-0.00232391
cg27582017	1	1057683	?	0.840913652	0.029440493	0.031140008	-0.001699516
cg10113217	1	1058077	?	0.26468019	0.261296949	0.246222457	0.015074492
cg08899471	1	1058439	?	0.576922945	0.060063244	0.06485614	-0.004792895
cg11920144	1	1060947	?	0.350166523	0.046427552	0.053078528	-0.006650975
cg20619296	1	1061521	?	0.509055235	0.846952929	0.864580456	-0.017627526
cg18329352	1	1061585	?	0.701839068	0.820229984	0.829704476	-0.009474492
cg25973293	1	1061647	?	0.754207614	0.941455747	0.938870574	0.002585173
cg27582546	1	1062237	?	0.622282713	0.878201509	0.887827524	-0.009626015
cg03520879	1	1062793	?	0.476322037	0.802099044	0.813033267	-0.010934223
cg06798288	1	1063186	?	0.529777989	0.234886074	0.222915278	0.011970796
cg23035597	1	1063527	?	0.380425472	0.062347491	0.05535797	0.006989521
cg02838683	1	1063857	?	0.32938904	0.079992927	0.072159103	0.007833824
cg08131937	1	1064069	?	0.305341469	0.047230607	0.058235683	-0.011005076
cg22512779	1	1064122	?	0.552644739	0.043288737	0.046670313	-0.003381576
cg23622235	1	1064942	?	0.788952842	0.763668335	0.774289082	-0.010620747
cg17094363	1	1065864	?	0.841195855	0.042451013	0.040920984	0.001530029
cg09146328	1	1065894	?	0.814945061	0.089227046	0.091644813	-0.002417767
cg21775619	1	1066087	?	0.155737529	0.278479394	0.235678978	0.042800416
cg07179016	1	1066277	?	0.397859831	0.782127417	0.809290579	-0.027163162
cg07203151	1	1066544	?	0.243573797	0.757682683	0.790514413	-0.03283173
cg11750929	1	1067099	?	0.642157976	0.840013543	0.853245218	-0.013231675
cg01776299	1	1067163	?	0.676178691	0.898849608	0.892811896	0.006037712
cg00300303	1	1067223	?	0.321814689	0.894690522	0.910005845	-0.015315323
cg09032281	1	1067397	?	0.314221902	0.687750857	0.731982438	-0.044231581
cg02852398	1	1068089	?	0.314110154	0.368732609	0.385874921	-0.017142312
cg18272703	1	1069929	?	0.507581723	0.86608818	0.883235846	-0.017147666
cg05528516	1	1070040	?	0.771568523	0.875424506	0.870142038	0.005282468
cg13361271	1	1070325	?	0.195117628	0.714699625	0.699095814	0.015603812
cg25237545	1	1070967	LINC01342	0.260677877	0.805727941	0.837031478	-0.031303537
cg09914843	1	1071435	LINC01342	0.413300117	0.868467496	0.880931384	-0.012463888
cg15822328	1	1072197	?	0.496438618	0.879057384	0.890791964	-0.01173458
cg07304255	1	1072259	LINC01342	0.372126825	0.723583299	0.706127034	0.017456265
cg19925558	1	1072370	?	0.063610686	0.799399279	0.816026096	-0.016626817
cg22433276	1	1072642	?	0.093214499	0.949954207	0.962447277	-0.01249307
cg06615380	1	1072902	?	0.828543014	0.877675014	0.871369982	0.006305032
cg11071912	1	1073424	?	0.715745784	0.867558721	0.874838598	-0.007279877
cg00812770	1	1073510	?	0.867848684	0.890994684	0.893389093	-0.002394409
cg16254267	1	1073529	?	0.365704058	0.813152582	0.783144464	0.030008118
cg12274407	1	1074226	?	0.680384885	0.846139422	0.855483637	-0.009344216
cg16639967	1	1074382	LINC01342	0.475247336	0.846231858	0.859080233	-0.012848375
cg14824543	1	1076166	?	0.370486915	0.926884185	0.935257215	-0.00837303
cg21862126	1	1076296	?	0.77316582	0.933425388	0.928780337	0.004645051
cg12097325	1	1076431	?	0.270778347	0.939405964	0.955640409	-0.016234446
cg15207968	1	1078147	?	0.292880916	0.899643242	0.921650903	-0.022007661
cg12755103	1	1078519	?	0.462436701	0.878576034	0.893906117	-0.015330082
cg19708306	1	1078901	?	0.603089405	0.795311749	0.811348799	-0.01603705
cg03760138	1	1079260	?	0.977745922	0.524862114	0.525709394	-0.00084728
cg24158844	1	1079561	?	0.816339073	0.71994218	0.713586772	0.006355408
cg25772221	1	1079622	?	0.382558435	0.755311461	0.732707005	0.022604456
cg16140890	1	1082406	?	0.345653913	0.604870708	0.644216583	-0.039345875
cg13395069	1	1082951	?	0.332999862	0.815034243	0.824409363	-0.00937512
cg03228985	1	1083642	?	0.629229029	0.893838771	0.903001708	-0.009162937
cg16989340	1	1084147	?	0.932460553	0.547160326	0.548127297	-0.000966971
cg20254790	1	1084473	?	0.40953984	0.633192311	0.614535908	0.018656403
cg11811960	1	1085580	?	0.031025103	0.6308013	0.60536003	0.02544127
cg04311266	1	1086777	?	0.606067735	0.837884258	0.849169288	-0.01128503
cg05929553	1	1086836	?	0.46406063	0.914710642	0.923940983	-0.009230341
cg10399850	1	1089668	?	0.912704162	0.753716389	0.749782467	0.003933922
cg08803531	1	1090812	?	0.494963979	0.940436219	0.93451675	0.005919469
cg12806826	1	1091669	?	0.537657559	0.836721508	0.85106038	-0.014338873
cg15988843	1	1092940	?	0.467842413	0.942042745	0.932419642	0.009623103
cg23891858	1	1093212	?	0.974304281	0.760861673	0.76050101	0.000360662
cg14288281	1	1093457	?	0.297102613	0.748009147	0.787286839	-0.039277692
cg07213830	1	1093940	?	0.1722776	0.501089082	0.521660422	-0.02057134
cg09661118	1	1094764	?	0.146957546	0.882452047	0.902901595	-0.020449548
cg02971920	1	1095607	?	0.83834804	0.861286143	0.857755902	0.003530241
cg06767191	1	1095737	?	0.444609443	0.602372789	0.619562046	-0.017189257
cg15688253	1	1096717	?	0.437536564	0.866018149	0.879168693	-0.013150544
cg22864340	1	1096765	?	0.95310614	0.843409765	0.842246658	0.001163107
cg10335452	1	1097027	?	0.76524379	0.729009164	0.734663894	-0.005654729
cg06193359	1	1097179	?	0.014494517	0.712845945	0.753419267	-0.040573322
cg13560058	1	1097233	?	0.213533513	0.719742499	0.758987508	-0.039245009
cg00082285	1	1097270	?	0.106861576	0.7411261	0.786224463	-0.045098363
cg21778193	1	1098070	?	0.82185727	0.628042866	0.633074218	-0.005031351
cg15489799	1	1098380	?	0.164957445	0.704559488	0.740584181	-0.036024693
cg22521151	1	1098900	?	0.347720804	0.847153816	0.866573862	-0.019420045
cg00207921	1	1098992	?	0.204203303	0.759904799	0.793604206	-0.033699407
cg20544808	1	1099051	?	0.399143344	0.831465279	0.852357558	-0.020892278
cg18792131	1	1099166	?	0.455405323	0.958927227	0.969144964	-0.010217737
cg08090385	1	1099583	?	0.509056391	0.813102779	0.800857703	0.012245076
cg08474826	1	1099630	?	0.092355939	0.815658722	0.848915813	-0.033257091
cg20185617	1	1099651	?	0.149582729	0.609463411	0.644810121	-0.03534671
cg04972348	1	1100035	?	0.000878975	0.387096394	0.429302112	-0.042205718
cg06618740	1	1100126	?	0.405605267	0.289735056	0.323916672	-0.034181616
cg15414773	1	1100360	?	0.702594182	0.104731168	0.098072887	0.006658281
cg21475076	1	1100493	?	0.298299596	0.076031985	0.09172859	-0.015696605
cg14476334	1	1100557	?	0.438453869	0.133437696	0.15018082	-0.016743124
cg22109930	1	1101302	MIR200B	0.237992567	0.045932001	0.055633402	-0.009701402
cg13449535	1	1101348	MIR200B	0.446325289	0.058408635	0.06470979	-0.006301155
cg07123481	1	1101431	MIR200B	0.411540178	0.136868465	0.125559671	0.011308794
cg01537494	1	1102276	MIR200B;MIR200A	0.005929376	0.64053679	0.705990718	-0.065453929
cg02825344	1	1102294	MIR200B;MIR200A	0.016205989	0.655459224	0.729584737	-0.074125513
cg02331673	1	1102389	MIR200B;MIR200A	0.031052862	0.711203376	0.772456376	-0.061253
cg11203990	1	1102417	MIR200B;MIR200A	0.012135815	0.655416771	0.748319465	-0.092902694
cg13362546	1	1102960	MIR200A;MIR429	0.139891663	0.441125683	0.494616426	-0.053490743
cg21810793	1	1103225	MIR200A;MIR429	0.78768153	0.52964797	0.533509261	-0.003861291
cg25101291	1	1103235	MIR200A;MIR429	0.177246872	0.554079594	0.582841344	-0.02876175
cg16561256	1	1103266	MIR200A;MIR429	0.33820264	0.532809533	0.55842336	-0.025613827
cg26330479	1	1104257	MIR429	0.501284968	0.39100656	0.383741648	0.007264912
cg06967105	1	1104265	MIR429	0.198463314	0.295466932	0.274410346	0.021056586
cg23651812	1	1104366	MIR429	0.14692048	0.111954948	0.133857586	-0.021902638
cg03528302	1	1104399	MIR429	0.216387887	0.492136488	0.537429692	-0.045293205
cg18348086	1	1104526	?	0.401658714	0.718261159	0.748530734	-0.030269574
cg23731501	1	1105317	?	0.648785968	0.800594867	0.814803163	-0.014208296
cg14287724	1	1105518	?	0.148808926	0.902430648	0.915141779	-0.012711132
cg25605174	1	1106175	?	0.998643718	0.636580251	0.636545504	3.47E-05
cg26578072	1	1108521	TTLL10	0.213252348	0.382075129	0.372326047	0.009749081
cg23857983	1	1108690	TTLL10	0.456087415	0.19258869	0.182037773	0.010550917
cg27631599	1	1108820	TTLL10	0.280233165	0.126149872	0.172768993	-0.046619121
cg14709479	1	1108924	TTLL10	0.127275297	0.239530691	0.286400851	-0.04687016
cg14786652	1	1109192	TTLL10	0.489312811	0.432278194	0.455026329	-0.022748135
cg21288685	1	1109244	TTLL10	0.601778904	0.110653946	0.103844131	0.006809815
cg25544075	1	1109315	TTLL10	0.313133727	0.058608699	0.053489989	0.00511871
cg10143960	1	1109486	TTLL10	0.267736338	0.083573598	0.0748084	0.008765198
cg01511231	1	1109676	TTLL10	0.506082476	0.083624939	0.077933672	0.005691267
cg03278726	1	1109832	TTLL10	0.272284143	0.422794957	0.439324927	-0.01652997
cg15417666	1	1109840	TTLL10	0.090005953	0.374343878	0.397803001	-0.023459123
cg18770446	1	1109983	TTLL10	0.115933066	0.800943839	0.839577457	-0.038633618
cg22047469	1	1110107	TTLL10	0.086822139	0.74875139	0.808678436	-0.059927046
cg08933284	1	1111095	TTLL10	0.087512994	0.545264353	0.593034242	-0.047769889
cg04206665	1	1113501	TTLL10	0.168531168	0.468811497	0.451760305	0.017051193
cg18382926	1	1113624	TTLL10;TTLL10	0.606389511	0.07358562	0.067864073	0.005721548
cg08844387	1	1114172	TTLL10;TTLL10	0.521781516	0.13727386	0.149186018	-0.011912158
cg16043700	1	1114523	TTLL10;TTLL10	0.539791384	0.595960778	0.586356932	0.009603847
cg19584957	1	1114579	TTLL10;TTLL10	0.016376709	0.430153448	0.400263523	0.029889925
cg07173112	1	1114698	TTLL10;TTLL10	0.033343034	0.300278352	0.280575343	0.019703009
cg07841371	1	1114912	TTLL10;TTLL10	0.371456336	0.744877763	0.777426262	-0.0325485
cg23275914	1	1114914	TTLL10;TTLL10	0.560473675	0.776937548	0.797124807	-0.020187259
cg14220262	1	1114963	TTLL10;TTLL10	0.754946317	0.104849013	0.100220191	0.004628823
cg05555852	1	1115054	TTLL10;TTLL10;TTLL10	0.433144589	0.156828607	0.14591505	0.010913557
cg02848157	1	1115070	TTLL10;TTLL10	0.148083198	0.285086545	0.262310983	0.022775562
cg24884961	1	1115083	TTLL10;TTLL10;TTLL10	0.05596181	0.265848273	0.236975025	0.028873248
cg17168771	1	1115378	TTLL10;TTLL10	0.295813265	0.47976459	0.496441623	-0.016677034
cg02014020	1	1115461	TTLL10;TTLL10	0.455834895	0.646288663	0.679023501	-0.032734839
cg03340606	1	1115575	TTLL10;TTLL10	0.224274626	0.357067743	0.3858865	-0.028818757
cg17510786	1	1115729	TTLL10;TTLL10	0.110271393	0.510653457	0.494703018	0.015950439
cg19724260	1	1115858	TTLL10;TTLL10;TTLL10;TTLL10	0.831687891	0.184520862	0.188647392	-0.00412653
cg05706898	1	1115920	TTLL10;TTLL10	0.38518715	0.118370927	0.098004914	0.020366014
cg14008593	1	1117473	TTLL10;TTLL10	0.059693802	0.314560841	0.357101753	-0.042540911
cg00699898	1	1117562	TTLL10;TTLL10	0.739932658	0.127716902	0.131994347	-0.004277445
cg16366262	1	1118157	TTLL10;TTLL10	0.494832792	0.103901689	0.111302852	-0.007401163
cg08886036	1	1118934	TTLL10;TTLL10	0.962707786	0.776390377	0.775103663	0.001286714
cg06440474	1	1118965	TTLL10;TTLL10	0.064139943	0.695788622	0.761466333	-0.065677711
cg16053440	1	1119429	TTLL10;TTLL10	0.733421519	0.066728098	0.063121373	0.003606725
cg14278226	1	1120395	TTLL10;TTLL10	0.600386776	0.483797963	0.476238986	0.007558977
cg23087108	1	1120617	TTLL10;TTLL10	0.024813624	0.323347619	0.399620023	-0.076272403
cg06910084	1	1121086	TTLL10;TTLL10	0.288389824	0.248265497	0.22841099	0.019854507
cg04808954	1	1124420	TTLL10	0.876382212	0.232554517	0.222908118	0.009646399
cg10333212	1	1126163	TTLL10	0.057201006	0.372629538	0.483292845	-0.110663307
cg05652547	1	1131983	TTLL10	0.086437141	0.630312606	0.658715932	-0.028403326
cg02852923	1	1132852	TTLL10	0.73698812	0.814686547	0.823396768	-0.008710221
cg00146669	1	1132962	TTLL10	0.278531049	0.519241432	0.561872066	-0.042630634
cg18411941	1	1132976	TTLL10	0.455420231	0.418730378	0.430486317	-0.011755939
cg09021712	1	1133215	TTLL10	0.272328721	0.768611137	0.799861498	-0.031250361
cg04154653	1	1133248	TTLL10	0.979499453	0.774295354	0.773520323	0.000775031
cg14000174	1	1133255	TTLL10	0.397693404	0.863187989	0.886575987	-0.023387998
cg13089299	1	1133550	?	0.376932993	0.397601433	0.405002778	-0.007401345
cg22723960	1	1134018	?	0.022413433	0.463408381	0.520430876	-0.057022494
cg13360866	1	1135492	?	0.707754022	0.118872101	0.122286513	-0.003414412
cg24807889	1	1135955	?	0.364844813	0.465473375	0.474945772	-0.009472397
cg05952202	1	1136401	?	0.889469327	0.050259332	0.049346854	0.000912478
cg04172501	1	1136430	?	0.774405966	0.08443262	0.080871434	0.003561186
cg22696995	1	1136667	?	0.996994699	0.068653257	0.068691958	-3.87E-05
cg23400617	1	1137099	?	0.997344866	0.154325088	0.154270056	5.50E-05
cg06778273	1	1137117	?	0.922589659	0.102385368	0.101361882	0.001023486
cg18319381	1	1138931	TNFRSF18;TNFRSF18;TNFRSF18	0.023613486	0.067292954	0.090495398	-0.023202444
cg19413397	1	1139061	TNFRSF18;TNFRSF18;TNFRSF18	0.019391742	0.624664076	0.6838679	-0.059203824
cg12810734	1	1139603	TNFRSF18;TNFRSF18;TNFRSF18	0.250687078	0.136678695	0.118502743	0.018175953
cg16046810	1	1140664	TNFRSF18;TNFRSF18;TNFRSF18	0.688994324	0.505390825	0.499712238	0.005678587
cg22345205	1	1141084	TNFRSF18;TNFRSF18;TNFRSF18	0.901143947	0.053942686	0.05443683	-0.000494143
cg21038584	1	1141226	TNFRSF18;TNFRSF18;TNFRSF18	0.511254882	0.437793892	0.428891958	0.008901934
cg19237691	1	1141617	TNFRSF18;TNFRSF18;TNFRSF18	0.070036997	0.431387103	0.46083335	-0.029446247
cg08641866	1	1141790	TNFRSF18;TNFRSF18;TNFRSF18	0.35711416	0.321611797	0.340775785	-0.019163988
cg14886269	1	1141927	TNFRSF18;TNFRSF18;TNFRSF18	0.374964546	0.14083336	0.1290488	0.01178456
cg15706223	1	1141934	TNFRSF18;TNFRSF18;TNFRSF18	0.820153707	0.151700476	0.154528568	-0.002828093
cg06097659	1	1141991	TNFRSF18;TNFRSF18;TNFRSF18;TNFRSF18;TNFRSF18;TNFRSF18	0.714679733	0.134191694	0.140055207	-0.005863513
cg04343794	1	1142132	TNFRSF18;TNFRSF18;TNFRSF18	0.311880467	0.301211675	0.287077501	0.014134173
cg07671976	1	1142215	TNFRSF18;TNFRSF18;TNFRSF18	0.299691705	0.156504606	0.138473259	0.018031347
cg25725823	1	1142254	TNFRSF18;TNFRSF18;TNFRSF18	0.827907954	0.105821029	0.10272435	0.003096679
cg00086243	1	1142405	TNFRSF18;TNFRSF18;TNFRSF18	0.960185149	0.086083931	0.086731015	-0.000647084
cg10583942	1	1142892	TNFRSF18;TNFRSF18;TNFRSF18	0.489368696	0.599887359	0.543182745	0.056704615
cg07119157	1	1142932	TNFRSF18;TNFRSF18;TNFRSF18	0.261072071	0.42491821	0.492436828	-0.067518618
cg19092396	1	1143751	?	0.643615239	0.248895549	0.234674728	0.014220821
cg12701018	1	1144005	?	0.96124196	0.461939492	0.461274098	0.000665394
cg25144135	1	1144012	?	0.418670418	0.528758822	0.516220445	0.012538377
cg20996124	1	1144203	?	0.676052787	0.566282311	0.559229446	0.007052864
cg16266669	1	1144558	?	0.330067752	0.562461216	0.545677343	0.016783874
cg02296931	1	1144658	?	0.044616098	0.094948107	0.194285919	-0.099337812
cg15924570	1	1144724	?	0.819459846	0.361092919	0.364300771	-0.003207851
cg15993652	1	1145618	?	0.058724874	0.443424929	0.533381753	-0.089956823
cg25625296	1	1145848	?	0.034606517	0.495176084	0.554453196	-0.059277111
cg09503311	1	1146777	TNFRSF4	0.641041604	0.64721848	0.663767493	-0.016549013
cg20544186	1	1146903	TNFRSF4	0.104988553	0.660089152	0.707184714	-0.047095562
cg01437515	1	1148315	TNFRSF4	0.179351753	0.297172758	0.317725507	-0.02055275
cg12759096	1	1148973	TNFRSF4	0.599870644	0.463812248	0.47090543	-0.007093182
cg22335801	1	1149091	TNFRSF4	0.156352885	0.170868508	0.157966806	0.012901702
cg14661234	1	1149192	TNFRSF4	0.250644751	0.386510606	0.406723567	-0.020212961
cg23166857	1	1149501	TNFRSF4	0.388420258	0.838908823	0.860583449	-0.021674626
cg09586191	1	1149661	TNFRSF4	0.884121685	0.843551228	0.840395031	0.003156197
cg01341040	1	1149724	TNFRSF4	0.67011312	0.494846037	0.488759207	0.00608683
cg21616720	1	1150085	TNFRSF4	0.514477	0.808642493	0.821432936	-0.012790443
cg21815220	1	1150410	TNFRSF4	0.181710378	0.60232514	0.622002129	-0.019676989
cg17084044	1	1150416	TNFRSF4	0.240764792	0.705746778	0.746790067	-0.041043289
cg16252905	1	1150936	TNFRSF4	0.904817607	0.82570563	0.828523761	-0.00281813
cg26312965	1	1152547	SDF4;SDF4	0.488660702	0.857618862	0.873955122	-0.016336259
cg09315878	1	1152580	SDF4;SDF4	0.287186036	0.931825829	0.947805407	-0.015979579
cg01075305	1	1152914	SDF4;SDF4	0.554509119	0.964819165	0.967760106	-0.002940941
cg03058163	1	1153338	SDF4;SDF4	0.06276216	0.866519396	0.896564117	-0.030044722
cg03580801	1	1153690	SDF4;SDF4	0.718925764	0.93544336	0.938993676	-0.003550316
cg19862782	1	1153924	SDF4;SDF4	0.636341715	0.780870432	0.786775103	-0.005904671
cg12219387	1	1154157	SDF4;SDF4	0.397222004	0.963354992	0.971104472	-0.007749479
cg11727921	1	1154318	SDF4;SDF4	0.793226117	0.799456291	0.802665287	-0.003208996
cg01783406	1	1154347	SDF4;SDF4	0.884784791	0.915795604	0.913303082	0.002492523
cg14531564	1	1154853	SDF4;SDF4	0.113596002	0.964345611	0.954463443	0.009882168
cg09276842	1	1155026	SDF4;SDF4	0.479984212	0.947584489	0.954073501	-0.006489013
cg07548512	1	1155472	SDF4;SDF4	0.034286114	0.971056092	0.982377429	-0.011321336
cg22798412	1	1156246	SDF4;SDF4	0.160953151	0.924721129	0.93689904	-0.012177912
cg27477059	1	1156876	SDF4;SDF4	0.75016294	0.92583375	0.922823148	0.003010602
cg25578497	1	1156891	SDF4;SDF4	0.042183709	0.911141553	0.925549829	-0.014408276
cg00656410	1	1157541	SDF4;SDF4	0.673298836	0.873437028	0.886187675	-0.012750647
cg10206039	1	1157637	SDF4;SDF4	0.513846717	0.898831591	0.909947563	-0.011115972
cg00062072	1	1157684	SDF4;SDF4	0.357591858	0.823811127	0.853350483	-0.029539355
cg05818515	1	1158081	SDF4;SDF4	0.685285178	0.859176263	0.86603955	-0.006863287
cg25282454	1	1158325	SDF4;SDF4	0.812049233	0.714976211	0.712851633	0.002124578
cg03467014	1	1158648	SDF4;SDF4	0.763983691	0.896811998	0.893546219	0.003265779
cg09819798	1	1159106	SDF4;SDF4	0.169250447	0.83881705	0.871470847	-0.032653797
cg23082845	1	1159282	SDF4;SDF4	0.977197178	0.931945088	0.931307617	0.00063747
cg04559485	1	1159328	SDF4;SDF4	0.998803368	0.932921672	0.932904661	1.70E-05
cg21837391	1	1159412	SDF4;SDF4	0.578723972	0.852257841	0.862823366	-0.010565524
cg05329510	1	1160657	SDF4;SDF4	0.58877915	0.854902098	0.865436322	-0.010534224
cg17414873	1	1160713	SDF4;SDF4	0.144992013	0.820494324	0.855178058	-0.034683734
cg03935783	1	1161069	SDF4;SDF4	0.250477321	0.973175659	0.978595518	-0.005419859
cg05638471	1	1161382	SDF4;SDF4	0.408723816	0.870260845	0.881919839	-0.011658994
cg18367529	1	1161866	SDF4;SDF4	0.72557153	0.874096509	0.880649825	-0.006553316
cg20300707	1	1162156	SDF4;SDF4	0.680184296	0.847936124	0.859305872	-0.011369748
cg23963070	1	1162176	SDF4;SDF4	0.403079333	0.93322603	0.945802175	-0.012576145
cg02974491	1	1162280	SDF4;SDF4	0.482632842	0.938951206	0.9476751	-0.008723894
cg09812885	1	1162996	SDF4;SDF4	0.33121627	0.846685613	0.865284574	-0.01859896
cg13470499	1	1163192	SDF4;SDF4	0.552569372	0.838631024	0.846287889	-0.007656865
cg27310827	1	1163671	SDF4;SDF4	0.393760877	0.966099186	0.971075649	-0.004976463
cg11257497	1	1163886	SDF4;SDF4	0.97865931	0.911518286	0.911887842	-0.000369556
cg14965611	1	1163894	SDF4;SDF4	0.800984847	0.948100706	0.945570849	0.002529857
cg25619287	1	1164537	SDF4;SDF4	0.606818471	0.783734937	0.789776284	-0.006041347
cg20014591	1	1165393	SDF4;SDF4	0.310094845	0.881029847	0.900148044	-0.019118196
cg02224920	1	1166824	SDF4;SDF4;B3GALT6	0.319078668	0.078741232	0.06705334	0.011687892
cg20871445	1	1166916	SDF4;SDF4;B3GALT6	0.567338451	0.046161406	0.043995629	0.002165777
cg14394203	1	1167497	B3GALT6;SDF4;SDF4	0.924251632	0.035495695	0.035836899	-0.000341204
cg13924635	1	1168432	SDF4;SDF4;B3GALT6	0.0789297	0.980566398	0.986881789	-0.006315391
cg08701814	1	1168528	B3GALT6;SDF4;SDF4	0.135832087	0.834254748	0.856634027	-0.022379279
cg22220310	1	1168541	SDF4;SDF4;B3GALT6	0.632334065	0.932359315	0.939272629	-0.006913315
cg14477263	1	1168550	SDF4;SDF4;B3GALT6	0.560634612	0.911108929	0.922588418	-0.011479489
cg08706355	1	1168984	B3GALT6;B3GALT6	0.827013941	0.892650681	0.889158849	0.003491832
cg07963816	1	1169972	B3GALT6;B3GALT6	0.633133739	0.916882023	0.923446388	-0.006564366
cg07146103	1	1170069	B3GALT6;B3GALT6	0.707418301	0.705633431	0.710444166	-0.004810735
cg25731959	1	1171952	?	0.10172237	0.153529779	0.183499789	-0.02997001
cg14830045	1	1173264	?	0.39912567	0.032704783	0.039255662	-0.006550879
cg10784110	1	1173356	?	0.646430001	0.101920139	0.096630344	0.005289795
cg06964912	1	1173622	?	0.966738526	0.063303588	0.062879738	0.00042385
cg12108798	1	1173916	?	0.926726167	0.072573677	0.073420054	-0.000846378
cg00657094	1	1174190	?	0.439833228	0.041221405	0.036617721	0.004603683
cg20411340	1	1175370	?	0.445947104	0.041346585	0.03800138	0.003345205
cg24034746	1	1175851	?	0.919840707	0.076902731	0.077717124	-0.000814393
cg09331144	1	1176376	?	0.441942071	0.078431922	0.070584377	0.007847545
cg10483828	1	1177703	?	0.486222626	0.823274859	0.838054167	-0.014779308
cg07719599	1	1177886	FAM132A	0.024354817	0.770835629	0.844874947	-0.074039318
cg00211609	1	1178039	FAM132A	0.296110612	0.425168469	0.41053466	0.014633809
cg10378904	1	1178045	FAM132A	0.346279346	0.484660384	0.499647781	-0.014987398
cg22512888	1	1178191	FAM132A	0.498261011	0.718346026	0.732393111	-0.014047085
cg24345856	1	1178245	FAM132A	0.690432476	0.757320171	0.750499515	0.006820656
cg21664227	1	1178654	FAM132A	0.25673051	0.55565021	0.543677538	0.011972671
cg26362806	1	1178961	FAM132A	0.950502204	0.79173962	0.790611096	0.001128525
cg19666520	1	1179014	FAM132A	0.797417321	0.954089417	0.957135966	-0.003046549
cg14329010	1	1179054	FAM132A	0.29554599	0.877541611	0.890404048	-0.012862437
cg12345380	1	1180061	FAM132A	0.54172684	0.260429326	0.244588596	0.01584073
cg02279987	1	1181757	FAM132A	0.292571187	0.651483271	0.665875364	-0.014392093
cg19236794	1	1181769	FAM132A	0.36254608	0.720661356	0.757252882	-0.036591526
cg04719903	1	1181956	FAM132A	0.06089065	0.95986986	0.967909159	-0.008039299
cg25594899	1	1182226	FAM132A	0.287282703	0.908908503	0.88561179	0.023296714
cg06136878	1	1182228	FAM132A	0.919519697	0.88066089	0.878171341	0.002489549
cg14089984	1	1182418	FAM132A	0.25760095	0.738186581	0.782658714	-0.044472133
cg06443533	1	1182424	FAM132A	0.438887545	0.698492294	0.723102513	-0.024610219
cg26314055	1	1182658	FAM132A	0.364797307	0.05170612	0.043369351	0.008336769
cg02751993	1	1183186	FAM132A	0.125172445	0.758486555	0.801218126	-0.04273157
cg20747739	1	1183257	FAM132A	0.283641663	0.223566661	0.204102823	0.019463838
cg15582176	1	1183528	FAM132A	0.225410366	0.453041689	0.465269913	-0.012228224
cg13440692	1	1186357	?	0.698090645	0.850456378	0.857263669	-0.006807291
cg10664344	1	1186506	?	0.674986216	0.699683275	0.691008905	0.00867437
cg17267508	1	1187974	?	0.630637762	0.713106441	0.727188729	-0.014082288
cg19869091	1	1188173	?	0.985756894	0.92201534	0.92177144	0.0002439
cg08643618	1	1189466	UBE2J2;UBE2J2;UBE2J2;UBE2J2	0.029144895	0.952955777	0.966553977	-0.0135982
cg24701867	1	1189640	UBE2J2;UBE2J2;UBE2J2;UBE2J2	0.275618436	0.971717771	0.978430585	-0.006712813
cg06361835	1	1189797	UBE2J2;UBE2J2;UBE2J2;UBE2J2	0.846598042	0.842949327	0.846233387	-0.003284059
cg16176300	1	1190080	UBE2J2;UBE2J2;UBE2J2;UBE2J2	0.741717765	0.88259403	0.886528293	-0.003934263
cg17469240	1	1190096	UBE2J2;UBE2J2;UBE2J2;UBE2J2	0.628801333	0.971930603	0.974389922	-0.002459319
cg19081571	1	1190137	UBE2J2;UBE2J2;UBE2J2;UBE2J2	0.480368996	0.931754336	0.940473269	-0.008718933
cg13689260	1	1190238	UBE2J2;UBE2J2;UBE2J2;UBE2J2	0.746064698	0.902323703	0.907434731	-0.005111029
cg06754550	1	1190523	UBE2J2;UBE2J2;UBE2J2;UBE2J2	0.988683839	0.912822703	0.912637863	0.00018484
cg10518155	1	1190541	UBE2J2;UBE2J2;UBE2J2;UBE2J2	0.502268352	0.919457828	0.923678617	-0.004220789
cg17784606	1	1190558	UBE2J2;UBE2J2;UBE2J2;UBE2J2	0.444707879	0.882436798	0.897289932	-0.014853133
cg18153662	1	1190669	UBE2J2;UBE2J2;UBE2J2;UBE2J2	0.967150534	0.845221006	0.846167178	-0.000946172
cg08733913	1	1190778	UBE2J2;UBE2J2;UBE2J2;UBE2J2	0.140531891	0.919037972	0.932237449	-0.013199477
cg02334770	1	1190798	UBE2J2;UBE2J2;UBE2J2;UBE2J2	0.323835766	0.85848456	0.880983396	-0.022498837
cg03583709	1	1190932	UBE2J2;UBE2J2;UBE2J2;UBE2J2	0.431824807	0.885835004	0.898568181	-0.012733177
cg13152599	1	1191774	UBE2J2;UBE2J2;UBE2J2;UBE2J2	0.042214893	0.88554182	0.907889286	-0.022347467
cg23880637	1	1192492	UBE2J2;UBE2J2;UBE2J2;UBE2J2;UBE2J2;UBE2J2;UBE2J2;UBE2J2	0.967501968	0.869061938	0.86968095	-0.000619012
cg22699977	1	1193746	UBE2J2;UBE2J2;LOC100128842;UBE2J2;UBE2J2	0.611686871	0.90162373	0.906979247	-0.005355518
cg10245314	1	1194603	UBE2J2;UBE2J2;LOC100128842;UBE2J2;UBE2J2	0.650611832	0.705721601	0.69712619	0.008595411
cg21583518	1	1195531	UBE2J2;UBE2J2;UBE2J2;UBE2J2	0.078386445	0.883812117	0.913056563	-0.029244446
cg14661139	1	1195569	UBE2J2;UBE2J2;LOC100128842;UBE2J2;UBE2J2	0.257268242	0.917143297	0.930017634	-0.012874336
cg17177602	1	1196457	UBE2J2;UBE2J2;LOC100128842;UBE2J2;UBE2J2	0.550259561	0.882768265	0.891098884	-0.008330619
cg08884932	1	1196725	UBE2J2;UBE2J2;LOC100128842;UBE2J2;UBE2J2	0.464180353	0.67413309	0.689814284	-0.015681194
cg11225330	1	1196747	UBE2J2;UBE2J2;LOC100128842;UBE2J2;UBE2J2	0.422159744	0.81939427	0.836608149	-0.017213878
cg17869799	1	1197095	UBE2J2;UBE2J2;LOC100128842;UBE2J2;UBE2J2	0.236332372	0.789964377	0.834994968	-0.045030591
cg03525583	1	1197536	UBE2J2;UBE2J2;LOC100128842;UBE2J2;UBE2J2	0.521221444	0.932830259	0.939318356	-0.006488096
cg04026747	1	1197551	UBE2J2;UBE2J2;LOC100128842;UBE2J2;UBE2J2	0.491822964	0.916209075	0.924076366	-0.007867291
cg19709095	1	1198047	UBE2J2;UBE2J2;LOC100128842;UBE2J2;UBE2J2	0.562609852	0.90067349	0.893107386	0.007566105
cg17848797	1	1198269	UBE2J2;UBE2J2;LOC100128842;UBE2J2;UBE2J2	0.812263629	0.916619577	0.919426308	-0.002806731
cg12631550	1	1198509	UBE2J2;UBE2J2;UBE2J2;UBE2J2	0.597183398	0.914097025	0.909022196	0.005074829
cg21680388	1	1199037	UBE2J2;UBE2J2;UBE2J2;UBE2J2	0.002681497	0.895418369	0.915975344	-0.020556974
cg22725197	1	1199718	UBE2J2;UBE2J2;UBE2J2;UBE2J2	0.777344512	0.930116285	0.927061144	0.003055141
cg02823370	1	1200452	UBE2J2;UBE2J2;UBE2J2;UBE2J2	0.477122965	0.916298547	0.906483533	0.009815014
cg08486042	1	1200662	UBE2J2;UBE2J2;UBE2J2;UBE2J2	0.986902807	0.923887043	0.924085257	-0.000198215
cg07269843	1	1200858	UBE2J2;UBE2J2;UBE2J2;UBE2J2	0.129271479	0.854987547	0.887253701	-0.032266154
cg01341249	1	1201553	UBE2J2;UBE2J2;UBE2J2;UBE2J2	0.459115436	0.88727901	0.899983498	-0.012704488
cg15578176	1	1201631	UBE2J2;UBE2J2;UBE2J2;UBE2J2	0.465298355	0.580062167	0.607595467	-0.027533299
cg09906735	1	1202622	UBE2J2;UBE2J2;UBE2J2;UBE2J2	0.90917059	0.9346961	0.933438771	0.001257329
cg25674129	1	1202728	UBE2J2;UBE2J2;UBE2J2;UBE2J2	0.525435632	0.884447698	0.895640033	-0.011192335
cg13375638	1	1202768	UBE2J2;UBE2J2;UBE2J2;UBE2J2	0.537938891	0.899517663	0.908316542	-0.008798879
cg04296903	1	1203256	UBE2J2;UBE2J2;UBE2J2;UBE2J2	0.181149855	0.984832612	0.980384706	0.004447906
cg26527092	1	1203337	UBE2J2;UBE2J2;UBE2J2;UBE2J2	0.595618447	0.864948933	0.856664294	0.00828464
cg19816994	1	1203436	UBE2J2;UBE2J2;UBE2J2;UBE2J2	0.033961899	0.924993199	0.94075099	-0.015757791
cg24658349	1	1203450	UBE2J2;UBE2J2;UBE2J2;UBE2J2	0.677575659	0.90295377	0.908153434	-0.005199665
cg02859098	1	1203564	UBE2J2;UBE2J2;UBE2J2;UBE2J2	0.988657113	0.932548421	0.932696415	-0.000147994
cg22009470	1	1203660	UBE2J2;UBE2J2;UBE2J2;UBE2J2	0.494846821	0.868743075	0.88886846	-0.020125384
cg17599045	1	1204353	UBE2J2;UBE2J2;UBE2J2;UBE2J2	0.533360342	0.888805226	0.900802683	-0.011997457
cg16045223	1	1206372	UBE2J2;UBE2J2;UBE2J2;UBE2J2	0.612294537	0.874836294	0.869675876	0.005160418
cg23891364	1	1207789	UBE2J2;UBE2J2;UBE2J2;UBE2J2	0.620644927	0.661389447	0.679019056	-0.017629609
cg21864845	1	1208426	UBE2J2;UBE2J2;UBE2J2;UBE2J2	0.717915873	0.070806916	0.075481213	-0.004674297
cg02913364	1	1208573	UBE2J2;UBE2J2;UBE2J2;UBE2J2	0.184650634	0.068521289	0.075156839	-0.00663555
cg16717690	1	1208709	UBE2J2;UBE2J2;UBE2J2;UBE2J2	0.561648605	0.061772834	0.057604694	0.00416814
cg09094385	1	1209130	UBE2J2;UBE2J2;UBE2J2;UBE2J2;UBE2J2;UBE2J2;UBE2J2;UBE2J2	0.780020945	0.056222565	0.057013856	-0.000791291
cg02581421	1	1209196	UBE2J2;UBE2J2;UBE2J2;UBE2J2;UBE2J2;UBE2J2;UBE2J2;UBE2J2	0.649083255	0.036224664	0.032596239	0.003628425
cg03322129	1	1209673	UBE2J2;UBE2J2;UBE2J2;UBE2J2	0.118880038	0.043386285	0.054829704	-0.011443419
cg01794932	1	1209696	UBE2J2;UBE2J2;UBE2J2;UBE2J2	0.938441735	0.051257837	0.051841445	-0.000583608
cg26163375	1	1209720	UBE2J2;UBE2J2;UBE2J2;UBE2J2	0.37480007	0.028944855	0.02333828	0.005606575
cg22670128	1	1210100	UBE2J2;UBE2J2;UBE2J2;UBE2J2	0.341797621	0.20080927	0.187591126	0.013218143
cg10410269	1	1210545	UBE2J2;UBE2J2;UBE2J2;UBE2J2	0.255899711	0.768293881	0.797858913	-0.029565032
cg19933051	1	1210611	UBE2J2;UBE2J2;UBE2J2;UBE2J2	0.773532756	0.796735569	0.792788809	0.00394676
cg16626107	1	1211705	?	0.476851012	0.918082686	0.927927485	-0.009844798
cg06294324	1	1213332	?	0.769559836	0.913140737	0.908875561	0.004265176
cg27530087	1	1214164	?	0.426915136	0.727083953	0.753012333	-0.02592838
cg14436909	1	1214313	?	0.547078726	0.765265722	0.781918262	-0.01665254
cg06198843	1	1214315	SCNN1D;SCNN1D	0.135174283	0.871248758	0.898588973	-0.027340216
cg16343995	1	1214354	SCNN1D;SCNN1D	0.698826551	0.868701488	0.879156272	-0.010454783
cg00942814	1	1214601	?	0.623374669	0.90174803	0.894736811	0.007011219
cg07812848	1	1214622	?	0.359640173	0.915398233	0.904201636	0.011196597
cg24457425	1	1215155	SCNN1D;SCNN1D	0.005751261	0.875282621	0.899593512	-0.024310891
cg10784146	1	1215296	SCNN1D;SCNN1D	0.401715563	0.923921268	0.931639085	-0.007717817
cg06002705	1	1215902	SCNN1D;SCNN1D;SCNN1D	0.357333354	0.814803776	0.845580755	-0.030776979
cg12120973	1	1215925	SCNN1D;SCNN1D;SCNN1D	0.266938046	0.696391328	0.739007827	-0.042616499
cg19861048	1	1216347	SCNN1D;SCNN1D	0.789512713	0.669548964	0.666152044	0.00339692
cg13587552	1	1216441	SCNN1D;SCNN1D	0.657784206	0.101637686	0.106607828	-0.004970143
cg11229611	1	1217103	SCNN1D;SCNN1D	0.300833458	0.079491251	0.073339152	0.006152099
cg06909630	1	1217130	SCNN1D;SCNN1D	0.870261582	0.096198009	0.098014419	-0.00181641
cg17645946	1	1217455	SCNN1D;SCNN1D	0.935128848	0.08448334	0.085384867	-0.000901527
cg27651942	1	1217467	SCNN1D;SCNN1D	0.612658039	0.11392055	0.106058984	0.007861566
cg15419710	1	1217509	SCNN1D;SCNN1D	0.568083643	0.066336075	0.072924243	-0.006588168
cg00825734	1	1217511	SCNN1D;SCNN1D;SCNN1D	0.446979384	0.045739114	0.04115967	0.004579445
cg22421766	1	1217658	SCNN1D;SCNN1D;SCNN1D	0.89045857	0.090288759	0.091796517	-0.001507757
cg24576260	1	1217664	SCNN1D;SCNN1D;SCNN1D	0.697353097	0.090349717	0.085210072	0.005139645
cg21203719	1	1218665	SCNN1D;SCNN1D	0.003506955	0.510856102	0.559561572	-0.048705469
cg24852892	1	1220092	SCNN1D;SCNN1D	0.558223677	0.815481199	0.835123284	-0.019642085
cg22225577	1	1221823	SCNN1D;SCNN1D	0.608575265	0.243092704	0.256905069	-0.013812365
cg10119342	1	1222184	SCNN1D;SCNN1D	0.71905369	0.224443305	0.231043248	-0.006599943
cg06679168	1	1222370	SCNN1D;SCNN1D;SCNN1D;SCNN1D	0.086140327	0.327238951	0.354723446	-0.027484495
cg16995668	1	1222895	SCNN1D;SCNN1D	0.519620053	0.451875188	0.444784717	0.007090471
cg09870910	1	1222942	SCNN1D;SCNN1D	0.541061306	0.348293516	0.361100962	-0.012807446
cg25151559	1	1223442	SCNN1D;SCNN1D	0.193816791	0.197235738	0.17557829	0.021657448
cg20674014	1	1225219	SCNN1D;SCNN1D	0.383065533	0.330682064	0.347383372	-0.016701309
cg18224942	1	1225781	SCNN1D;SCNN1D	0.490179597	0.279330374	0.286446577	-0.007116204
cg15683497	1	1226929	SCNN1D;SCNN1D	0.123705707	0.707211717	0.776681173	-0.069469456
cg20978193	1	1227307	SCNN1D;SCNN1D	0.672917461	0.273165856	0.279384871	-0.006219015
cg13681826	1	1227616	?	0.849248549	0.352582746	0.350533046	0.0020497
cg16380285	1	1228011	ACAP3	0.487331335	0.84608007	0.858611715	-0.012531645
cg15994839	1	1228289	ACAP3	0.330012636	0.891840398	0.909679769	-0.017839371
cg21265287	1	1228383	ACAP3	0.069338392	0.944173098	0.959642151	-0.015469052
cg02506501	1	1228990	ACAP3	0.319392081	0.867148264	0.883469469	-0.016321204
cg14728174	1	1229004	ACAP3	0.183291843	0.852273804	0.868712069	-0.016438265
cg06818047	1	1229105	ACAP3	0.290638118	0.875319858	0.892786401	-0.017466544
cg22161575	1	1229112	ACAP3	0.933247608	0.542686271	0.541550501	0.00113577
cg03003335	1	1229351	ACAP3	0.506343694	0.953740334	0.95951596	-0.005775625
cg01937247	1	1229534	ACAP3	0.859785527	0.843547473	0.839879779	0.003667695
cg01515136	1	1229589	ACAP3	0.311624582	0.852487158	0.836814272	0.015672885
cg17026072	1	1229790	ACAP3	0.532837191	0.968041506	0.972764212	-0.004722706
cg13452079	1	1230146	ACAP3	0.347269021	0.805695945	0.824217402	-0.018521458
cg10093859	1	1230440	ACAP3	0.672457863	0.904216896	0.896948005	0.00726889
cg25106100	1	1230919	ACAP3	0.611000077	0.895343027	0.910200288	-0.014857261
cg03001234	1	1231000	ACAP3	0.047629935	0.83462997	0.862241679	-0.027611709
cg27543922	1	1231878	ACAP3	0.817607559	0.939330546	0.941973355	-0.002642809
cg18163062	1	1232482	ACAP3	0.66568502	0.874579522	0.883764828	-0.009185306
cg14529643	1	1233542	ACAP3	0.853113224	0.954504298	0.95550075	-0.000996452
cg25021451	1	1233658	ACAP3	0.466522565	0.888262689	0.901049265	-0.012786576
cg04584842	1	1233709	ACAP3	0.169557689	0.852645481	0.878177686	-0.025532205
cg18538985	1	1233799	ACAP3;ACAP3	0.732361765	0.832598838	0.840570392	-0.007971554
cg19414302	1	1234354	ACAP3	0.617575788	0.871206016	0.864348765	0.00685725
cg22675767	1	1234367	ACAP3	0.650647309	0.852720208	0.860113774	-0.007393566
cg06981504	1	1234844	ACAP3	0.195834864	0.757809627	0.809340434	-0.051530807
cg06759632	1	1235430	ACAP3	0.456009338	0.826153127	0.847871503	-0.021718376
cg17405058	1	1237203	ACAP3	0.204765492	0.875282373	0.895905786	-0.020623413
cg17712416	1	1238436	ACAP3	0.270742332	0.866093528	0.887285846	-0.021192318
cg25203980	1	1238595	ACAP3	0.364965201	0.902386665	0.915093207	-0.012706542
cg02953397	1	1238678	ACAP3	0.056295398	0.936191177	0.951509287	-0.015318111
cg18565510	1	1238702	ACAP3	0.699350698	0.887479523	0.892940971	-0.005461448
cg27185793	1	1238797	ACAP3	0.906799349	0.822085682	0.819911833	0.002173849
cg09556527	1	1239259	ACAP3	0.46247675	0.872333814	0.880772549	-0.008438735
cg07181952	1	1239999	ACAP3	0.327856862	0.779658768	0.810344528	-0.03068576
cg22346297	1	1240439	ACAP3	0.664767157	0.09695256	0.091881123	0.005071437
cg23310884	1	1241376	ACAP3	0.620837798	0.09465531	0.088696324	0.005958986
cg26333156	1	1242730	PUSL1;ACAP3	0.936171356	0.060082885	0.059088051	0.000994834
cg00262415	1	1242732	PUSL1;ACAP3	0.182717454	0.037366913	0.035360956	0.002005957
cg27440283	1	1242757	PUSL1;ACAP3	0.802617751	0.059756951	0.057428161	0.00232879
cg00086266	1	1242895	PUSL1;ACAP3	0.21934246	0.067958352	0.06045443	0.007503922
cg19323338	1	1242997	PUSL1;ACAP3	0.60039258	0.06235542	0.068121186	-0.005765766
cg24157952	1	1243003	PUSL1;ACAP3	0.437282326	0.051468334	0.04546644	0.006001893
cg15042692	1	1243460	ACAP3;PUSL1	0.973706958	0.026994104	0.02685498	0.000139124
cg07425625	1	1243562	PUSL1;ACAP3	0.337052321	0.023418917	0.024348712	-0.000929795
cg04840417	1	1243573	PUSL1;ACAP3	0.753401649	0.042044216	0.043891612	-0.001847396
cg16887862	1	1243669	PUSL1;ACAP3	0.271105019	0.070294746	0.062568817	0.007725929
cg25201327	1	1243747	PUSL1;ACAP3	0.822113814	0.030101829	0.030788496	-0.000686667
cg15868629	1	1243820	ACAP3;PUSL1	0.970020752	0.033610298	0.033533975	7.63E-05
cg27642349	1	1243825	ACAP3;PUSL1	0.200789995	0.033907007	0.042472084	-0.008565076
cg26214604	1	1243839	ACAP3;PUSL1	0.849730961	0.074783701	0.075688849	-0.000905148
cg18224588	1	1244356	ACAP3;PUSL1	0.586442779	0.035098888	0.032981769	0.002117119
cg25536368	1	1244478	ACAP3;PUSL1;PUSL1	0.683746938	0.02902577	0.030700451	-0.001674681
cg00903892	1	1244590	ACAP3;PUSL1	0.189859147	0.09682145	0.082024654	0.014796796
cg14488957	1	1244644	ACAP3;PUSL1	0.87105937	0.074578118	0.075887457	-0.001309339
cg06085743	1	1245014	PUSL1	0.170847022	0.276069008	0.30959746	-0.033528451
cg05397202	1	1245040	PUSL1	0.160761888	0.228165999	0.249433611	-0.021267612
cg23931819	1	1245076	PUSL1	0.155253703	0.766238613	0.832149136	-0.065910522
cg02506753	1	1245184	PUSL1	0.635186512	0.620280767	0.632075314	-0.011794547
cg05362521	1	1245697	PUSL1	0.326024381	0.867159173	0.881934272	-0.014775099
cg05724097	1	1245708	PUSL1	0.814131744	0.895645802	0.897965242	-0.00231944
cg26369180	1	1246414	PUSL1	0.300727346	0.833736615	0.851986345	-0.01824973
cg19383909	1	1246907	PUSL1	0.279145578	0.905957961	0.889434084	0.016523877
cg26576041	1	1247929	CPSF3L	0.545050796	0.851270509	0.867447416	-0.016176907
cg11847126	1	1248233	CPSF3L	0.05820711	0.718637637	0.757369393	-0.038731756
cg15736449	1	1248342	CPSF3L	0.667642675	0.758233192	0.761374775	-0.003141582
cg23689441	1	1248347	CPSF3L	0.134195603	0.805661212	0.833034118	-0.027372907
cg17709975	1	1248492	CPSF3L	0.348587617	0.921331724	0.908934581	0.012397143
cg10435967	1	1249102	CPSF3L	0.789500006	0.896844672	0.899785238	-0.002940566
cg16712243	1	1249262	CPSF3L;CPSF3L;CPSF3L;CPSF3L;CPSF3L;MIR6727	0.698950149	0.80779745	0.800679695	0.007117755
cg08663263	1	1249367	CPSF3L	0.193781612	0.968822481	0.976287216	-0.007464735
cg07568471	1	1250214	CPSF3L;CPSF3L;CPSF3L;CPSF3L;CPSF3L;CPSF3L;CPSF3L;CPSF3L;CPSF3L;CPSF3L	0.405229394	0.944313567	0.954582273	-0.010268706
cg26931466	1	1250665	CPSF3L;CPSF3L;CPSF3L;CPSF3L;CPSF3L	0.840548368	0.835246137	0.838691917	-0.00344578
cg26866277	1	1250827	CPSF3L;CPSF3L;CPSF3L;CPSF3L;CPSF3L;CPSF3L;CPSF3L;CPSF3L;CPSF3L;CPSF3L	0.423941829	0.806238525	0.821219358	-0.014980834
cg09299774	1	1251017	CPSF3L;CPSF3L;CPSF3L;CPSF3L;CPSF3L;CPSF3L;CPSF3L;CPSF3L;CPSF3L	0.076338737	0.82765272	0.864683299	-0.037030579
cg10206052	1	1251231	CPSF3L	0.151234123	0.785090047	0.822390664	-0.037300617
cg08939275	1	1251322	CPSF3L	0.052820891	0.78464417	0.832205753	-0.047561583
cg22665280	1	1252963	CPSF3L;CPSF3L;CPSF3L;CPSF3L;CPSF3L	0.40483166	0.92085866	0.928975916	-0.008117256
cg19585749	1	1253106	CPSF3L;CPSF3L;CPSF3L;CPSF3L;CPSF3L	0.413617649	0.879349431	0.901171627	-0.021822196
cg16527939	1	1253970	CPSF3L	0.475325411	0.626429457	0.606665999	0.019763458
cg04926200	1	1254228	CPSF3L	0.107605121	0.849885495	0.870632703	-0.020747209
cg12609142	1	1254547	CPSF3L	0.84483362	0.896906796	0.899676913	-0.002770117
cg22130030	1	1254682	CPSF3L;CPSF3L;CPSF3L;CPSF3L;CPSF3L;CPSF3L;CPSF3L;CPSF3L	0.777107439	0.793126914	0.787741115	0.005385799
cg09862283	1	1256375	CPSF3L;CPSF3L;CPSF3L;CPSF3L;CPSF3L;CPSF3L;CPSF3L;CPSF3L;CPSF3L	0.852154669	0.844668889	0.84834016	-0.003671272
cg15901950	1	1256513	CPSF3L	0.571432741	0.853673744	0.866866939	-0.013193195
cg12046908	1	1258554	CPSF3L	0.684205991	0.920126286	0.926650823	-0.006524537
cg26831087	1	1259070	GLTPD1;CPSF3L	0.466269021	0.519659127	0.5460456	-0.026386473
cg21197375	1	1259676	GLTPD1;CPSF3L	0.581756124	0.053862428	0.048661385	0.005201043
cg20236831	1	1259679	GLTPD1;CPSF3L	0.585944034	0.042143101	0.038357458	0.003785643
cg13183628	1	1259698	GLTPD1;CPSF3L	0.609174593	0.025529023	0.02361155	0.001917473
cg06038049	1	1259909	GLTPD1;CPSF3L	0.415342114	0.014873052	0.017994144	-0.003121092
cg17612270	1	1259944	CPSF3L;GLTPD1	0.609464091	0.065528648	0.061180571	0.004348077
cg22397910	1	1259947	CPSF3L;GLTPD1	0.235338502	0.035166354	0.029477318	0.005689036
cg22125623	1	1260021	CPSF3L;CPSF3L;CPTP;CPSF3L;CPSF3L;CPSF3L;CPSF3L;CPSF3L;CPSF3L;CPSF3L;CPSF3L	0.932043381	0.014337578	0.014551675	-0.000214097
cg19834486	1	1260139	CPTP;CPSF3L;CPSF3L;CPSF3L;CPSF3L;CPSF3L	0.783843465	0.066631571	0.062980848	0.003650723
cg13649172	1	1260152	CPSF3L;CPSF3L;CPSF3L;CPSF3L;CPSF3L;CPTP;CPTP	0.935787828	0.091326926	0.090031352	0.001295574
cg04232698	1	1260157	GLTPD1;GLTPD1;CPSF3L	0.258089753	0.229291676	0.205337005	0.023954671
cg16855244	1	1260163	CPSF3L;CPSF3L;CPSF3L;CPSF3L;CPSF3L;CPTP;CPTP	0.452512408	0.324729789	0.337342665	-0.012612875
cg19827148	1	1260496	GLTPD1;CPSF3L	0.899520515	0.042269131	0.041290256	0.000978875
cg05378358	1	1261040	CPSF3L;CPSF3L;CPSF3L;CPSF3L;CPSF3L;CPTP	0.452304125	0.227362226	0.213615233	0.013746992
cg06520508	1	1261347	GLTPD1;CPSF3L	0.028282814	0.607122011	0.656651165	-0.049529153
cg17970390	1	1261353	GLTPD1;CPSF3L	0.213785869	0.48836701	0.522774771	-0.034407761
cg05795376	1	1261485	CPSF3L;CPSF3L;CPSF3L;CPSF3L;CPSF3L;CPTP	0.59732767	0.381651949	0.387858388	-0.006206439
cg05598010	1	1261797	GLTPD1	0.234765073	0.869356405	0.890263989	-0.020907583
cg16255279	1	1262717	GLTPD1	0.953952676	0.912094776	0.911216438	0.000878338
cg22622472	1	1262818	GLTPD1	0.529580952	0.912392271	0.921846355	-0.009454084
cg16432326	1	1263095	GLTPD1	0.98387244	0.878706308	0.878384057	0.000322252
cg07394827	1	1263239	GLTPD1	0.639538878	0.826564445	0.835849926	-0.009285481
cg02625725	1	1264265	GLTPD1	0.639661717	0.693840302	0.706104719	-0.012264416
cg06599206	1	1265005	?	0.575788776	0.888232289	0.905196893	-0.016964605
cg16590012	1	1265354	TAS1R3	0.475142014	0.468917409	0.479823552	-0.010906143
cg22857134	1	1265504	TAS1R3	0.643468622	0.920899723	0.894636933	0.02626279
cg03833995	1	1265511	TAS1R3	0.890196548	0.891457201	0.893493543	-0.002036342
cg20705390	1	1266178	TAS1R3	0.452799982	0.126150324	0.134558385	-0.008408061
cg04981007	1	1266468	TAS1R3	0.485356196	0.109307407	0.100380735	0.008926672
cg16430279	1	1266504	TAS1R3	0.132605503	0.075683277	0.059674418	0.01600886
cg15365642	1	1266546	TAS1R3	0.755980083	0.090084826	0.086208055	0.003876771
cg24252805	1	1266548	TAS1R3	0.444978301	0.111850899	0.102413378	0.009437521
cg14890378	1	1266652	TAS1R3	0.494053485	0.121728062	0.110744162	0.010983899
cg07346648	1	1266657	TAS1R3	0.91276163	0.193985836	0.197655182	-0.003669347
cg08037114	1	1266700	TAS1R3	0.999123504	0.112080936	0.11206791	1.30E-05
cg04910752	1	1267117	TAS1R3	0.008301332	0.338134548	0.388299561	-0.050165013
cg13246026	1	1267193	TAS1R3	0.207019439	0.404144863	0.415216345	-0.011071482
cg21396988	1	1267201	TAS1R3	0.071538813	0.522591559	0.541006727	-0.018415168
cg06802641	1	1267252	TAS1R3	0.267104429	0.385863147	0.409450086	-0.023586939
cg03402404	1	1267436	TAS1R3	0.783358924	0.301320856	0.298569066	0.00275179
cg10065209	1	1267559	TAS1R3	0.184048483	0.312363795	0.336275881	-0.023912086
cg08621441	1	1267745	TAS1R3	0.421921566	0.481669695	0.49421525	-0.012545554
cg18386618	1	1268144	TAS1R3	0.380505494	0.792628474	0.809055274	-0.0164268
cg06395167	1	1268243	TAS1R3	0.340598691	0.614012132	0.60414422	0.009867911
cg16174225	1	1268469	TAS1R3	0.71205747	0.913807629	0.919812992	-0.006005363
cg00002593	1	1268793	TAS1R3	0.136433859	0.868911004	0.893022377	-0.024111373
cg11808871	1	1268942	TAS1R3	0.053404218	0.687518753	0.652104754	0.035413999
cg14911892	1	1269219	TAS1R3	0.367082421	0.617161319	0.637829628	-0.020668309
cg08160862	1	1270137	?	0.755721586	0.966731499	0.964592672	0.002138827
cg26351554	1	1271478	DVL1	0.353515176	0.885846356	0.895858512	-0.010012156
cg24399111	1	1271760	DVL1	0.805670682	0.967614252	0.969088837	-0.001474585
cg18024631	1	1271862	DVL1	0.390601046	0.836177248	0.853765314	-0.017588066
cg07313814	1	1272398	DVL1	0.701906927	0.842994999	0.850211315	-0.007216316
cg11339519	1	1272477	DVL1	0.419460264	0.899049943	0.88791561	0.011134333
cg00542041	1	1272559	DVL1	0.079817292	0.951741152	0.967632926	-0.015891774
cg16575694	1	1273375	DVL1	0.728790232	0.970647469	0.972614965	-0.001967495
cg06646682	1	1273442	DVL1	0.369340348	0.84461219	0.865077973	-0.020465783
cg12072393	1	1273707	DVL1	0.554759352	0.899776752	0.892134	0.007642752
cg13494355	1	1274420	DVL1	0.355716129	0.929169675	0.939685733	-0.010516058
cg22376366	1	1275137	DVL1	0.301052259	0.981744429	0.972606581	0.009137848
cg25203539	1	1275578	DVL1	0.445889395	0.880282414	0.891622074	-0.01133966
cg19898526	1	1275714	DVL1	0.604041642	0.947710747	0.950643518	-0.00293277
cg06649390	1	1276019	DVL1	0.518840011	0.823862322	0.838093069	-0.014230747
cg17748182	1	1277441	DVL1	0.284447704	0.834546735	0.81940862	0.015138115
cg03465880	1	1277465	DVL1	0.272204345	0.970009379	0.974206976	-0.004197597
cg15462203	1	1277499	DVL1	0.320409149	0.873764055	0.889719833	-0.015955778
cg10556264	1	1277912	DVL1	0.607164723	0.886618453	0.894160026	-0.007541573
cg22709966	1	1277995	DVL1	0.294270277	0.849485177	0.869510276	-0.020025099
cg15976416	1	1280157	DVL1	0.617277009	0.259248083	0.281362463	-0.02211438
cg17838754	1	1281005	DVL1	0.0745883	0.763177385	0.810594898	-0.047417513
cg09569143	1	1282740	DVL1	0.146172877	0.593373731	0.649028271	-0.05565454
cg13932473	1	1282742	DVL1	0.390591699	0.598883186	0.638386916	-0.039503729
cg04119843	1	1284268	DVL1	0.455193544	0.076924126	0.086288528	-0.009364401
cg09236098	1	1284316	DVL1	0.619694854	0.02339395	0.024589203	-0.001195253
cg05115545	1	1285214	DVL1	0.838205875	0.021826593	0.021104049	0.000722544
cg10164137	1	1285239	DVL1	0.398898601	0.045678228	0.051224252	-0.005546023
cg17873420	1	1285252	DVL1	0.771448998	0.031971088	0.033081148	-0.00111006
cg21679391	1	1286917	?	0.094259593	0.849930437	0.88264358	-0.032713142
cg21118819	1	1287259	?	0.313994143	0.650074878	0.674596904	-0.024522026
cg03722312	1	1287994	?	0.288172793	0.819018531	0.841999175	-0.022980644
cg11414742	1	1288586	MXRA8	0.801274789	0.650969014	0.654606127	-0.003637113
cg15472728	1	1288926	MXRA8	0.973212143	0.458731942	0.458923995	-0.000192052
cg14270725	1	1289806	MXRA8	0.660161112	0.784245564	0.79390418	-0.009658617
cg15386434	1	1289835	MXRA8	0.233826723	0.815004048	0.856890626	-0.041886578
cg16006120	1	1289874	MXRA8;MXRA8;MXRA8;MXRA8;MXRA8;MXRA8;MXRA8;MXRA8;MXRA8;MXRA8	0.793350019	0.968582526	0.970778123	-0.002195597
cg14793596	1	1290092	MXRA8	0.230999786	0.719104608	0.76933059	-0.050225982
cg07284273	1	1290212	MXRA8	0.354884649	0.902620505	0.911503741	-0.008883235
cg25063151	1	1290554	MXRA8	0.829660774	0.913364461	0.917423691	-0.00405923
cg19436320	1	1290708	MXRA8	0.80041466	0.703760057	0.71482491	-0.011064852
cg00040588	1	1290712	MXRA8	0.230645074	0.726214848	0.761819559	-0.035604711
cg10482508	1	1291064	MXRA8;MXRA8;MXRA8;MXRA8;MXRA8	0.485163374	0.592294749	0.603621208	-0.011326458
cg22691336	1	1292638	MXRA8	0.538803443	0.540480529	0.557372054	-0.016891525
cg27399052	1	1293868	MXRA8	0.780470136	0.215296095	0.220373638	-0.005077544
cg12478066	1	1294006	MXRA8	0.978369904	0.211198695	0.210630747	0.000567948
cg23036947	1	1294018	MXRA8	0.987847964	0.277313711	0.27754337	-0.000229659
cg17132079	1	1294140	MXRA8	0.240285404	0.28547204	0.30422437	-0.01875233
cg03397519	1	1294205	MXRA8;MXRA8;MXRA8;MXRA8;MXRA8	0.848596956	0.265173641	0.268521534	-0.003347893
cg22273474	1	1294265	MXRA8;MXRA8;MXRA8;MXRA8;MXRA8	0.943988678	0.370535428	0.368414435	0.002120993
cg18550476	1	1294353	MXRA8;MXRA8;MXRA8;MXRA8;MXRA8	0.500532845	0.269636089	0.281455037	-0.011818948
cg00970622	1	1294362	MXRA8;MXRA8;MXRA8;MXRA8;MXRA8	0.853981026	0.289104409	0.284564825	0.004539584
cg01198994	1	1294629	MXRA8	0.452159352	0.269876506	0.292544032	-0.022667527
cg23973885	1	1294881	MXRA8	0.111909941	0.386599464	0.415824639	-0.029225175
cg13393580	1	1295077	MXRA8	0.820966071	0.347873855	0.344331369	0.003542486
cg26108719	1	1295147	MXRA8	0.101407333	0.193505774	0.175528152	0.017977622
cg13354934	1	1296093	?	0.659575196	0.063736345	0.067598275	-0.00386193
cg20426768	1	1296671	?	0.440259771	0.698886035	0.727232358	-0.028346324
cg24153574	1	1296956	?	0.329876425	0.820697585	0.848153944	-0.027456359
cg23569098	1	1297187	MXRA8;MXRA8	0.167731766	0.514034822	0.550513201	-0.03647838
cg21165029	1	1297202	?	0.584206117	0.47252539	0.484872906	-0.012347516
cg12915036	1	1297230	MXRA8;MXRA8	0.228578492	0.456136873	0.486029983	-0.02989311
cg03400623	1	1297240	?	0.051070362	0.422222286	0.455228558	-0.033006272
cg22109675	1	1297567	?	0.543203059	0.064643256	0.074573165	-0.009929909
cg15492552	1	1297576	?	0.812060068	0.134207169	0.13960667	-0.005399501
cg05572157	1	1297784	MXRA8;MXRA8	0.356451875	0.055964059	0.068484286	-0.012520227
cg18534079	1	1297807	MXRA8;MXRA8	0.837732199	0.074618111	0.07282185	0.001796261
cg00046914	1	1299723	MXRA8	0.200896574	0.155902773	0.182790415	-0.026887642
cg02416993	1	1299759	MXRA8	0.993658398	0.131240566	0.131141928	9.86E-05
cg07726485	1	1299861	MXRA8	0.857479607	0.263509515	0.260515395	0.00299412
cg23377249	1	1299875	MXRA8	0.661247869	0.197799177	0.190305188	0.007493989
cg24356704	1	1299994	MXRA8	0.052802142	0.827531707	0.870763889	-0.043232182
cg27503832	1	1301316	?	0.278674653	0.522269532	0.537416737	-0.015147205
cg22643873	1	1303026	?	0.250917978	0.590853584	0.615797852	-0.024944268
cg05397857	1	1305170	?	0.211113582	0.648111572	0.627870848	0.020240723
cg05387269	1	1306946	?	0.617095568	0.88005199	0.891369068	-0.011317078
cg16342853	1	1307118	?	0.391281508	0.780552643	0.794506728	-0.013954085
cg14992101	1	1307667	?	0.648118996	0.281300116	0.286836909	-0.005536793
cg09996760	1	1308659	?	0.257562869	0.904219981	0.919175577	-0.014955596
cg09864992	1	1309161	AURKAIP1;AURKAIP1;AURKAIP1	0.433078249	0.782411358	0.793280551	-0.010869193
cg14094639	1	1309477	AURKAIP1;AURKAIP1;AURKAIP1	0.724465412	0.741667988	0.752575053	-0.010907065
cg06203720	1	1309641	AURKAIP1;AURKAIP1;AURKAIP1	0.232745057	0.221899474	0.247102599	-0.025203126
cg01508988	1	1310123	AURKAIP1;AURKAIP1;AURKAIP1	0.849663679	0.156752935	0.153467164	0.003285771
cg07395004	1	1310147	AURKAIP1;AURKAIP1;AURKAIP1	0.841173011	0.070891534	0.068899505	0.001992028
cg19871494	1	1310280	AURKAIP1;AURKAIP1;AURKAIP1	0.262518334	0.073951384	0.09217389	-0.018222506
cg09741074	1	1310496	AURKAIP1;AURKAIP1;AURKAIP1;AURKAIP1;AURKAIP1	0.497515902	0.033073449	0.036224938	-0.003151489
cg08433720	1	1310634	AURKAIP1;AURKAIP1;AURKAIP1;AURKAIP1	0.033654289	0.051075343	0.041880758	0.009194586
cg21513204	1	1310708	AURKAIP1;AURKAIP1;AURKAIP1;AURKAIP1	0.352560947	0.03531407	0.029248819	0.006065251
cg15604233	1	1310715	AURKAIP1;AURKAIP1;AURKAIP1;AURKAIP1	0.329763275	0.030237209	0.036748286	-0.006511077
cg11915315	1	1310730	AURKAIP1;AURKAIP1;AURKAIP1;AURKAIP1	0.039646657	0.093568371	0.075606799	0.017961572
cg20048602	1	1310743	AURKAIP1;AURKAIP1;AURKAIP1;AURKAIP1	0.071087561	0.108166684	0.141988143	-0.033821459
cg20439722	1	1310747	AURKAIP1;AURKAIP1;AURKAIP1;AURKAIP1	0.057449687	0.072710736	0.093822551	-0.021111815
cg19823490	1	1310815	AURKAIP1;AURKAIP1;AURKAIP1;AURKAIP1	0.299958458	0.067856421	0.096078318	-0.028221897
cg21478504	1	1310832	AURKAIP1;AURKAIP1;AURKAIP1	0.139442131	0.081128865	0.074703432	0.006425434
cg04615596	1	1310846	AURKAIP1;AURKAIP1;AURKAIP1	0.115300195	0.037851806	0.032633553	0.005218253
cg05364533	1	1310930	AURKAIP1;AURKAIP1;AURKAIP1	0.35236494	0.025410908	0.033161565	-0.007750657
cg15617543	1	1310978	AURKAIP1;AURKAIP1;AURKAIP1	0.520076895	0.038720627	0.042696148	-0.003975521
cg18546249	1	1311028	AURKAIP1;AURKAIP1;AURKAIP1	0.372271602	0.065312487	0.076256582	-0.010944095
cg11552267	1	1311479	AURKAIP1;AURKAIP1;AURKAIP1	0.09378638	0.585519717	0.678050291	-0.092530574
cg05589276	1	1311577	AURKAIP1;AURKAIP1;AURKAIP1	0.954910923	0.058837453	0.058387552	0.000449901
cg02144516	1	1311909	AURKAIP1;AURKAIP1;AURKAIP1	0.337557627	0.139073031	0.125792956	0.013280076
cg20435334	1	1312097	AURKAIP1	0.485944751	0.542188698	0.557508573	-0.015319876
cg26865478	1	1312144	AURKAIP1	0.322040415	0.813520474	0.828084377	-0.014563903
cg16361266	1	1313144	?	0.179287089	0.948071221	0.925618692	0.022452528
cg20434150	1	1316804	?	0.297470305	0.843806678	0.863317699	-0.019511022
cg08253842	1	1316981	?	0.381104638	0.874099596	0.888372371	-0.014272776
cg14224772	1	1319383	?	0.61866654	0.302467352	0.296312672	0.00615468
cg03322002	1	1320181	?	0.210611689	0.880827289	0.896889959	-0.01606267
cg08109545	1	1321864	CCNL2	0.597851809	0.920874979	0.916618311	0.004256668
cg12033178	1	1321869	CCNL2;CCNL2;CCNL2;CCNL2	0.651658031	0.915944664	0.920729819	-0.004785155
cg08158776	1	1321914	CCNL2;CCNL2;CCNL2;CCNL2	0.207285801	0.873811676	0.892438949	-0.018627273
cg04880874	1	1322461	CCNL2;CCNL2;CCNL2;CCNL2	0.566479294	0.916430658	0.924913757	-0.008483099
cg15588177	1	1322654	CCNL2;CCNL2;CCNL2;CCNL2	0.039271002	0.959304693	0.973264972	-0.013960279
cg22232737	1	1322783	CCNL2;CCNL2;CCNL2;CCNL2	0.265361788	0.855432514	0.871185242	-0.015752728
cg01006034	1	1322789	CCNL2;CCNL2;CCNL2;CCNL2	0.118853627	0.893179601	0.911595114	-0.018415514
cg23621766	1	1322923	CCNL2;CCNL2;CCNL2;CCNL2	0.503809358	0.936782026	0.943097208	-0.006315182
cg06903451	1	1323192	CCNL2;CCNL2;CCNL2;CCNL2	0.642524514	0.865042043	0.872482297	-0.007440254
cg07284402	1	1324107	CCNL2	0.961721371	0.86609495	0.865240206	0.000854743
cg03774228	1	1324805	CCNL2	0.86926664	0.901449727	0.903775053	-0.002325326
cg23209302	1	1326152	CCNL2;CCNL2;CCNL2;CCNL2	0.465424937	0.898702095	0.906037239	-0.007335144
cg01399319	1	1326204	CCNL2;CCNL2;CCNL2;CCNL2	0.175084003	0.893956597	0.912501081	-0.018544484
cg21264396	1	1326333	CCNL2	0.901093999	0.925194005	0.927244416	-0.002050411
cg19236733	1	1326578	CCNL2	0.029642506	0.919260811	0.946331376	-0.027070565
cg08647342	1	1326618	CCNL2	0.852410226	0.92241029	0.924096009	-0.00168572
cg18087716	1	1327318	CCNL2	0.303238309	0.90784801	0.87881277	0.029035241
cg17014728	1	1327484	CCNL2;CCNL2;CCNL2;CCNL2	0.446424401	0.865240696	0.877985278	-0.012744582
cg04988279	1	1327757	CCNL2;CCNL2	0.792892015	0.889072229	0.88238216	0.006690069
cg13323817	1	1327983	CCNL2;CCNL2	0.471002968	0.928735739	0.920447325	0.008288414
cg22389936	1	1328033	CCNL2;CCNL2;CCNL2;CCNL2	0.471218385	0.924740653	0.921371181	0.003369472
cg26303572	1	1328115	CCNL2;CCNL2	0.450183994	0.920659668	0.929246949	-0.008587282
cg01648457	1	1328834	CCNL2;CCNL2;CCNL2;CCNL2	0.550635547	0.925414224	0.918058181	0.007356043
cg04481810	1	1329036	CCNL2;CCNL2;CCNL2;CCNL2	0.462591318	0.889823028	0.896945661	-0.007122632
cg11811184	1	1331803	CCNL2;CCNL2;CCNL2;CCNL2	0.302686823	0.878889121	0.898907887	-0.020018765
cg24837149	1	1333778	CCNL2;CCNL2;CCNL2;LOC148413;CCNL2	0.491026417	0.051580601	0.04799641	0.003584191
cg16278124	1	1334036	CCNL2;CCNL2;CCNL2;LOC148413;CCNL2	0.678834565	0.088282245	0.085125897	0.003156348
cg06817090	1	1334334	CCNL2;CCNL2;CCNL2;LOC148413;CCNL2	0.281579954	0.039003587	0.035129562	0.003874025
cg16573386	1	1334508	CCNL2;CCNL2;LOC148413;CCNL2;CCNL2	0.283182228	0.052010829	0.059925124	-0.007914295
cg17397377	1	1334575	CCNL2;CCNL2;LOC148413;CCNL2;CCNL2	0.415690957	0.101546056	0.116865258	-0.015319201
cg08470185	1	1334798	CCNL2;CCNL2;CCNL2;LOC148413;CCNL2	0.876206767	0.020518852	0.020987835	-0.000468983
cg13053783	1	1334803	CCNL2;CCNL2;CCNL2;LOC148413;CCNL2	0.434533832	0.018125866	0.015290447	0.002835419
cg22961467	1	1334806	LOC148413;CCNL2;CCNL2	0.43062766	0.011909582	0.016290601	-0.004381019
cg15130241	1	1334814	CCNL2;CCNL2;CCNL2;LOC148413;CCNL2	0.976190178	0.011732176	0.011623399	0.000108777
cg08791782	1	1334993	LOC148413;CCNL2;CCNL2	0.955194512	0.028173754	0.028468835	-0.000295082
cg25842896	1	1335315	CCNL2;CCNL2;CCNL2;CCNL2;LOC148413	0.933884432	0.04997819	0.050514114	-0.000535924
cg00173405	1	1335424	CCNL2;CCNL2;CCNL2;CCNL2;LOC148413	0.758281822	0.038057151	0.036382898	0.001674253
cg03943717	1	1335569	CCNL2;CCNL2;CCNL2;CCNL2;LOC148413	0.781132177	0.038166191	0.036991208	0.001174983
cg23437836	1	1335601	CCNL2;CCNL2;CCNL2;CCNL2;LOC148413	0.7877761	0.06196156	0.063838676	-0.001877116
cg00968800	1	1335706	CCNL2;CCNL2;CCNL2;CCNL2;LOC148413	0.806402362	0.044944139	0.043453633	0.001490507
cg08163912	1	1336398	LOC148413	0.822216728	0.085386582	0.082354445	0.003032137
cg09064061	1	1336592	LOC148413	0.898705173	0.15856523	0.160688252	-0.002123022
cg04903146	1	1337542	MRPL20	0.182029049	0.722617707	0.7661173	-0.043499592
cg24399028	1	1338100	MRPL20	0.930446929	0.881223395	0.883070759	-0.001847365
cg20383673	1	1341716	MRPL20	0.462946711	0.85239172	0.86720719	-0.01481547
cg14795268	1	1341852	MRPL20	0.401202092	0.10864666	0.117135008	-0.008488349
cg11431291	1	1341862	MRPL20	0.890047933	0.084431317	0.085339276	-0.000907959
cg21439539	1	1342230	MRPL20	0.922443607	0.026509209	0.026991656	-0.000482448
cg20275133	1	1342361	MRPL20	0.267297642	0.075429818	0.066221308	0.00920851
cg16728516	1	1342558	MRPL20	0.56535782	0.02227915	0.024817283	-0.002538133
cg25769755	1	1342720	MRPL20	0.522863504	0.023861057	0.026354655	-0.002493598
cg05613094	1	1342783	MRPL20	0.945054833	0.012810068	0.012526279	0.000283789
cg11993086	1	1342795	MRPL20	0.205935371	0.03698613	0.033686717	0.003299413
cg26509139	1	1342809	MRPL20	0.442420746	0.052175736	0.042043553	0.010132183
cg08387662	1	1342812	MRPL20	0.328675547	0.082389097	0.08879262	-0.006403524
cg05595602	1	1343077	MRPL20	0.66339668	0.024866957	0.022395106	0.002471851
cg25397779	1	1343130	MRPL20	0.793409287	0.038529737	0.039615994	-0.001086258
cg04230662	1	1343134	MRPL20	0.307445613	0.092627853	0.082567422	0.010060431
cg12525514	1	1343260	MRPL20	0.633025937	0.091785744	0.088349088	0.003436656
cg25939543	1	1344064	MRPL20	0.714963108	0.90369677	0.908584293	-0.004887523
cg16661858	1	1345158	?	0.289207809	0.89072027	0.867243725	0.023476545
cg15863361	1	1347647	?	0.836447819	0.931116313	0.928628011	0.002488302
cg00009834	1	1347671	?	0.782468218	0.585449318	0.591887703	-0.006438385
cg27295412	1	1347832	?	0.762979241	0.875962588	0.879952491	-0.003989903
cg00294152	1	1348792	?	0.497215701	0.569261315	0.599868346	-0.030607031
cg25228593	1	1353012	?	0.528944165	0.328592596	0.344794134	-0.016201538
cg23359932	1	1354134	ANKRD65;ANKRD65;ANKRD65	0.404600748	0.475072984	0.489359799	-0.014286815
cg00060374	1	1355235	LOC441869;LOC441869	0.559430692	0.553049311	0.571862722	-0.018813411
cg17507949	1	1355999	LOC441869;LOC441869	0.924318257	0.599523745	0.60305421	-0.003530465
cg22827694	1	1356442	ANKRD65;ANKRD65;ANKRD65	0.787382154	0.111114662	0.108185915	0.002928747
cg23894219	1	1356565	LOC441869;LOC441869;LOC441869	0.968015642	0.092079188	0.091606388	0.0004728
cg15633699	1	1356728	LOC441869;LOC441869	0.324315698	0.039460018	0.04414922	-0.004689201
cg10380643	1	1356764	LOC441869;LOC441869	0.82363007	0.060895783	0.058772049	0.002123734
cg20598347	1	1356852	ANKRD65;ANKRD65;ANKRD65	0.94986869	0.046554944	0.046269536	0.000285407
cg02668764	1	1356887	ANKRD65;ANKRD65;ANKRD65	0.252907804	0.040979274	0.037968361	0.003010913
cg15081886	1	1356902	LOC441869;LOC441869	0.897348339	0.04843275	0.047569214	0.000863536
cg23537515	1	1356921	ANKRD65;ANKRD65;ANKRD65	0.547308127	0.133621539	0.125345193	0.008276346
cg12754273	1	1356940	ANKRD65;ANKRD65;ANKRD65	0.196816475	0.062693858	0.073707834	-0.011013975
cg21281527	1	1357314	ANKRD65;ANKRD65;ANKRD65	0.337572797	0.440070373	0.455317846	-0.015247472
cg15823872	1	1357361	LOC441869;LOC441869	0.417465959	0.674195861	0.707846746	-0.033650884
cg24555071	1	1358016	LOC441869;LOC441869	0.363996298	0.831007695	0.850716454	-0.019708759
cg12286462	1	1358109	LOC441869;LOC441869	0.393946471	0.909412507	0.920440944	-0.011028437
cg01721822	1	1360499	TMEM88B	0.278381014	0.37540358	0.390405184	-0.015001604
cg21285198	1	1360970	TMEM88B	0.882917255	0.073074427	0.07137879	0.001695638
cg00305774	1	1361077	TMEM88B	0.32197636	0.071020955	0.077956914	-0.006935959
cg22517356	1	1361216	TMEM88B	0.538301757	0.038276065	0.034953681	0.003322384
cg17265051	1	1361414	TMEM88B	0.355642511	0.04545072	0.050516412	-0.005065691
cg23795938	1	1361421	TMEM88B	0.821472821	0.107183359	0.104554163	0.002629196
cg10156298	1	1361476	TMEM88B	0.469374383	0.069643586	0.062977512	0.006666075
cg09368716	1	1361655	TMEM88B	0.748043671	0.101510423	0.108524343	-0.00701392
cg12208770	1	1361666	TMEM88B	0.68246549	0.084040302	0.080285272	0.00375503
cg26863172	1	1361729	TMEM88B	0.055957744	0.038319933	0.029278443	0.00904149
cg13169132	1	1362340	TMEM88B	0.439225807	0.054315612	0.047639917	0.006675695
cg17142722	1	1363280	?	0.574526015	0.959680606	0.961844806	-0.002164201
cg04897188	1	1363291	?	0.780242978	0.92080361	0.916355225	0.004448385
cg07010566	1	1363627	?	0.630571015	0.816844514	0.829474517	-0.012630004
cg14902621	1	1363872	?	0.841411055	0.840247044	0.844626546	-0.004379503
cg26373274	1	1363874	?	0.854254618	0.866303222	0.867803489	-0.001500267
cg22351666	1	1365730	LOC102724312;LOC102724312;LOC102724312	0.840437917	0.041983448	0.041091242	0.000892206
cg05235651	1	1365793	LOC102724312;LOC102724312;LOC102724312	0.393319609	0.045307288	0.049409965	-0.004102677
cg04865726	1	1365911	?	0.190251517	0.029787366	0.036764927	-0.006977561
cg04384590	1	1367257	LOC102724312;LOC102724312;LOC102724312	0.607487718	0.034786081	0.037109119	-0.002323038
cg19071098	1	1367306	LOC102724312;LOC102724312;LOC102724312	0.415207553	0.07222704	0.0802972	-0.00807016
cg08123463	1	1368297	LOC102724312;LOC102724312;LOC102724312	0.739674607	0.0536753	0.055744225	-0.002068925
cg16496742	1	1368387	LOC102724312;LOC102724312;LOC102724312	0.439159441	0.075542512	0.068723215	0.006819297
cg26394870	1	1368541	LOC102724312;LOC102724312;LOC102724312	0.768064348	0.038523526	0.036800064	0.001723463
cg19270739	1	1368846	?	0.715653596	0.054057437	0.056337804	-0.002280367
cg21837069	1	1369466	VWA1;VWA1	0.170514478	0.05633895	0.075204898	-0.018865948
cg17491622	1	1369616	VWA1;VWA1	0.618610108	0.044384167	0.042120117	0.00226405
cg00702126	1	1369793	VWA1;VWA1	0.815377834	0.063069195	0.064151308	-0.001082113
cg14667273	1	1369934	VWA1;VWA1	0.84348449	0.07129747	0.073828758	-0.002531288
cg27391934	1	1369948	VWA1;VWA1	0.305974379	0.024193336	0.03070357	-0.006510234
cg07898743	1	1369950	LOC102724312;LOC102724312;LOC102724312;VWA1;VWA1	0.946800749	0.060327274	0.060767359	-0.000440085
cg20138749	1	1370013	VWA1;VWA1;LOC102724312;LOC102724312;LOC102724312	0.112555348	0.054225595	0.091520851	-0.037295256
cg16784215	1	1370138	VWA1;VWA1;LOC102724312;LOC102724312;LOC102724312	0.612625985	0.104375064	0.127746643	-0.023371579
cg07232890	1	1370228	VWA1;VWA1;LOC102724312;LOC102724312;LOC102724312	0.632602134	0.031904853	0.034057493	-0.00215264
cg08589721	1	1370722	VWA1;VWA1	0.977275654	0.053463989	0.053604138	-0.000140149
cg14271665	1	1370768	VWA1;VWA1	0.955622564	0.070604483	0.070138075	0.000466408
cg02896318	1	1370775	VWA1;VWA1	0.428311487	0.054285633	0.063080369	-0.008794736
cg25234611	1	1371347	VWA1;VWA1	0.852312319	0.06111859	0.059640518	0.001478072
cg09668627	1	1371844	VWA1;VWA1	0.759678468	0.045953297	0.045005486	0.000947811
cg08161163	1	1372677	VWA1;VWA1	0.628933043	0.121624238	0.114681896	0.006942343
cg26798702	1	1373044	VWA1;VWA1	0.424679611	0.23375443	0.222802141	0.01095229
cg09843049	1	1373316	VWA1;VWA1	0.588707638	0.231497892	0.224125966	0.007371926
cg20255272	1	1373678	VWA1;VWA1	0.971124721	0.107203234	0.106751036	0.000452198
cg13897675	1	1374310	VWA1;VWA1	0.887425742	0.943636906	0.942031046	0.00160586
cg09860601	1	1374601	VWA1;VWA1	0.27027953	0.778723814	0.800580612	-0.021856798
cg19639479	1	1374669	VWA1;VWA1	0.689201117	0.94918707	0.953373646	-0.004186576
cg09603935	1	1375448	VWA1;VWA1	0.203574835	0.975026156	0.980479827	-0.005453671
cg03116557	1	1375480	VWA1;VWA1	0.760557608	0.891349108	0.884683467	0.006665641
cg13570957	1	1375556	VWA1;VWA1	0.377412551	0.901562603	0.886916541	0.014646062
cg26795248	1	1375967	VWA1;VWA1	0.339032095	0.782463363	0.80586519	-0.023401826
cg25592215	1	1376051	VWA1;VWA1	0.424476223	0.868811654	0.878045581	-0.009233927
cg08426733	1	1376740	VWA1;VWA1	0.960309724	0.084326646	0.083785495	0.000541151
cg08270205	1	1377525	VWA1;VWA1	0.498263543	0.430137556	0.438628712	-0.008491156
cg15099879	1	1377656	VWA1;VWA1	0.701509759	0.528650964	0.536763768	-0.008112804
cg06786804	1	1377938	VWA1;VWA1	0.977831579	0.745998144	0.746854181	-0.000856037
cg24492273	1	1378060	VWA1;VWA1	0.135595611	0.74803075	0.778037366	-0.030006617
cg00929633	1	1379667	?	0.089038361	0.140832004	0.108039635	0.032792369
cg18148498	1	1380621	?	0.423090642	0.323036865	0.371501551	-0.048464685
cg21001441	1	1384038	ATAD3C	0.747576322	0.044900929	0.043121473	0.001779457
cg12841328	1	1384074	ATAD3C	0.300859545	0.036504979	0.043845172	-0.007340194
cg11405695	1	1384091	ATAD3C	0.741145882	0.112112992	0.106974534	0.005138458
cg02136596	1	1384930	ATAD3C	0.995948588	0.829436968	0.829525764	-8.88E-05
cg20219069	1	1384988	ATAD3C	0.536211097	0.898689508	0.887160399	0.01152911
cg00599812	1	1385047	ATAD3C	0.829411333	0.367062268	0.376587057	-0.009524789
cg16669201	1	1385119	ATAD3C;ATAD3C	0.117483489	0.883780476	0.903332638	-0.019552162
cg00528453	1	1385171	ATAD3C;ATAD3C	0.326018888	0.815756079	0.842719641	-0.026963562
cg23319365	1	1385292	ATAD3C;ATAD3C	0.333131576	0.396667564	0.416401925	-0.019734361
cg27383362	1	1385371	ATAD3C;ATAD3C	0.128556597	0.585051544	0.630394799	-0.045343254
cg26182712	1	1387256	ATAD3C	0.33419677	0.771871237	0.793967562	-0.022096325
cg15310231	1	1388050	ATAD3C	0.71622174	0.670671495	0.678036877	-0.007365382
cg27564386	1	1388379	ATAD3C	0.836598809	0.700982886	0.708906485	-0.007923599
cg26651722	1	1389888	ATAD3C	0.028490481	0.69444807	0.731682178	-0.037234108
cg01521567	1	1390202	ATAD3C	0.088681224	0.608508572	0.679024927	-0.070516356
cg03760226	1	1390794	ATAD3C	0.008400079	0.914371032	0.947318771	-0.03294774
cg20985028	1	1391055	ATAD3C	0.073741308	0.419192864	0.468044825	-0.048851962
cg19682639	1	1391102	ATAD3C	0.013917334	0.507134336	0.536881017	-0.029746681
cg13388025	1	1392347	ATAD3C	0.967282079	0.333534505	0.332706516	0.000827989
cg05894629	1	1392386	ATAD3C	0.975843755	0.11827111	0.11767735	0.000593761
cg26226110	1	1395945	ATAD3C	0.75656198	0.425840348	0.417965723	0.007874625
cg07280242	1	1396086	ATAD3C	0.218578807	0.460327085	0.486985364	-0.026658278
cg13798621	1	1396125	ATAD3C	0.521975004	0.466541489	0.482887674	-0.016346185
cg23016632	1	1396169	ATAD3C	0.435736844	0.410599965	0.401507969	0.009091996
cg10972351	1	1396279	ATAD3C	0.388941167	0.555929566	0.586475038	-0.030545472
cg20951194	1	1396296	ATAD3C	0.13216901	0.53265524	0.577855213	-0.045199973
cg04107003	1	1397297	ATAD3C	0.752708912	0.37754675	0.3816206	-0.00407385
cg24085570	1	1397412	ATAD3C	0.190852648	0.453958028	0.470364788	-0.01640676
cg17282836	1	1397524	ATAD3C	0.595721638	0.140735719	0.132976491	0.007759228
cg10522845	1	1397837	ATAD3C	0.434994888	0.209306509	0.197683338	0.011623171
cg24687970	1	1397896	ATAD3C	0.724747955	0.126350962	0.120641818	0.005709144
cg25101405	1	1398028	ATAD3C	0.160825123	0.189116004	0.212428647	-0.023312642
cg04981940	1	1398348	ATAD3C	0.696482844	0.548256358	0.54261294	0.005643418
cg17821649	1	1403857	ATAD3C	0.424189459	0.766859187	0.78605418	-0.019194993
cg00391668	1	1404073	ATAD3C	0.025656358	0.236203913	0.211710159	0.024493754
cg19621710	1	1404170	ATAD3C	0.557659634	0.411576898	0.406659289	0.004917609
cg03742705	1	1406266	ATAD3B	0.572652552	0.25623932	0.249875955	0.006363365
cg16013630	1	1406606	ATAD3B	0.644329958	0.201610726	0.206971644	-0.005360918
cg25210378	1	1406663	ATAD3B	0.889871104	0.095005782	0.096510539	-0.001504757
cg15875062	1	1406845	ATAD3B	0.372717288	0.029698852	0.034307438	-0.004608586
cg10228629	1	1406955	ATAD3B	0.19201583	0.062712013	0.055516346	0.007195666
cg12723840	1	1406994	ATAD3B	0.570613042	0.227949256	0.216508651	0.011440605
cg06377929	1	1407001	ATAD3B	0.666351234	0.113465912	0.107249696	0.006216215
cg07490279	1	1407066	ATAD3B	0.88318344	0.026426947	0.02703987	-0.000612923
cg10240778	1	1407180	ATAD3B;ATAD3B	0.282725929	0.018154446	0.024855059	-0.006700613
cg03041700	1	1407645	ATAD3B	0.418361597	0.074680893	0.083072927	-0.008392034
cg12909536	1	1408104	ATAD3B	0.700551465	0.037054814	0.035599723	0.001455091
cg12439834	1	1410849	ATAD3B	0.995659919	0.848818299	0.848976275	-0.000157976
cg02188411	1	1411579	ATAD3B	0.942156106	0.890691157	0.891981852	-0.001290695
cg07478007	1	1411602	ATAD3B	0.327548312	0.921099771	0.934803782	-0.013704011
cg01768480	1	1412855	ATAD3B	0.724358161	0.879456633	0.885713669	-0.006257035
cg23442023	1	1412865	ATAD3B	0.757667905	0.780827386	0.771909062	0.008918323
cg22306974	1	1413668	ATAD3B	0.819665029	0.862727847	0.866172759	-0.003444912
cg26317581	1	1413810	ATAD3B	0.712160205	0.941755231	0.938644569	0.003110663
cg11735371	1	1413937	ATAD3B	0.65635564	0.869747026	0.874217659	-0.004470633
cg00695214	1	1415868	ATAD3B	0.115528953	0.887686272	0.912329942	-0.02464367
cg21094501	1	1415874	ATAD3B	0.787310888	0.678582019	0.684931316	-0.006349298
cg23735749	1	1417247	ATAD3B	0.778450198	0.923800783	0.919962293	0.00383849
cg13352563	1	1417320	ATAD3B	0.9658964	0.917051689	0.917554815	-0.000503126
cg13025553	1	1417522	ATAD3B	0.066614574	0.906660604	0.931890251	-0.025229647
cg20157693	1	1419379	ATAD3B	0.276007537	0.677725138	0.72359557	-0.045870432
cg18040125	1	1420227	ATAD3B	0.719826509	0.704338821	0.695149791	0.009189031
cg15466030	1	1420537	ATAD3B	0.219646339	0.854728952	0.88059074	-0.025861788
cg05049094	1	1421098	ATAD3B	0.1058837	0.931639574	0.946020494	-0.01438092
cg25628057	1	1421383	ATAD3B	0.803848501	0.870070058	0.875006555	-0.004936497
cg23236382	1	1423057	ATAD3B	0.984682968	0.890750262	0.890421915	0.000328347
cg24378791	1	1423784	ATAD3B	0.33710328	0.89317768	0.905852918	-0.012675238
cg26042514	1	1425726	ATAD3B	0.14625738	0.957507878	0.966770583	-0.009262705
cg15688683	1	1425815	ATAD3B	0.226493297	0.8424134	0.866595761	-0.024182361
cg13671768	1	1426641	ATAD3B	0.124841907	0.850370284	0.879625727	-0.029255443
cg16494896	1	1429498	ATAD3B	0.448107372	0.813634307	0.833120681	-0.019486374
cg06866635	1	1430690	ATAD3B	0.62154721	0.776187832	0.791652595	-0.015464763
cg18387631	1	1431505	ATAD3B	0.361479776	0.838025572	0.855257694	-0.017232122
cg15101273	1	1431587	?	0.325422452	0.507541281	0.497819447	0.009721834
cg10108196	1	1441055	?	0.46418448	0.120261266	0.139429363	-0.019168098
cg25201541	1	1444416	?	0.639076788	0.464369031	0.469733689	-0.005364658
cg24296621	1	1444995	?	0.870084288	0.195882672	0.193235437	0.002647235
cg21797898	1	1446692	ATAD3A;ATAD3A;ATAD3A	0.477921615	0.145448988	0.133893351	0.011555637
cg09932694	1	1446840	ATAD3A;ATAD3A;ATAD3A	0.406946008	0.049703357	0.061011433	-0.011308076
cg17464271	1	1447047	ATAD3A;ATAD3A;ATAD3A	0.406100094	0.046344648	0.037501784	0.008842863
cg11103442	1	1447201	ATAD3A;ATAD3A;ATAD3A	0.198579877	0.028392619	0.036892994	-0.008500375
cg22225258	1	1447235	ATAD3A;ATAD3A;ATAD3A	0.998495027	0.029836041	0.029843775	-7.73E-06
cg20230657	1	1447335	ATAD3A;ATAD3A;ATAD3A	0.591603267	0.026707689	0.02468149	0.002026199
cg08376055	1	1447341	ATAD3A;ATAD3A;ATAD3A	0.908300455	0.047978172	0.048804979	-0.000826807
cg12648677	1	1447365	ATAD3A;ATAD3A;ATAD3A	0.531466927	0.023686406	0.021735763	0.001950643
cg06128920	1	1447374	ATAD3A;ATAD3A;ATAD3A	0.165904826	0.025143981	0.036125693	-0.010981712
cg21124756	1	1447564	ATAD3A;ATAD3A;ATAD3A;ATAD3A;ATAD3A	0.380160995	0.024662596	0.028733892	-0.004071296
cg24729577	1	1447567	ATAD3A;ATAD3A;ATAD3A;ATAD3A;ATAD3A	0.229313445	0.030838424	0.028860859	0.001977565
cg14651254	1	1449202	ATAD3A;ATAD3A;ATAD3A	0.012364759	0.349105263	0.387077034	-0.037971771
cg00088251	1	1449754	ATAD3A;ATAD3A;ATAD3A	0.202329963	0.732110077	0.75966204	-0.027551963
cg11856308	1	1449956	ATAD3A;ATAD3A;ATAD3A	0.335015425	0.843940021	0.863957491	-0.02001747
cg05947649	1	1450187	ATAD3A;ATAD3A;ATAD3A	0.309152466	0.932366916	0.943592516	-0.0112256
cg11794959	1	1451134	ATAD3A;ATAD3A;ATAD3A	0.164766262	0.393890957	0.4138164	-0.019925443
cg20627546	1	1451383	ATAD3A;ATAD3A;ATAD3A	0.94234264	0.787787408	0.786758627	0.001028781
cg11722969	1	1452371	ATAD3A;ATAD3A;ATAD3A	0.248814901	0.856442406	0.88015435	-0.023711945
cg19517490	1	1454149	ATAD3A;ATAD3A;ATAD3A	0.994401599	0.979598828	0.979566409	3.24E-05
cg13321900	1	1455303	ATAD3A;ATAD3A;ATAD3A	0.569646222	0.69149364	0.716662825	-0.025169185
cg06793307	1	1455374	ATAD3A;ATAD3A;ATAD3A	0.043191155	0.907178856	0.927295639	-0.020116782
cg15160081	1	1455650	ATAD3A;ATAD3A;ATAD3A	0.16645612	0.95646279	0.964281722	-0.007818932
cg26536460	1	1456875	ATAD3A;ATAD3A;ATAD3A	0.998622224	0.961885342	0.961867631	1.77E-05
cg17498856	1	1457042	ATAD3A;ATAD3A;ATAD3A	0.649128158	0.972337525	0.969111825	0.0032257
cg15481565	1	1458176	ATAD3A;ATAD3A;ATAD3A	0.800070605	0.896042721	0.892473766	0.003568955
cg17848002	1	1458397	ATAD3A;ATAD3A;ATAD3A	0.862207553	0.882052324	0.88543035	-0.003378026
cg10712902	1	1458728	ATAD3A;ATAD3A;ATAD3A	0.498663179	0.477102568	0.465766726	0.011335843
cg17590292	1	1458739	ATAD3A;ATAD3A;ATAD3A	0.194768624	0.881820708	0.907703269	-0.025882561
cg14395520	1	1459028	ATAD3A;ATAD3A;ATAD3A	0.685047681	0.795428063	0.801912946	-0.006484883
cg15153800	1	1460332	ATAD3A;ATAD3A;ATAD3A	0.852878086	0.599876784	0.595947227	0.003929557
cg06839383	1	1460464	ATAD3A;ATAD3A;ATAD3A	0.268751882	0.838549688	0.850810908	-0.01226122
cg24466671	1	1460663	ATAD3A;ATAD3A;ATAD3A	0.344521407	0.86030748	0.880234788	-0.019927307
cg13893866	1	1462754	ATAD3A;ATAD3A;ATAD3A	0.474844428	0.695449221	0.724568261	-0.02911904
cg17445140	1	1462956	ATAD3A;ATAD3A;ATAD3A	0.111039498	0.898346594	0.917992635	-0.019646041
cg23933399	1	1462973	ATAD3A;ATAD3A;ATAD3A	0.634494356	0.960863744	0.965054944	-0.004191199
cg19768036	1	1464063	ATAD3A;ATAD3A;ATAD3A	0.738505994	0.634330001	0.629947713	0.004382288
cg07808701	1	1464509	ATAD3A;ATAD3A;ATAD3A	0.793369599	0.930158895	0.932787627	-0.002628732
cg20675251	1	1464803	ATAD3A;ATAD3A;ATAD3A	0.491557376	0.530332602	0.541444664	-0.011112062
cg17271658	1	1465190	ATAD3A;ATAD3A;ATAD3A	0.286321034	0.91468986	0.922256127	-0.007566267
cg20681653	1	1468450	ATAD3A;ATAD3A;ATAD3A	0.694080292	0.812336497	0.825362742	-0.013026245
cg23590525	1	1469787	ATAD3A;ATAD3A;ATAD3A	0.879444182	0.815646448	0.821682008	-0.00603556
cg09259608	1	1470161	C1orf70	0.099664726	0.839882622	0.808803053	0.031079569
cg20958600	1	1470807	C1orf70	0.941148446	0.788393679	0.790292088	-0.001898409
cg07835437	1	1470836	C1orf70	0.496456918	0.859384192	0.876510428	-0.017126236
cg03041030	1	1470905	C1orf70	0.618800965	0.860935366	0.876886325	-0.015950959
cg12983196	1	1471017	C1orf70	0.490431097	0.910013813	0.919062921	-0.009049107
cg09151801	1	1471210	C1orf70	0.283031144	0.828193923	0.855620385	-0.027426463
cg11526073	1	1471938	C1orf70	0.719287822	0.786677516	0.777727024	0.008950492
cg15844005	1	1472079	C1orf70	0.718846292	0.778104888	0.786877737	-0.008772849
cg27301475	1	1472146	C1orf70	0.453987795	0.684028644	0.667688772	0.016339872
cg06205922	1	1473141	C1orf70	0.735980336	0.950052941	0.946922955	0.003129986
cg01536190	1	1473147	C1orf70	0.431008374	0.808769082	0.826073847	-0.017304765
cg27047577	1	1473193	C1orf70	0.584392062	0.971778759	0.968989769	0.00278899
cg14434115	1	1473252	TMEM240	0.361301344	0.932198142	0.940164479	-0.007966338
cg11917182	1	1473310	TMEM240	0.138702372	0.796096159	0.776744635	0.019351524
cg02068237	1	1473319	C1orf70	0.63259608	0.767454766	0.760707388	0.006747377
cg12270813	1	1473370	C1orf70	0.651641494	0.928278717	0.933452252	-0.005173535
cg03724010	1	1473443	C1orf70	0.557324927	0.863223626	0.853669726	0.0095539
cg13804574	1	1473489	TMEM240	0.679834485	0.90162239	0.906196778	-0.004574388
cg16037137	1	1473747	C1orf70	0.506558673	0.878182513	0.888721738	-0.010539224
cg12632610	1	1474224	C1orf70	0.985867447	0.821963781	0.821688834	0.000274947
cg16001723	1	1474399	C1orf70	0.429019665	0.93337157	0.940628109	-0.007256539
cg13850380	1	1475143	C1orf70	0.937435437	0.919316867	0.92064857	-0.001331703
cg00813378	1	1475209	C1orf70	0.631039644	0.928540591	0.935868805	-0.007328215
cg08738570	1	1475265	C1orf70	0.883577515	0.919760862	0.922150995	-0.002390132
cg22497741	1	1475644	C1orf70	0.596184428	0.7976811	0.80895015	-0.01126905
cg16306898	1	1475675	C1orf70	0.453094796	0.978141583	0.981387924	-0.003246342
cg16601494	1	1475737	C1orf70;C1orf70	0.804651278	0.978515586	0.976665624	0.001849962
cg15487867	1	1475742	C1orf70	0.704606618	0.955645558	0.959009356	-0.003363798
cg18430990	1	1475941	TMEM240	0.42205658	0.965104694	0.970504512	-0.005399818
cg23244095	1	1476269	C1orf70	0.048237797	0.901165779	0.948133814	-0.046968035
cg18114463	1	1476551	C1orf70	0.453478358	0.875706325	0.890180006	-0.014473681
cg09612202	1	1476661	C1orf70	0.854851587	0.771033661	0.776087126	-0.005053464
cg26602477	1	1476845	C1orf70	0.220515606	0.914291114	0.931626483	-0.017335368
cg11811409	1	1477025	C1orf70	0.162320639	0.696563004	0.738471558	-0.041908554
cg26690297	1	1477098	SSU72;C1orf70	0.136516835	0.791176066	0.81232376	-0.021147695
cg08757091	1	1477101	TMEM240;SSU72	0.484683624	0.798992052	0.810942136	-0.011950084
cg08464374	1	1477123	SSU72;C1orf70	0.604388243	0.901973012	0.911101711	-0.009128699
cg01802295	1	1477194	SSU72;C1orf70	0.551920334	0.852772356	0.866725217	-0.01395286
cg13575252	1	1477616	SSU72	0.176429945	0.893031857	0.920117182	-0.027085324
cg19619320	1	1477931	SSU72	0.567632061	0.907647672	0.899039316	0.008608356
cg11964810	1	1478170	SSU72	0.057057298	0.887380332	0.921601996	-0.034221664
cg21173317	1	1478665	SSU72	0.217036491	0.944336571	0.959180556	-0.014843985
cg03392564	1	1478680	SSU72	0.298452114	0.941555974	0.952843099	-0.011287125
cg00955674	1	1478827	SSU72	0.674630482	0.707810541	0.724131054	-0.016320513
cg03941625	1	1480603	SSU72	0.416044007	0.913307584	0.902589319	0.010718265
cg10347735	1	1481874	SSU72	0.904736684	0.871184661	0.86965035	0.00153431
cg05426853	1	1481910	SSU72	0.556729974	0.705315524	0.724350986	-0.019035461
cg07945460	1	1481947	SSU72	0.49352023	0.760278976	0.782669579	-0.022390602
cg07381470	1	1483130	SSU72	0.091935042	0.837114648	0.878110777	-0.040996129
cg24470133	1	1483206	SSU72	0.16617282	0.896593079	0.910596842	-0.014003763
cg00355315	1	1483257	SSU72	0.171182824	0.958952207	0.968666026	-0.009713819
cg04349378	1	1484205	SSU72	0.938386575	0.892172566	0.890244888	0.001927678
cg12734710	1	1486459	SSU72	0.032355973	0.70712349	0.777123356	-0.069999865
cg01058717	1	1487068	SSU72	0.030175524	0.92657134	0.956129087	-0.029557747
cg14194384	1	1487097	SSU72	0.7645239	0.8830734	0.887960142	-0.004886742
cg16305094	1	1487266	SSU72	0.545806387	0.92240879	0.915354308	0.007054482
cg07229301	1	1487445	SSU72	0.017935767	0.788763684	0.822528251	-0.033764566
cg18312113	1	1487538	SSU72	0.045714386	0.919549401	0.943764087	-0.024214685
cg05888763	1	1488042	SSU72	0.121914683	0.926665318	0.912305473	0.014359845
cg07426077	1	1488581	SSU72	0.06061934	0.879676951	0.909080824	-0.029403873
cg02871542	1	1489408	SSU72	0.149749499	0.828709219	0.858853521	-0.030144302
cg22373622	1	1489544	SSU72	0.063269487	0.862639009	0.889194899	-0.02655589
cg26908276	1	1489793	SSU72	0.660615174	0.928631433	0.932240246	-0.003608813
cg06069740	1	1489973	SSU72	0.161284118	0.907380614	0.926997772	-0.019617158
cg09073059	1	1490216	SSU72	0.299098167	0.958265195	0.964947299	-0.006682104
cg16277776	1	1490676	SSU72	0.448430431	0.898841991	0.911944881	-0.01310289
cg07211239	1	1490809	SSU72	0.087222311	0.798076499	0.824754015	-0.026677516
cg09517190	1	1492513	SSU72	0.305668671	0.890822988	0.90334241	-0.012519421
cg08140609	1	1494641	SSU72	0.704103664	0.846810739	0.853947948	-0.007137208
cg20140735	1	1494726	SSU72	0.110371938	0.873126168	0.896078247	-0.02295208
cg24044259	1	1496410	SSU72	0.222440982	0.894738794	0.913023734	-0.018284941
cg18368516	1	1496762	SSU72	0.578013426	0.941299768	0.937489002	0.003810765
cg12062537	1	1496856	SSU72	0.84391137	0.936947854	0.939781685	-0.002833832
cg14442715	1	1496934	SSU72	0.966847435	0.837752909	0.836823901	0.000929008
cg19910128	1	1496936	SSU72	0.291680782	0.838899379	0.861350581	-0.022451202
cg06089960	1	1498081	SSU72	0.697284027	0.895539235	0.899610117	-0.004070882
cg17968925	1	1499694	SSU72	0.02611018	0.891849481	0.924158849	-0.032309367
cg09828226	1	1500093	SSU72	0.806154997	0.836953685	0.823391475	0.01356221
cg03710092	1	1500280	SSU72;SSU72	0.850525716	0.936949929	0.939128179	-0.00217825
cg13431342	1	1500958	SSU72	0.117125171	0.858692295	0.875060446	-0.01636815
cg08947289	1	1502414	SSU72	0.691064609	0.91751559	0.921251415	-0.003735825
cg20490900	1	1502606	SSU72	0.483496349	0.91976116	0.92797542	-0.008214261
cg04218845	1	1502647	SSU72	0.50902372	0.919185861	0.914192607	0.004993254
cg00784654	1	1502751	SSU72	0.996899997	0.905199378	0.90524428	-4.49E-05
cg03309758	1	1505914	SSU72	0.845382972	0.871407511	0.875215958	-0.003808447
cg12690016	1	1507138	SSU72	0.504130972	0.948978509	0.941347321	0.007631188
cg25018209	1	1509362	SSU72	0.661895758	0.05127396	0.054028982	-0.002755022
cg11586519	1	1509833	SSU72	0.103063302	0.09059283	0.106251253	-0.015658424
cg05181565	1	1509872	SSU72	0.481799469	0.047136231	0.054800171	-0.007663939
cg23443459	1	1510336	SSU72	0.810992113	0.025984619	0.025193101	0.000791518
cg04637864	1	1510339	SSU72	0.924546821	0.025991598	0.025558435	0.000433163
cg19158176	1	1510364	SSU72	0.921868857	0.021682028	0.021458841	0.000223187
cg13424097	1	1510427	SSU72	0.034471418	0.047470348	0.034359076	0.013111272
cg07090025	1	1510437	SSU72	0.747358902	0.072944667	0.070639475	0.002305192
cg06199750	1	1510566	SSU72	0.238374958	0.05470234	0.048008507	0.006693833
cg05433637	1	1510598	SSU72	0.847154864	0.055362275	0.056685456	-0.001323181
cg08271362	1	1510719	SSU72	0.628830795	0.064552984	0.068037158	-0.003484174
cg03528848	1	1510724	SSU72	0.13617031	0.050039841	0.040180463	0.009859378
cg20755353	1	1510883	SSU72	0.743222541	0.057012248	0.055488108	0.00152414
cg05338320	1	1510984	SSU72	0.653105201	0.042575325	0.045045128	-0.002469802
cg16848272	1	1510991	SSU72	0.788253153	0.044931631	0.046188588	-0.001256957
cg04652884	1	1513110	?	0.738050445	0.060013754	0.057124083	0.002889671
cg14279825	1	1513877	?	0.139547284	0.520271953	0.533616232	-0.01334428
cg05702207	1	1525422	?	0.589178761	0.81159744	0.825434331	-0.01383689
cg00151676	1	1525452	?	0.550756695	0.944906827	0.94978834	-0.004881513
cg13316116	1	1529636	?	0.49291322	0.465330709	0.482764538	-0.017433829
cg05934012	1	1533852	?	0.096183538	0.432324414	0.454694013	-0.022369599
cg07479014	1	1534392	?	0.125391817	0.754496131	0.782367081	-0.02787095
cg09126090	1	1534514	?	0.177095316	0.739929688	0.792367987	-0.052438299
cg16358446	1	1534984	?	0.700573588	0.279154545	0.290262483	-0.011107939
cg08289140	1	1535155	?	0.168175083	0.065516097	0.057977625	0.007538471
cg11521998	1	1536054	?	0.237619282	0.414446984	0.42797959	-0.013532606
cg09172260	1	1536101	?	0.699814472	0.601278465	0.607379301	-0.006100836
cg15158067	1	1536396	C1orf233	0.703067329	0.229730028	0.222517651	0.007212377
cg21240031	1	1536671	C1orf233	0.30776163	0.0405856	0.045966979	-0.005381379
cg26680206	1	1536755	C1orf233	0.76555528	0.579352435	0.575075029	0.004277406
cg15034659	1	1537543	?	0.384341358	0.655693404	0.680198182	-0.024504778
cg11649182	1	1539923	?	0.821998678	0.317078904	0.311558585	0.005520319
cg25311963	1	1546691	?	0.330673208	0.210268915	0.190993238	0.019275677
cg07147033	1	1549615	MIB2;MIB2;MIB2;MIB2;MIB2	0.497586328	0.09266754	0.087968984	0.004698556
cg13897348	1	1549699	MIB2;MIB2;MIB2;MIB2;MIB2	0.282401944	0.086116299	0.073327974	0.012788324
cg19246761	1	1549799	MIB2;MIB2;MIB2;MIB2;MIB2;MIB2	0.337689667	0.100081733	0.087906576	0.012175158
cg01229567	1	1549818	MIB2;MIB2;MIB2;MIB2;MIB2;MIB2	0.375559488	0.158459912	0.145137386	0.013322526
cg15817635	1	1550031	MIB2;MIB2;MIB2;MIB2;MIB2;MIB2	0.896142228	0.034769908	0.035520911	-0.000751003
cg15652741	1	1550479	MIB2;MIB2;MIB2;MIB2;MIB2;MIB2	0.673442318	0.051048145	0.048938204	0.002109941
cg10705488	1	1550648	MIB2;MIB2;MIB2;MIB2;MIB2;MIB2	0.07323378	0.028222107	0.020801126	0.007420981
cg11140595	1	1550660	MIB2;MIB2;MIB2;MIB2;MIB2;MIB2	0.446277174	0.015762669	0.019133913	-0.003371245
cg06761793	1	1550770	MIB2;MIB2;MIB2;MIB2;MIB2;MIB2	0.381002713	0.017203321	0.020366209	-0.003162888
cg18123911	1	1550773	MIB2;MIB2;MIB2;MIB2;MIB2;MIB2	0.500047979	0.01756716	0.019573693	-0.002006533
cg17271960	1	1550779	MIB2;MIB2;MIB2;MIB2;MIB2;MIB2	0.491713564	0.026884643	0.03000274	-0.003118097
cg25004270	1	1550864	MIB2;MIB2;MIB2;MIB2;MIB2;MIB2	0.404482753	0.073694367	0.06624469	0.007449678
cg25880288	1	1550879	MIB2;MIB2;MIB2;MIB2;MIB2;MIB2	0.792127929	0.044727877	0.046984595	-0.002256718
cg08912129	1	1551173	MIB2;MIB2;MIB2;MIB2;MIB2;MIB2	0.016730338	0.034207601	0.025231017	0.008976583
cg25164153	1	1551175	MIB2;MIB2;MIB2;MIB2;MIB2;MIB2	0.849465081	0.021359107	0.022085549	-0.000726442
cg26169249	1	1551487	MIB2;MIB2;MIB2;MIB2;MIB2;MIB2	0.27195905	0.024208676	0.021233112	0.002975564
cg07807975	1	1551511	MIB2;MIB2;MIB2;MIB2;MIB2;MIB2	0.924011781	0.079519541	0.080674037	-0.001154496
cg25010770	1	1551521	MIB2;MIB2;MIB2;MIB2;MIB2;MIB2	0.475761893	0.039367108	0.034547168	0.004819939
cg10756715	1	1551525	MIB2;MIB2;MIB2;MIB2;MIB2;MIB2	0.234340583	0.05386491	0.058311729	-0.004446819
cg05941212	1	1551902	MIB2;MIB2;MIB2;MIB2;MIB2;MIB2	0.902834395	0.074670159	0.073314443	0.001355716
cg13947830	1	1551964	MIB2;MIB2;MIB2;MIB2;MIB2;MIB2	0.988535175	0.086889726	0.0870383	-0.000148574
cg26295592	1	1552224	MIB2;MIB2;MIB2;MIB2;MIB2;MIB2	0.206363063	0.250089272	0.271441554	-0.021352282
cg00781053	1	1552697	MIB2;MIB2;MIB2;MIB2;MIB2;MIB2	0.211304109	0.920226475	0.937777679	-0.017551204
cg23605175	1	1552796	MIB2;MIB2;MIB2;MIB2;MIB2;MIB2	0.133358411	0.908957864	0.927327891	-0.018370027
cg15369276	1	1552883	MIB2;MIB2;MIB2;MIB2;MIB2;MIB2	0.291724138	0.83943309	0.854790763	-0.015357672
cg25459752	1	1552894	MIB2;MIB2;MIB2;MIB2;MIB2;MIB2	0.270306064	0.911566608	0.922406227	-0.01083962
cg15558634	1	1553405	MIB2;MIB2;MIB2;MIB2;MIB2;MIB2	0.875115648	0.932229066	0.933754944	-0.001525878
cg10970349	1	1555396	MIB2;MIB2;MIB2;MIB2;MIB2;MIB2	0.139744218	0.850783499	0.880928939	-0.030145439
cg15323084	1	1556707	MIB2;MIB2;MIB2;MIB2;MIB2;MIB2	0.780023335	0.824925578	0.830941343	-0.006015765
cg19165249	1	1558097	MIB2;MIB2;MIB2;MIB2;MIB2;MIB2	0.750160375	0.785206657	0.797627774	-0.012421117
cg09082814	1	1558372	MIB2;MIB2;MIB2;MIB2;MIB2;MIB2	0.293141921	0.724906313	0.763562514	-0.038656201
cg23957653	1	1558726	MIB2;MIB2;MIB2;MIB2;MIB2;MIB2	0.658543721	0.871020016	0.876204955	-0.005184939
cg09061216	1	1558936	MIB2;MIB2;MIB2;MIB2;MIB2;MIB2	0.760116276	0.921750239	0.925688576	-0.003938337
cg03975652	1	1559155	MIB2;MIB2;MIB2;MIB2;MIB2;MIB2	0.480501184	0.831162773	0.812651538	0.018511235
cg25500853	1	1559952	MIB2;MIB2;MIB2;MIB2;MIB2;MIB2	0.684914785	0.903795913	0.897613	0.006182913
cg04292080	1	1560449	MIB2;MIB2;MIB2;MIB2;MIB2;MIB2	0.518625986	0.851428286	0.864342795	-0.012914509
cg17456675	1	1560531	MIB2;MIB2;MIB2;MIB2;MIB2;MIB2	0.325250235	0.864765387	0.881868091	-0.017102704
cg24090393	1	1560804	MIB2;MIB2;MIB2;MIB2;MIB2;MIB2	0.484635479	0.893238016	0.905472298	-0.012234282
cg02492207	1	1560894	MIB2;MIB2;MIB2;MIB2;MIB2;MIB2	0.159821451	0.844584296	0.873660122	-0.029075825
cg10994397	1	1562110	MIB2;MIB2;MIB2;MIB2;MIB2;MIB2	0.983195561	0.870591318	0.870925299	-0.000333981
cg22689324	1	1562397	MIB2;MIB2;MIB2;MIB2;MIB2;MIB2	0.674783954	0.857029281	0.848927077	0.008102204
cg06002660	1	1562745	MIB2;MIB2;MIB2;MIB2;MIB2;MIB2	0.58111215	0.872684336	0.882084154	-0.009399818
cg25900627	1	1562767	MIB2;MIB2;MIB2;MIB2;MIB2;MIB2	0.582711806	0.829332628	0.841941528	-0.0126089
cg04854189	1	1562771	MIB2;MIB2;MIB2;MIB2;MIB2;MIB2	0.387499585	0.852390599	0.866778127	-0.014387527
cg06912282	1	1563001	MIB2;MIB2;MIB2;MIB2;MIB2;MIB2	0.421044684	0.810485444	0.830223468	-0.019738024
cg06080300	1	1563096	MIB2;MIB2;MIB2;MIB2;MIB2;MIB2	0.671936756	0.86062601	0.869788959	-0.009162948
cg09159050	1	1563500	MIB2;MIB2;MIB2;MIB2;MIB2;MIB2	0.594669358	0.965975491	0.97027281	-0.004297319
cg21129534	1	1563695	MIB2;MIB2;MIB2;MIB2;MIB2;MIB2	0.066593415	0.958500952	0.970004034	-0.011503082
cg00078456	1	1564422	MIB2;MIB2;MIB2;MIB2;MIB2;MIB2	0.452374007	0.89997317	0.910509491	-0.010536321
cg18852096	1	1564425	MIB2;MIB2;MIB2;MIB2;MIB2;MIB2	0.87889783	0.801455912	0.797993279	0.003462634
cg05642789	1	1564482	MIB2;MIB2;MIB2;MIB2;MIB2;MIB2	0.261256103	0.916382457	0.933019861	-0.016637403
cg01621974	1	1564788	MIB2;MIB2;MIB2;MIB2;MIB2;MIB2	0.279914671	0.926865902	0.939910945	-0.013045043
cg17122213	1	1564920	MIB2;MIB2;MIB2;MIB2;MIB2;MIB2	0.749693724	0.974516206	0.976492762	-0.001976556
cg03427058	1	1565025	MIB2;MIB2;MIB2;MIB2;MIB2;MIB2	0.297346398	0.880631965	0.897085814	-0.016453848
cg23430652	1	1565027	MIB2;MIB2;MIB2;MIB2;MIB2;MIB2	0.601539196	0.757427951	0.766152081	-0.00872413
cg00297832	1	1565541	MIB2;MIB2;MIB2;MIB2;MIB2;MIB2	0.789477494	0.883996815	0.892185839	-0.008189024
cg24368383	1	1565856	MIB2;MIB2;MIB2;MIB2;MIB2;MIB2	0.691091208	0.968819715	0.965944936	0.002874779
cg04882394	1	1565931	MIB2;MIB2;MIB2;MIB2;MIB2;MIB2	0.23045215	0.877309419	0.897338446	-0.020029027
cg24535439	1	1566351	MMP23B	0.105638329	0.845412034	0.88834838	-0.042936346
cg00262621	1	1566374	MMP23B	0.323929063	0.838848136	0.858957963	-0.020109827
cg08231710	1	1566687	MMP23A;MMP23B	0.316761385	0.918544013	0.934807584	-0.01626357
cg06943420	1	1566699	MMP23A;MMP23B	0.47800397	0.931906204	0.937569383	-0.005663179
cg11648594	1	1566860	MMP23A;MMP23B	0.122292931	0.943954531	0.956191893	-0.012237362
cg26740494	1	1567131	MMP23A;MMP23B	0.058741562	0.923059752	0.902619206	0.020440547
cg05834878	1	1567302	MMP23B;MMP23A	0.713493966	0.52986736	0.537047802	-0.007180442
cg26976576	1	1567551	MMP23A;MMP23B	0.221045103	0.072676914	0.060287123	0.012389791
cg05419999	1	1567553	MMP23A;MMP23B	0.593863064	0.122553586	0.129289887	-0.0067363
cg11798909	1	1567820	MMP23A;MMP23B	0.59617978	0.152591557	0.143139744	0.009451813
cg27541892	1	1571801	CDK11B;CDK11B;CDK11B;CDK11B;CDK11B;CDK11B	0.524264258	0.618895287	0.636520287	-0.017625
cg21921584	1	1572457	CDK11B;CDK11B;CDK11B;CDK11B;CDK11B;CDK11B	0.916557791	0.806929273	0.808094408	-0.001165134
cg26660744	1	1573181	CDK11B;CDK11B;CDK11B;CDK11B;CDK11B;CDK11B	0.437342498	0.883743469	0.896229512	-0.012486043
cg10124011	1	1574521	CDK11B;CDK11B;CDK11B;CDK11B;CDK11B;CDK11B	0.613265862	0.740219635	0.755330719	-0.015111084
cg00595856	1	1576539	CDK11B;CDK11B;CDK11B;CDK11B;CDK11B;CDK11B	0.352924095	0.867727187	0.881172733	-0.013445546
cg23252997	1	1576591	CDK11B;CDK11B;CDK11B;CDK11B;CDK11B;CDK11B	0.205388923	0.89441596	0.904246697	-0.009830738
cg03484489	1	1578865	CDK11B;CDK11B;CDK11B;CDK11B;CDK11B;CDK11B	0.099102318	0.909388347	0.928145681	-0.018757334
cg16673286	1	1581603	CDK11B;CDK11B;CDK11B;CDK11B;CDK11B;CDK11B	0.746211741	0.729397457	0.740556231	-0.011158774
cg03388431	1	1583010	CDK11B;CDK11B;CDK11B;CDK11B;CDK11B;CDK11B	0.526819518	0.882932384	0.895034505	-0.012102121
cg17450090	1	1586880	CDK11B;CDK11B;CDK11B;CDK11B;CDK11B;CDK11B	0.283521022	0.533788266	0.558495011	-0.024706745
cg03939105	1	1589891	CDK11B;CDK11B;CDK11B;CDK11B;CDK11B;CDK11B	0.627948699	0.052335498	0.050119889	0.00221561
cg15126211	1	1590291	CDK11B;CDK11B;CDK11B;CDK11B;CDK11B;CDK11B	0.566639907	0.032901372	0.028805564	0.004095808
cg00998168	1	1590443	CDK11B;CDK11B;CDK11B;CDK11B;CDK11B;CDK11B	0.360848826	0.030437222	0.026092217	0.004345004
cg18282011	1	1590447	CDK11B;CDK11B;CDK11B;CDK11B;CDK11B;CDK11B	0.459426104	0.04896251	0.051276466	-0.002313955
cg21149807	1	1590459	CDK11B;CDK11B;CDK11B;CDK11B;CDK11B;CDK11B	0.557501282	0.021108064	0.018917769	0.002190295
cg09283376	1	1590479	CDK11B;CDK11B;CDK11B;CDK11B;CDK11B;CDK11B	0.522447724	0.078716123	0.073246777	0.005469346
cg20155988	1	1590632	CDK11B;CDK11B;CDK11B;CDK11B;CDK11B;CDK11B	0.081056886	0.044225416	0.03602988	0.008195536
cg26562592	1	1590640	CDK11B;CDK11B;CDK11B;CDK11B;CDK11B;CDK11B	0.134573394	0.044949746	0.033537236	0.01141251
cg08864381	1	1590717	CDK11B;CDK11B;CDK11B;CDK11B;CDK11B;CDK11B	0.21136901	0.029127276	0.025089519	0.004037757
cg03017195	1	1590941	CDK11B;CDK11B;CDK11B;CDK11B;CDK11B;CDK11B	0.497918516	0.035133751	0.03333474	0.001799011
cg15830572	1	1593874	CDK11B;CDK11B;CDK11B;CDK11B;CDK11B;LOC728661;CDK11B	0.138635766	0.829419106	0.794461833	0.034957273
cg06848468	1	1597086	CDK11B;CDK11B;CDK11B;CDK11B;CDK11B;LOC728661;CDK11B	0.084127338	0.910220646	0.928559163	-0.018338518
cg20255817	1	1597454	LOC728661;CDK11B;CDK11B;CDK11B;CDK11B;CDK11B;CDK11B	0.251678593	0.974077835	0.979586751	-0.005508916
cg22082145	1	1597527	LOC728661;CDK11B;CDK11B;CDK11B;CDK11B;CDK11B;CDK11B	0.556710514	0.885173745	0.898405418	-0.013231672
cg07601058	1	1597720	LOC728661;CDK11B;CDK11B;CDK11B;CDK11B;CDK11B;CDK11B	0.615986531	0.927055062	0.922724094	0.004330969
cg23210533	1	1599978	LOC728661;CDK11B;CDK11B;CDK11B;CDK11B;CDK11B;CDK11B	0.92022952	0.863018759	0.864428558	-0.001409799
cg11809915	1	1601103	LOC728661;CDK11B;CDK11B;CDK11B;CDK11B;CDK11B;CDK11B	0.208468309	0.957829714	0.966140543	-0.008310829
cg04105726	1	1601205	LOC728661;CDK11B;CDK11B;CDK11B;CDK11B;CDK11B;CDK11B	0.619410746	0.949376013	0.944187813	0.0051882
cg17869988	1	1601380	LOC728661;CDK11B;CDK11B;CDK11B;CDK11B;CDK11B;CDK11B	0.877025229	0.897123037	0.894882106	0.002240931
cg03718254	1	1601671	CDK11B;CDK11B;SLC35E2B;SLC35E2B;CDK11B;CDK11B;CDK11B;CDK11B	0.911433844	0.973051208	0.972327724	0.000723484
cg20106035	1	1601676	CDK11B;CDK11B;SLC35E2B;SLC35E2B;CDK11B;CDK11B;CDK11B;CDK11B	0.877622244	0.928445409	0.9304214	-0.001975991
cg14626671	1	1601682	CDK11B;CDK11B;SLC35E2B;SLC35E2B;CDK11B;CDK11B;CDK11B;CDK11B	0.470712411	0.947403039	0.951948317	-0.004545278
cg19382808	1	1602481	LOC728661;CDK11B;CDK11B;CDK11B;CDK11B;CDK11B;CDK11B	0.939743528	0.850430162	0.849438886	0.000991275
cg11530028	1	1602585	LOC728661;CDK11B;CDK11B;CDK11B;CDK11B;CDK11B;CDK11B	0.874982086	0.923926516	0.926026371	-0.002099855
cg03972505	1	1602656	LOC728661;CDK11B;CDK11B;CDK11B;CDK11B;CDK11B;CDK11B	0.412165305	0.903554583	0.917142138	-0.013587555
cg06528340	1	1602685	LOC728661;CDK11B;CDK11B;CDK11B;CDK11B;CDK11B;CDK11B	0.589225124	0.934301257	0.939881386	-0.005580129
cg13077472	1	1602745	CDK11B;CDK11B;SLC35E2B;SLC35E2B;CDK11B;CDK11B;CDK11B;CDK11B	0.504004895	0.901925088	0.910312456	-0.008387369
cg17939059	1	1602914	LOC728661;CDK11B;CDK11B;CDK11B;CDK11B;CDK11B;CDK11B	0.717564203	0.893115474	0.898252363	-0.005136889
cg18288914	1	1603013	LOC728661;CDK11B;CDK11B;CDK11B;CDK11B;CDK11B;CDK11B	0.56550856	0.906072533	0.899647584	0.006424949
cg03548463	1	1603847	LOC728661;CDK11B;CDK11B;CDK11B;CDK11B;CDK11B;CDK11B	0.041638515	0.88630817	0.91193733	-0.025629161
cg09330116	1	1603934	LOC728661;CDK11B;CDK11B;CDK11B;CDK11B;CDK11B;CDK11B	0.856764206	0.888127352	0.885505086	0.002622266
cg00400654	1	1604298	LOC728661;CDK11B;CDK11B;CDK11B;CDK11B;CDK11B;CDK11B	0.136188606	0.862902824	0.90068358	-0.037780757
cg04272838	1	1606206	LOC728661;CDK11B;CDK11B;CDK11B;CDK11B;CDK11B;CDK11B	0.325331333	0.92580257	0.936657782	-0.010855213
cg02915803	1	1606292	LOC728661;CDK11B;CDK11B;CDK11B;CDK11B;CDK11B;CDK11B	0.831456719	0.951973153	0.949212232	0.00276092
cg26932054	1	1606361	LOC728661;CDK11B;CDK11B;CDK11B;CDK11B;CDK11B;CDK11B	0.82643706	0.927518305	0.930134001	-0.002615696
cg16990083	1	1606557	LOC728661;CDK11B;CDK11B;CDK11B;CDK11B;CDK11B;CDK11B	0.31944812	0.960868103	0.96638945	-0.005521347
cg12655137	1	1609388	CDK11B;CDK11B;CDK11B;CDK11B;CDK11B;LOC728661;CDK11B	0.918437249	0.871531906	0.873319329	-0.001787423
cg20251225	1	1609551	CDK11B;CDK11B;CDK11B;CDK11B;CDK11B;LOC728661;CDK11B	0.074937218	0.942176006	0.960339235	-0.01816323
cg20429981	1	1609972	CDK11B;CDK11B;CDK11B;CDK11B;CDK11B;LOC728661;CDK11B	0.535790311	0.490630523	0.47071331	0.019917213
cg01189072	1	1610660	CDK11B;CDK11B;CDK11B;CDK11B;CDK11B;LOC728661;CDK11B	0.384828538	0.045325322	0.038530136	0.006795186
cg11588584	1	1611937	CDK11B;CDK11B;CDK11B;CDK11B;CDK11B;LOC728661;CDK11B	0.944989668	0.765033603	0.766329174	-0.001295571
cg09825670	1	1611999	CDK11B;CDK11B;CDK11B;CDK11B;CDK11B;LOC728661;CDK11B	0.451121101	0.808009219	0.829457237	-0.021448018
cg15079481	1	1612535	CDK11B;CDK11B;SLC35E2B;SLC35E2B;CDK11B;CDK11B;CDK11B;CDK11B	0.436949571	0.06798007	0.075914421	-0.00793435
cg20462449	1	1613704	CDK11B;CDK11B;CDK11B;CDK11B;CDK11B;LOC728661;CDK11B	0.786039395	0.775808796	0.784757097	-0.008948301
cg21106418	1	1613911	CDK11B;CDK11B;CDK11B;CDK11B;CDK11B;LOC728661;CDK11B	0.061977997	0.788803659	0.845889847	-0.057086188
cg10065215	1	1613982	CDK11B;CDK11B;CDK11B;CDK11B;CDK11B;LOC728661;CDK11B	0.741873709	0.942840022	0.946781117	-0.003941094
cg12042834	1	1614009	CDK11B;CDK11B;CDK11B;CDK11B;CDK11B;LOC728661;CDK11B	0.921377957	0.868773781	0.870203457	-0.001429676
cg14976190	1	1615736	CDK11B;CDK11B;CDK11B;CDK11B;CDK11B;LOC728661;CDK11B	0.81151394	0.969845945	0.968468473	0.001377471
cg12135548	1	1617866	CDK11B;CDK11B;SLC35E2B;SLC35E2B;CDK11B;CDK11B;CDK11B;CDK11B	0.010160279	0.637516855	0.588203565	0.049313291
cg12100965	1	1623803	CDK11B;CDK11B;CDK11B;CDK11B;CDK11B;LOC728661;CDK11B	0.362746018	0.019954413	0.025216652	-0.005262239
cg25414858	1	1623994	SLC35E2B;SLC35E2B;CDK11B;CDK11B;SLC35E2B;SLC35E2B;CDK11B;CDK11B;CDK11B;CDK11B	0.327874907	0.104850866	0.091610251	0.013240615
cg05972376	1	1624399	LOC728661;CDK11B;CDK11B;CDK11B;CDK11B;CDK11B;CDK11B	0.662519851	0.128944472	0.157277381	-0.028332909
cg19018051	1	1625395	LOC728661;CDK11B;CDK11B;CDK11B;CDK11B;CDK11B;CDK11B	0.177440573	0.494213897	0.526161733	-0.031947836
cg13440958	1	1625403	SLC35E2B;SLC35E2B;CDK11B;CDK11B;CDK11B;CDK11B;CDK11B;CDK11B	0.331608738	0.555995857	0.59260213	-0.036606273
cg26114076	1	1625689	SLC35E2B;SLC35E2B;CDK11B;CDK11B;CDK11B;CDK11B;CDK11B;CDK11B	0.89200661	0.887704825	0.885738244	0.001966581
cg23231093	1	1625702	LOC728661;CDK11B;CDK11B;CDK11B;CDK11B;CDK11B;CDK11B	0.683342353	0.671413935	0.687287	-0.015873064
cg04437922	1	1628249	CDK11B;CDK11B;CDK11B;CDK11B;CDK11B;CDK11B	0.05650816	0.354632533	0.437496014	-0.082863481
cg24688574	1	1629525	CDK11B;CDK11B;CDK11B;CDK11B;CDK11B;CDK11B	0.49951961	0.700392875	0.70968099	-0.009288115
cg00341415	1	1630742	MMP23A;CDK11B;CDK11B;CDK11B;CDK11B;CDK11B;CDK11B	0.222627465	0.42913533	0.4421343	-0.01299897
cg06750152	1	1630992	MMP23A;CDK11B;CDK11B;CDK11B;CDK11B;CDK11B;CDK11B	0.607820575	0.537446734	0.518885832	0.018560902
cg10626236	1	1631100	MMP23A;CDK11B;CDK11B;CDK11B;CDK11B;CDK11B;CDK11B	0.475728933	0.7582669	0.786204936	-0.027938036
cg27169263	1	1633373	CDK11B;CDK11B;CDK11B;CDK11B;CDK11B;CDK11B	0.681912733	0.943130211	0.948084455	-0.004954244
cg12437380	1	1635030	CDK11A;CDK11B;CDK11B;CDK11B;CDK11B;CDK11A;CDK11B;CDK11B	0.386213967	0.853642771	0.86656329	-0.012920518
cg21932190	1	1635647	CDK11A;CDK11B;CDK11B;CDK11B;CDK11B;CDK11A;CDK11B;CDK11B	0.913223739	0.82519558	0.827412402	-0.002216822
cg12398752	1	1635750	CDK11B;CDK11B;CDK11A;CDK11A;CDK11B;CDK11B;CDK11B;CDK11B	0.542011891	0.854965864	0.865801103	-0.010835238
cg05364761	1	1636187	CDK11A;CDK11B;CDK11B;CDK11B;CDK11B;CDK11A;CDK11B;CDK11B	0.518310865	0.855400614	0.874088433	-0.018687819
cg15942579	1	1636620	CDK11B;CDK11B;CDK11A;CDK11A;CDK11B;CDK11B;CDK11B;CDK11B	0.172233244	0.923287465	0.940412158	-0.017124693
cg00853237	1	1638309	CDK11A;CDK11B;CDK11B;CDK11B;CDK11B;CDK11A;CDK11B;CDK11B	0.282203098	0.802455024	0.829665476	-0.027210451
cg27047637	1	1639088	CDK11A;CDK11B;CDK11B;CDK11B;CDK11B;CDK11A;CDK11B;CDK11B	0.478267786	0.836074576	0.855925336	-0.01985076
cg12048375	1	1639347	CDK11A;CDK11B;CDK11B;CDK11B;CDK11B;CDK11A;CDK11B;CDK11B	0.865436235	0.775221456	0.771006568	0.004214887
cg25189483	1	1639749	CDK11A;CDK11B;CDK11B;CDK11B;CDK11B;CDK11A;CDK11B;CDK11B	0.201462237	0.858235101	0.879609185	-0.021374083
cg24933755	1	1640702	CDK11A;CDK11B;CDK11B;CDK11B;CDK11B;CDK11A;CDK11B;CDK11B	0.73546722	0.868116926	0.874798252	-0.006681326
cg11851198	1	1642075	CDK11A;CDK11B;CDK11B;CDK11B;CDK11B;CDK11A;CDK11B;CDK11B	0.131414071	0.907379961	0.927496137	-0.020116176
cg23611477	1	1644835	CDK11A;CDK11B;CDK11B;CDK11B;CDK11B;CDK11A;CDK11B;CDK11B	0.361218966	0.409382337	0.436324664	-0.026942328
cg17964539	1	1645121	CDK11B;CDK11B;CDK11A;CDK11A;CDK11B;CDK11B;CDK11B;CDK11B	0.535015034	0.734389522	0.708896511	0.02549301
cg10628909	1	1646882	CDK11A;CDK11B;CDK11B;CDK11B;CDK11B;CDK11A;CDK11B;CDK11B	0.665634311	0.885649002	0.892174276	-0.006525273
cg20871579	1	1650919	CDK11B;CDK11B;CDK11A;CDK11A;CDK11B;CDK11B;CDK11B;CDK11B	0.037419987	0.927945026	0.941063344	-0.013118318
cg21906539	1	1655213	CDK11B;CDK11B;CDK11B;CDK11B;CDK11A;CDK11B;CDK11A;CDK11B	0.983497087	0.052507886	0.052659999	-0.000152113
cg16248785	1	1655629	CDK11B;CDK11B;CDK11B;CDK11B;CDK11A;CDK11B;CDK11A;CDK11B	0.448962993	0.02301129	0.02063711	0.002374179
cg25558285	1	1655781	CDK11A;CDK11A;CDK11B;CDK11B;CDK11B;CDK11B;CDK11B;CDK11B;CDK11B;CDK11B;CDK11B;CDK11A;CDK11A;CDK11B;CDK11B;CDK11B	0.371183253	0.035923042	0.040998557	-0.005075514
cg00062592	1	1655803	CDK11B;CDK11B;CDK11A;CDK11B;CDK11A;CDK11B;CDK11B;CDK11B	0.92057946	0.063179137	0.062092449	0.001086688
cg11198222	1	1655838	CDK11B;CDK11B;CDK11A;CDK11B;CDK11A;CDK11B;CDK11B;CDK11B	0.597895704	0.036603136	0.033933957	0.002669179
cg00669623	1	1655867	CDK11B;CDK11B;CDK11A;CDK11B;CDK11A;CDK11B;CDK11B;CDK11B	0.648088851	0.103495436	0.09851207	0.004983365
cg25253065	1	1655878	CDK11A;CDK11A;CDK11B;CDK11B;CDK11B;CDK11B;CDK11B;CDK11B	0.792103807	0.058830368	0.057163676	0.001666692
cg03009233	1	1655924	CDK11A;CDK11A;CDK11B;CDK11B;CDK11B;CDK11B;CDK11B;CDK11B	0.751493488	0.089208756	0.092819553	-0.003610796
cg04243582	1	1655942	CDK11B;CDK11B;CDK11A;CDK11B;CDK11A;CDK11B;CDK11B;CDK11B	0.327420861	0.070488454	0.07742246	-0.006934005
cg15176125	1	1656587	CDK11A;CDK11A;CDK11B;CDK11B;CDK11B;CDK11B;CDK11B;CDK11B;SLC35E2	0.75641199	0.832522287	0.824831108	0.007691179
cg09353726	1	1656589	CDK11A;CDK11A;CDK11B;CDK11B;CDK11B;CDK11B;CDK11B;CDK11B;SLC35E2	0.625888281	0.737796659	0.716173829	0.02162283
cg11572942	1	1656592	CDK11A;CDK11B;CDK11B;CDK11B;CDK11A;CDK11B;CDK11B;CDK11B	0.249508848	0.680382664	0.718436348	-0.038053684
cg14164956	1	1656943	CDK11A;CDK11B;CDK11B;CDK11B;CDK11A;CDK11B;CDK11B;CDK11B	0.402619275	0.884171709	0.900535866	-0.016364156
cg12833102	1	1658935	SLC35E2;SLC35E2	0.464981611	0.818823137	0.800977023	0.017846114
cg13441524	1	1660110	?	0.976014156	0.382022876	0.382637938	-0.000615062
cg01677809	1	1662943	SLC35E2;SLC35E2	0.242136727	0.920550147	0.930592229	-0.010042082
cg14054781	1	1663781	SLC35E2;SLC35E2	0.930054078	0.938301814	0.937649679	0.000652135
cg11987751	1	1663860	SLC35E2	0.486045748	0.430545313	0.39223754	0.038307773
cg10162318	1	1663924	SLC35E2;SLC35E2	0.743246614	0.85576615	0.859861433	-0.004095283
cg07808326	1	1663938	SLC35E2;SLC35E2	0.843249702	0.890111685	0.894307322	-0.004195637
cg16324669	1	1664080	SLC35E2;SLC35E2	0.650790336	0.909442154	0.914302381	-0.004860227
cg12213037	1	1666808	SLC35E2	0.689004564	0.113147936	0.106955566	0.00619237
cg20620652	1	1666833	SLC35E2;SLC35E2	0.563670882	0.893021329	0.904405517	-0.011384189
cg02332863	1	1666933	SLC35E2;SLC35E2	0.400301757	0.828856683	0.843079558	-0.014222875
cg25887748	1	1667281	SLC35E2;SLC35E2	0.309818771	0.834810038	0.859794578	-0.02498454
cg04087434	1	1669123	SLC35E2	0.437518953	0.967551753	0.972954376	-0.005402623
cg13866156	1	1669148	SLC35E2	0.491019386	0.876793375	0.895619973	-0.018826598
cg17456545	1	1669215	SLC35E2	0.880089648	0.774493296	0.771411883	0.003081412
cg02934509	1	1669413	SLC35E2	0.986472587	0.931351587	0.931572009	-0.000220422
cg27391816	1	1672644	SLC35E2	0.486106057	0.821915801	0.800569164	0.021346637
cg16990280	1	1674679	SLC35E2	0.894811879	0.863649147	0.860359592	0.003289555
cg20597714	1	1677105	SLC35E2	0.326950472	0.018783236	0.026075936	-0.0072927
cg23983334	1	1677269	SLC35E2;SLC35E2	0.401490825	0.033617687	0.038497521	-0.004879833
cg22824366	1	1677470	SLC35E2;SLC35E2	0.781887061	0.099045834	0.094373649	0.004672186
cg22464455	1	1677536	SLC35E2;SLC35E2	0.893223043	0.053226787	0.054193496	-0.000966709
cg13849007	1	1677539	SLC35E2	0.748173794	0.031499489	0.032891143	-0.001391654
cg25394461	1	1677541	SLC35E2	0.450110406	0.079316311	0.074006243	0.005310068
cg04789860	1	1677548	SLC35E2	0.081790851	0.046403624	0.036374867	0.010028757
cg17990871	1	1677678	SLC35E2	0.71553608	0.051089851	0.055695001	-0.00460515
cg01512113	1	1680232	?	0.919639097	0.070378136	0.071453093	-0.001074957
cg10515720	1	1680951	?	0.160428981	0.351131521	0.40077143	-0.049639909
cg20999797	1	1681921	?	0.686741203	0.725562989	0.708050771	0.017512218
cg14018698	1	1683352	NADK	0.944165742	0.524903881	0.526716149	-0.001812267
cg18763089	1	1683738	NADK	0.683071154	0.864202211	0.874994343	-0.010792132
cg14027380	1	1683796	NADK	0.756570694	0.83382965	0.825435304	0.008394347
cg11163532	1	1683872	NADK	0.458985778	0.913305731	0.923595596	-0.010289865
cg03386811	1	1684063	NADK	0.552680775	0.962706273	0.956150351	0.006555922
cg22707691	1	1684095	NADK	0.208286861	0.914081823	0.926200247	-0.012118424
cg10317445	1	1685553	NADK	0.735909798	0.941318688	0.936439417	0.00487927
cg21580588	1	1685723	NADK	0.377683726	0.951838696	0.960453405	-0.008614709
cg15260978	1	1685832	NADK	0.006129221	0.795973951	0.82999667	-0.03402272
cg12406875	1	1685854	NADK	0.247901444	0.840443614	0.858180746	-0.017737133
cg05983502	1	1685970	NADK	0.906617277	0.915853614	0.917379336	-0.001525722
cg17282211	1	1686080	NADK	0.033405244	0.920419255	0.947000387	-0.026581132
cg27433479	1	1687481	NADK	0.372446393	0.307863493	0.372799872	-0.064936379
cg26342907	1	1687532	NADK	0.134024546	0.957997028	0.967357335	-0.009360307
cg11725331	1	1687729	NADK	0.50793453	0.892683651	0.901418028	-0.008734377
cg07015961	1	1687839	NADK;NADK;NADK;NADK	0.342372262	0.915725644	0.930407433	-0.014681789
cg10543797	1	1688123	NADK	0.316256709	0.890357155	0.906674618	-0.016317463
cg18947110	1	1688383	NADK	0.524199107	0.848043434	0.861601397	-0.013557963
cg09233730	1	1688446	NADK	0.609537307	0.854118987	0.863417712	-0.009298725
cg15688635	1	1688550	NADK;NADK;NADK;NADK;NADK	0.995892474	0.879483906	0.879360643	0.000123263
cg17010445	1	1688716	NADK;NADK;NADK;NADK	0.160824179	0.856954856	0.876086303	-0.019131447
cg09185911	1	1688883	NADK	0.886966563	0.889768128	0.88680206	0.002966068
cg25031205	1	1688976	NADK	0.784109634	0.920696076	0.923010302	-0.002314226
cg15578948	1	1689012	NADK	0.353757515	0.976095403	0.96986951	0.006225894
cg04439557	1	1689452	NADK	0.652370565	0.876527141	0.865228174	0.011298967
cg08122070	1	1689610	NADK	0.678732273	0.928869396	0.933040568	-0.004171172
cg05152432	1	1689887	NADK	0.588470742	0.913416049	0.922753109	-0.00933706
cg07328316	1	1690235	NADK;NADK;NADK;NADK	0.966402296	0.80981665	0.811097142	-0.001280493
cg22906442	1	1690260	NADK;NADK;NADK;NADK	0.699107496	0.812978981	0.800933321	0.01204566
cg08937102	1	1690389	NADK	0.700580752	0.725892299	0.737268646	-0.011376348
cg15274273	1	1690610	NADK;NADK;NADK;NADK	0.493960643	0.792325096	0.810439218	-0.018114122
cg11296110	1	1690811	NADK;NADK;NADK;NADK	0.408399687	0.852935184	0.86968943	-0.016754246
cg03606098	1	1690840	NADK	0.145754476	0.881289763	0.902852005	-0.021562242
cg18956079	1	1690982	NADK;NADK;NADK;NADK	0.252304681	0.796206711	0.819701597	-0.023494886
cg12552303	1	1691817	NADK	0.789443922	0.873780712	0.870494305	0.003286407
cg00423114	1	1691916	NADK	0.230284065	0.847178129	0.868620647	-0.021442518
cg21692735	1	1691997	NADK	0.822847794	0.961310984	0.962781998	-0.001471014
cg23159992	1	1692062	NADK	0.43866046	0.912732693	0.921252938	-0.008520245
cg14778560	1	1693368	NADK	0.56583054	0.904478923	0.900767314	0.003711609
cg15851414	1	1695247	NADK;NADK;NADK	0.09320236	0.882465984	0.903036156	-0.020570172
cg15824543	1	1695391	NADK	0.73731102	0.911371594	0.917503448	-0.006131853
cg00992048	1	1695585	NADK	0.395023286	0.864464692	0.874997955	-0.010533264
cg00343906	1	1696692	NADK	0.148029839	0.93227579	0.916434526	0.015841264
cg27605903	1	1700594	NADK;NADK;NADK	0.562108147	0.69158318	0.710541926	-0.018958747
cg13185289	1	1707657	NADK;NADK;NADK	0.193955519	0.861366827	0.879892684	-0.018525857
cg09182189	1	1709203	NADK	0.04822763	0.038332612	0.044989624	-0.006657012
cg17157064	1	1709597	NADK	0.51854441	0.041458219	0.044161765	-0.002703546
cg04407228	1	1710158	NADK	0.759958693	0.09288426	0.094735482	-0.001851223
cg10388316	1	1710208	NADK	0.535097275	0.030084462	0.02814643	0.001938032
cg00997530	1	1710229	NADK	0.960092246	0.016776561	0.016957588	-0.000181027
cg00328972	1	1710237	NADK	0.421958311	0.025809579	0.023294338	0.002515241
cg26421735	1	1710265	NADK	0.349921772	0.057447279	0.050168208	0.007279071
cg12523155	1	1710346	NADK;NADK;NADK	0.36414754	0.023827784	0.026252293	-0.002424509
cg18509696	1	1710424	NADK;NADK;NADK	0.677856013	0.023652689	0.021585503	0.002067187
cg25877525	1	1710442	NADK;NADK;NADK	0.407725373	0.015807421	0.019492847	-0.003685427
cg20045172	1	1710448	NADK;NADK;NADK	0.089630427	0.029959964	0.025904906	0.004055058
cg25852883	1	1710453	NADK;NADK;NADK	0.238381324	0.027552661	0.022140375	0.005412285
cg09932345	1	1710561	NADK	0.820612306	0.042266564	0.040901456	0.001365108
cg02297801	1	1710663	NADK	0.286711765	0.056661639	0.0650517	-0.008390062
cg02400530	1	1710880	NADK;NADK;NADK	0.385992227	0.03320454	0.030400389	0.002804151
cg17266431	1	1711069	NADK	0.286675583	0.066485074	0.073061588	-0.006576514
cg19114248	1	1711393	NADK;NADK;NADK;NADK	0.309562461	0.042934607	0.047748887	-0.00481428
cg05627004	1	1711530	NADK;NADK	0.852487312	0.045534461	0.046514875	-0.000980414
cg11837076	1	1711588	NADK;NADK	0.69457714	0.068149909	0.07289346	-0.004743551
cg18591364	1	1711620	NADK;NADK	0.637018194	0.041211332	0.044883142	-0.003671811
cg04157786	1	1711635	NADK;NADK	0.596054779	0.132711343	0.138467167	-0.005755824
cg14958032	1	1711661	NADK;NADK	0.261535783	0.059530156	0.05361917	0.005910985
cg00735586	1	1711716	NADK;NADK	0.77925597	0.160707973	0.167903411	-0.007195439
cg23678594	1	1712021	?	0.485206272	0.049197585	0.05600593	-0.006808345
cg22877644	1	1712405	NADK	0.127879737	0.806936964	0.841871097	-0.034934133
cg23834034	1	1712821	NADK	0.18985455	0.165212751	0.152216889	0.012995862
cg19083977	1	1712885	?	0.075682731	0.471730503	0.546433081	-0.074702578
cg02769781	1	1713676	?	0.200917829	0.064740891	0.079539931	-0.014799039
cg24163210	1	1713944	?	0.567601423	0.067975621	0.075518196	-0.007542575
cg00558749	1	1713950	?	0.652389616	0.07287438	0.078070235	-0.005195855
cg13461447	1	1714001	?	0.876100028	0.052597473	0.051268138	0.001329334
cg10207218	1	1714140	?	0.343658074	0.039736144	0.047718859	-0.007982715
cg05262191	1	1714271	?	0.961913899	0.073550017	0.074019929	-0.000469912
cg22376730	1	1715039	?	0.837534345	0.784897972	0.791987187	-0.007089215
cg04902899	1	1717822	GNB1	0.168563117	0.921456072	0.938761755	-0.017305683
cg26568075	1	1718809	GNB1	0.203559509	0.883929863	0.900965295	-0.017035432
cg25314445	1	1718835	GNB1	0.54485132	0.911976347	0.920654692	-0.008678344
cg12076692	1	1718852	GNB1	0.379643189	0.943208875	0.93610677	0.007102106
cg13336641	1	1720449	GNB1;GNB1;GNB1	0.553368915	0.845203862	0.858598507	-0.013394644
cg16418734	1	1720537	GNB1	0.962651633	0.847420062	0.848511506	-0.001091444
cg06843553	1	1724917	GNB1;GNB1;GNB1	0.197385343	0.811493167	0.836324371	-0.024831204
cg09292319	1	1725163	GNB1;GNB1;GNB1	0.275450481	0.873939286	0.887753608	-0.013814321
cg25666010	1	1726516	GNB1;GNB1;GNB1	0.638130656	0.897479054	0.905414515	-0.00793546
cg25075731	1	1726615	GNB1;GNB1;GNB1	0.341718938	0.818759453	0.847095405	-0.028335953
cg25069266	1	1726880	GNB1;GNB1;GNB1	0.845119711	0.91587057	0.918097916	-0.002227346
cg05722993	1	1727796	GNB1	0.044258446	0.898449556	0.920844735	-0.022395179
cg08820807	1	1728075	GNB1;GNB1;GNB1	0.898636301	0.778929183	0.772728327	0.006200856
cg15523212	1	1729345	GNB1;GNB1;GNB1	0.530881118	0.808483751	0.814986283	-0.006502532
cg03335128	1	1731415	GNB1	0.936053138	0.921315243	0.92227337	-0.000958127
cg26793463	1	1735887	GNB1	0.487720624	0.896662914	0.910067889	-0.013404974
cg21422400	1	1747243	GNB1	0.063970446	0.855295275	0.868249938	-0.012954664
cg25480982	1	1748716	GNB1;GNB1;GNB1	0.178114782	0.918646514	0.930190569	-0.011544055
cg20732440	1	1749888	GNB1;GNB1;GNB1	0.820796806	0.855486293	0.849984928	0.005501365
cg04397839	1	1750428	GNB1;GNB1;GNB1	0.231263668	0.930525985	0.939289884	-0.008763899
cg01729401	1	1750560	GNB1	0.609635423	0.928871666	0.923858546	0.00501312
cg02948693	1	1758610	GNB1;GNB1;GNB1	0.182951704	0.911144184	0.924609448	-0.013465264
cg27021587	1	1758687	GNB1;GNB1;GNB1	0.605766505	0.917137199	0.907463241	0.009673959
cg05368896	1	1760171	GNB1;GNB1;GNB1	0.885039169	0.871867553	0.870358776	0.001508777
cg12134886	1	1763781	GNB1;GNB1;GNB1	0.625010757	0.916664866	0.922632006	-0.00596714
cg01205154	1	1767173	GNB1;GNB1;GNB1	0.876022001	0.916773579	0.914011127	0.002762453
cg09535746	1	1772180	GNB1;GNB1;GNB1	0.881347659	0.890066501	0.893299443	-0.003232942
cg07068709	1	1772952	GNB1;GNB1;GNB1	0.352243891	0.927776066	0.938303396	-0.010527331
cg04260676	1	1774322	GNB1	0.082805069	0.824859135	0.859621606	-0.034762471
cg05813612	1	1779175	GNB1;GNB1;GNB1	0.321874113	0.955062398	0.946257719	0.008804679
cg18821813	1	1787424	GNB1;GNB1;GNB1	0.159176128	0.834978994	0.867252089	-0.032273095
cg14527423	1	1788843	GNB1;GNB1;GNB1	0.344771016	0.859226889	0.879870006	-0.020643117
cg16677144	1	1790217	GNB1	0.733815675	0.243632072	0.247270051	-0.003637978
cg14953148	1	1792846	GNB1;GNB1;GNB1	0.480072714	0.537888642	0.515002862	0.02288578
cg12072340	1	1794548	GNB1;GNB1;GNB1	0.440036013	0.539439903	0.529629223	0.009810681
cg18162783	1	1795891	GNB1	0.30538967	0.880083438	0.901442707	-0.021359269
cg04994975	1	1795945	GNB1	0.494331704	0.91989521	0.908154924	0.011740286
cg26147268	1	1801236	GNB1;GNB1;GNB1	0.950292368	0.918134801	0.918885692	-0.000750891
cg05925326	1	1803843	GNB1;GNB1;GNB1	0.285494634	0.870064555	0.889722357	-0.019657802
cg25599619	1	1804256	GNB1	0.502355676	0.869623211	0.836289761	0.033333449
cg16645714	1	1805390	GNB1;GNB1;GNB1	0.367688764	0.79200812	0.830980486	-0.038972366
cg09503310	1	1808158	GNB1;GNB1;GNB1	0.157354944	0.903928873	0.926254718	-0.022325845
cg03445765	1	1809595	GNB1;GNB1;GNB1	0.642377046	0.917931065	0.92417209	-0.006241025
cg11836949	1	1812359	GNB1	0.022237531	0.292418813	0.377602043	-0.08518323
cg07432009	1	1815199	GNB1;GNB1;GNB1	0.105758955	0.881208428	0.859084642	0.022123786
cg03043696	1	1820656	GNB1	0.076267588	0.511622884	0.555310252	-0.043687368
cg19340909	1	1821422	GNB1	0.675703785	0.064123582	0.057648948	0.006474635
cg03716942	1	1821981	GNB1	0.122984648	0.038032924	0.027114248	0.010918677
cg06196161	1	1822066	GNB1	0.774421394	0.023132716	0.025392924	-0.002260208
cg23891190	1	1822194	GNB1	0.838784416	0.075329336	0.077607862	-0.002278525
cg01821754	1	1822399	GNB1;GNB1	0.989006455	0.108061363	0.108191703	-0.000130339
cg17483139	1	1822401	GNB1;GNB1	0.021656752	0.040214794	0.028422372	0.011792422
cg04266169	1	1822862	GNB1	0.73684572	0.089461473	0.082969522	0.00649195
cg15827003	1	1822912	GNB1	0.283762251	0.098355266	0.109580261	-0.011224995
cg18854735	1	1822972	GNB1	0.152097633	0.070977031	0.063897353	0.007079677
cg12150066	1	1823305	GNB1	0.492471874	0.053271508	0.048815254	0.004456254
cg23982607	1	1823379	GNB1	0.853305081	0.088494924	0.086436451	0.002058474
cg07380540	1	1825861	?	0.422002466	0.116979394	0.128731867	-0.011752473
cg16652392	1	1826227	?	0.744703276	0.075288337	0.078259493	-0.002971157
cg26492771	1	1830566	?	0.003394794	0.294192256	0.32978363	-0.035591374
cg21776599	1	1830693	?	0.038855501	0.038494872	0.050666488	-0.012171616
cg24706992	1	1833078	?	0.002158115	0.28812676	0.330081724	-0.041954964
cg23936745	1	1837873	?	0.741580015	0.058131626	0.062046618	-0.003914992
cg00007800	1	1838518	?	0.407969211	0.556655184	0.570974722	-0.014319538
cg09809474	1	1840100	?	0.739482425	0.09241915	0.099202328	-0.006783178
cg13918235	1	1840201	?	0.139390891	0.032490783	0.037386618	-0.004895835
cg16384593	1	1840436	?	0.861605311	0.180877014	0.18222396	-0.001346946
cg00309462	1	1840482	?	0.182584862	0.029937975	0.037996382	-0.008058407
cg23688809	1	1840730	?	0.899467274	0.046558472	0.047171526	-0.000613054
cg16926213	1	1841314	?	0.632244081	0.811826412	0.797234541	0.014591871
cg09628503	1	1842629	?	0.064196931	0.424258199	0.456979359	-0.03272116
cg22850508	1	1843940	?	0.012189338	0.441891787	0.525790652	-0.083898864
cg15102821	1	1844801	CALML6	0.32254697	0.079459006	0.068004068	0.011454938
cg01755342	1	1845396	CALML6	0.946172027	0.454442105	0.453360977	0.001081127
cg15819352	1	1845940	CALML6	0.954036237	0.118569808	0.119781302	-0.001211494
cg06443644	1	1846046	CALML6	0.553620157	0.067230442	0.063226661	0.004003782
cg11549166	1	1846098	CALML6	0.096349135	0.213466122	0.233890036	-0.020423914
cg22364929	1	1846154	CALML6	0.225353337	0.046446107	0.059776073	-0.013329966
[truncated: 864,092 more rows]
