# Supplementary material for: Ionizing radiations induce shared epigenomic signatures unraveling adaptive mechanisms of cancerous cell lines with or without methionine dependency
Source: Clin Epigenetics. 2021 Dec 1;13:212. doi: 10.1186/s13148-021-01199-y (PMC8638416; doi:10.1186/s13148-021-01199-y)
Supplement: Supplementary file 7 — Additional file 7: Table S3. Results from the epigenome-wide association study that assessed the effect of ionizing radiations on the DNA methylation profile comparing “End_Irradiation” vs. “End_No irradiation or Baseline” conditions in the MeWo-LC1 cell line. [file 13148_2021_1199_MOESM7_ESM.csv]

CpG probe	Chromosome	Position	Gene	T Test P	Average (Cases)	Average (Controls)	Difference
cg14817997	1	10525	DDX11L1	0.430392957	0.834959279	0.848965328	-0.014006049
cg26928153	1	10848	DDX11L1	0.975500896	0.892796268	0.893209247	-0.000412979
cg16269199	1	10850	DDX11L1	0.600805879	0.820217493	0.804732886	0.015484608
cg13869341	1	15865	WASH5P	0.962453703	0.764162434	0.762143315	0.002019119
cg14008030	1	18827	WASH5P	0.964843685	0.644806416	0.645443689	-0.000637273
cg12045430	1	29407	WASH5P	0.681913747	0.172854774	0.18543902	-0.012584247
cg20826792	1	29425	WASH5P	0.954627601	0.171004771	0.172204612	-0.001199841
cg20253340	1	68849	OR4F5	0.362895252	0.125841735	0.114596269	0.011245466
cg02404219	1	68889	OR4F5	0.948323427	0.527895003	0.529742848	-0.001847845
cg21870274	1	69591	OR4F5	0.436639225	0.34670273	0.351539321	-0.004836592
cg03130891	1	91550	?	0.993657102	0.097824223	0.098129488	-0.000305265
cg04098293	1	129332	?	0.531262334	0.134448976	0.145523244	-0.011074267
cg16382250	1	129946	?	0.933473647	0.531392712	0.528444969	0.002947743
cg24335620	1	135252	?	0.700753443	0.726677312	0.719815724	0.006861588
cg22463138	1	168956	?	0.922002734	0.66136784	0.6581402	0.00322764
cg16162899	1	449076	?	0.413444872	0.824639778	0.801846389	0.022793389
cg01803908	1	529821	?	0.999367837	0.758458712	0.758477937	-1.92E-05
cg17149495	1	530959	?	0.263487973	0.512597225	0.553820249	-0.041223024
cg22802167	1	533950	?	0.930224324	0.740059294	0.742146048	-0.002086754
cg24669183	1	534242	?	0.879761562	0.579473739	0.573205055	0.006268684
cg17308840	1	542758	?	0.933172848	0.10231269	0.103323068	-0.001010378
cg17866181	1	546984	?	0.727242129	0.886436009	0.890121582	-0.003685573
cg25018832	1	564471	LOC101928626	0.997253907	0.054575689	0.054539604	3.61E-05
cg26679879	1	564501	LOC101928626	0.666431334	0.376811898	0.369155116	0.007656782
cg22519184	1	564504	LOC101928626	0.874411792	0.462532187	0.461472064	0.001060123
cg11894324	1	564925	LOC101928626	0.434567688	0.200335367	0.211136262	-0.010800895
cg24159721	1	565170	?	0.12140505	0.171792404	0.160979283	0.01081312
cg02288058	1	565603	LOC101928626	0.55517947	0.180407542	0.189318239	-0.008910697
cg15174812	1	566172	?	0.35156048	0.165961436	0.159552066	0.00640937
cg12376350	1	566459	?	0.603547442	0.134550013	0.138392182	-0.003842169
cg08477687	1	566570	MIR1977	0.53319087	0.245294875	0.265543196	-0.020248321
cg00034556	1	566731	MIR1977	0.374247391	0.317193627	0.292296157	0.02489747
cg00645010	1	567113	MIR1977	0.985292325	0.183828889	0.182607829	0.00122106
cg15394630	1	567206	MIR1977	0.827937133	0.14843378	0.149548528	-0.001114748
cg05001044	1	567312	MIR1977	0.831472385	0.197888354	0.194026632	0.003861722
cg03344490	1	567348	MIR1977	0.734757121	0.103298341	0.100763667	0.002534673
cg17501828	1	567358	MIR1977	0.94346724	0.196982022	0.196321331	0.000660692
cg11330075	1	567438	?	0.884905116	0.120145572	0.119085822	0.00105975
cg23917638	1	567501	MIR1977	0.709304561	0.26178659	0.265443657	-0.003657067
cg18024856	1	567747	MIR1977	0.422623726	0.072779823	0.08591821	-0.013138387
cg18761878	1	568475	?	0.275962853	0.338810059	0.352108979	-0.01329892
cg27534567	1	568536	?	0.688697042	0.151140922	0.15752255	-0.006381628
cg08858441	1	569427	?	0.999775403	0.357417494	0.357422089	-4.59E-06
cg03348902	1	569603	?	0.728281215	0.171296532	0.167101497	0.004195035
cg01070250	1	569687	?	0.742081914	0.177846448	0.173470558	0.00437589
cg21996134	1	663153	LOC100133331	0.289092362	0.283181381	0.2966435	-0.013462119
cg07264491	1	665298	LOC100133331	0.801212442	0.541684316	0.537378719	0.004305597
cg01577251	1	695763	?	0.694833597	0.736531546	0.723396796	0.013134749
cg13128577	1	700813	LOC100288069	0.563400754	0.733532346	0.715218725	0.018313621
cg15560884	1	710097	?	0.825767825	0.619302074	0.622908948	-0.003606874
cg10037654	1	713921	?	0.523506606	0.057580212	0.054801464	0.002778748
cg14057946	1	713985	?	0.05831441	0.075900523	0.097757693	-0.02185717
cg11422233	1	714002	?	0.954084589	0.082921975	0.083491546	-0.00056957
cg16047670	1	714012	?	0.213454166	0.041443707	0.035289862	0.006153844
cg18263059	1	714021	?	0.389042683	0.031865388	0.035955	-0.004089612
cg01014490	1	714177	?	0.391202567	0.020930397	0.025481788	-0.004551391
cg11731845	1	714239	LOC100288069	0.769693778	0.258490164	0.262255242	-0.003765078
cg04231937	1	714526	?	0.08827926	0.103383156	0.126290196	-0.02290704
cg04496485	1	714565	?	0.520704963	0.084180985	0.090907797	-0.006726811
cg24063007	1	714621	LOC100288069	0.370635355	0.037748425	0.034649544	0.003098882
cg11380914	1	716050	?	0.322012657	0.867048989	0.852821548	0.014227442
cg10692041	1	716245	?	0.29850499	0.829310521	0.815464293	0.013846228
cg23904010	1	716808	?	0.640405359	0.79998253	0.783605654	0.016376876
cg09961319	1	720026	?	0.762891136	0.785601671	0.770626557	0.014975113
cg02339369	1	720220	?	0.530246346	0.815271414	0.790947369	0.024324045
cg17505339	1	720865	?	0.516256463	0.903774623	0.89768303	0.006091594
cg20527398	1	739377	?	0.551524584	0.71523965	0.70134066	0.01389899
cg23790246	1	746863	?	0.635701264	0.861185393	0.871481004	-0.010295611
cg20283468	1	752454	FAM87B	0.866745622	0.365749154	0.371387729	-0.005638575
cg09499020	1	752495	FAM87B	0.891013591	0.150567396	0.139897516	0.01066988
cg16535257	1	752696	FAM87B	0.18758167	0.120378462	0.133223603	-0.012845141
cg15979415	1	753223	FAM87B	0.462810565	0.10287691	0.113800867	-0.010923956
cg09989996	1	753376	?	0.321823056	0.594386953	0.629791781	-0.035404827
cg05887128	1	754244	FAM87B	0.757002664	0.874921432	0.868098802	0.00682263
cg11304639	1	754509	FAM87B	0.724582568	0.288670719	0.28410855	0.004562169
cg11954957	1	758829	?	0.313303876	0.768405768	0.791509606	-0.023103838
cg01068023	1	761370	?	0.92298878	0.820379683	0.823163952	-0.002784269
cg08167039	1	762232	NCRNA00115;LOC643837	0.613312731	0.043666479	0.039964754	0.003701725
cg20677962	1	762279	NCRNA00115;LOC643837	0.732209398	0.078540138	0.094487317	-0.015947179
cg24699430	1	762651	NCRNA00115;LOC643837	0.064407068	0.018607757	0.028007697	-0.00939994
cg11882405	1	762891	LINC00115;LINC01128;LINC01128;LINC01128;LINC01128;LINC01128;LINC01128	0.044013433	0.019042987	0.025464809	-0.006421822
cg22394869	1	762912	NCRNA00115;LOC643837	0.134986854	0.017395437	0.022308591	-0.004913154
cg02550592	1	762915	NCRNA00115;LOC643837	0.745493084	0.0301263	0.028579341	0.001546959
cg03213877	1	763116	NCRNA00115;LOC643837	0.487616138	0.136003719	0.144954507	-0.008950788
cg19411932	1	763127	NCRNA00115;LOC643837	0.011693409	0.083217507	0.102853314	-0.019635807
cg10677828	1	765630	LINC01128;LINC01128;LINC01128;LINC01128;LINC01128;LINC01128	0.845882864	0.791864153	0.787536783	0.00432737
cg08939496	1	765632	LOC643837	0.851755407	0.851551881	0.847641695	0.003910186
cg21482377	1	766792	LINC01128;LINC01128;LINC01128;LINC01128;LINC01128;LINC01128	0.692604581	0.70532671	0.689340411	0.0159863
cg05440980	1	766880	LINC01128;LINC01128;LINC01128;LINC01128;LINC01128;LINC01128	0.444532557	0.905321136	0.89951992	0.005801216
cg22416599	1	766915	LINC01128;LINC01128;LINC01128;LINC01128;LINC01128;LINC01128	0.686733279	0.869541826	0.862607112	0.006934714
cg04747364	1	769886	LINC01128;LINC01128;LINC01128;LINC01128;LINC01128;LINC01128	0.833908732	0.863055703	0.868160822	-0.005105119
cg26304905	1	771962	LINC01128;LINC01128;LINC01128;LINC01128;LINC01128;LINC01128	0.25410213	0.609622256	0.630094771	-0.020472515
cg11255010	1	772147	LINC01128;LINC01128;LINC01128;LINC01128;LINC01128;LINC01128	0.973675747	0.759681964	0.758501252	0.001180712
cg20434134	1	778272	LINC01128;LINC01128;LINC01128;LINC01128;LINC01128;LINC01128	0.732645534	0.889916674	0.88464616	0.005270514
cg16736630	1	779995	LOC643837	0.623607454	0.825480176	0.819002249	0.006477927
cg21301391	1	782169	LINC01128;LINC01128;LINC01128;LINC01128;LINC01128	0.913461739	0.708804614	0.713718041	-0.004913428
cg25838738	1	782245	LINC01128;LINC01128;LINC01128;LINC01128;LINC01128	0.571869008	0.752642501	0.726080985	0.026561515
cg20350716	1	782283	LINC01128;LINC01128;LINC01128;LINC01128;LINC01128	0.397175797	0.79478347	0.818800947	-0.024017477
cg20836817	1	782862	LINC01128;LINC01128;LINC01128;LINC01128;LINC01128	0.223478581	0.615469618	0.636230708	-0.02076109
cg03289899	1	783005	LINC01128;LINC01128;LINC01128;LINC01128;LINC01128	0.324820877	0.668205758	0.709473823	-0.041268065
cg01793617	1	785628	LOC643837	0.424443376	0.6123238	0.598769057	0.013554743
cg19973220	1	785802	LINC01128;LINC01128;LINC01128;LINC01128;LINC01128	0.227694362	0.632968838	0.606682122	0.026286716
cg09139287	1	787398	LOC643837	0.143190328	0.463881372	0.440269261	0.02361211
cg05662829	1	787423	LOC643837	0.722537897	0.86029374	0.865594851	-0.005301111
cg03440891	1	787506	LINC01128;LINC01128;LINC01128;LINC01128;LINC01128;LINC01128;LINC01128;LINC01128;LINC01128	0.57655385	0.524850117	0.508541453	0.016308664
cg22714517	1	788864	LOC643837	0.896664028	0.805575015	0.808737105	-0.00316209
cg00168193	1	790667	?	0.867335715	0.669596985	0.674349784	-0.004752799
cg14280098	1	791298	?	0.351769412	0.90029596	0.910416479	-0.010120519
cg15903280	1	793962	?	0.12599984	0.063922958	0.071356023	-0.007433066
cg06325811	1	796328	?	0.983630968	0.144361582	0.14467831	-0.000316728
cg08258224	1	800083	?	0.178483171	0.204362127	0.230898844	-0.026536717
cg20447754	1	801505	?	0.18704609	0.057564332	0.0696044	-0.012040068
cg12285627	1	803059	?	0.860508301	0.642427091	0.640258508	0.002168584
cg05898754	1	805102	FAM41C	0.15289767	0.112071398	0.095936011	0.016135387
cg03128332	1	805338	FAM41C	0.39056679	0.069392014	0.060967497	0.008424517
cg15994267	1	805352	FAM41C	0.714952564	0.311484176	0.315139827	-0.003655652
cg16619049	1	805541	FAM41C	0.295899573	0.32378992	0.346146242	-0.022356321
cg23100540	1	805554	FAM41C	0.143479985	0.344952783	0.358628353	-0.01367557
cg27346986	1	805606	FAM41C	0.080533273	0.391506916	0.409721049	-0.018214133
cg17698174	1	805746	FAM41C	0.930143878	0.441816444	0.445431683	-0.003615238
cg13832055	1	806051	FAM41C	0.902629551	0.552318568	0.546156885	0.006161684
cg02793517	1	809006	FAM41C	0.970966373	0.482025092	0.481160332	0.000864761
cg01328860	1	809011	FAM41C	0.93119049	0.561773949	0.564622783	-0.002848834
cg11938958	1	809532	FAM41C	0.885255902	0.428987436	0.430181092	-0.001193656
cg16364132	1	810098	FAM41C	0.965612767	0.426041196	0.425554189	0.000487007
cg05475702	1	812248	FAM41C	0.821303193	0.696541879	0.690143932	0.006397948
cg01089781	1	812350	FAM41C	0.206041036	0.143737599	0.157871015	-0.014133415
cg18147296	1	812539	FAM41C	0.883783634	0.063769975	0.06277455	0.000995424
cg05597748	1	812679	FAM41C	0.006627679	0.258159526	0.306482637	-0.04832311
cg00111697	1	812760	FAM41C	0.34224037	0.09715912	0.105881436	-0.008722316
cg10988531	1	813317	FAM41C	0.473480355	0.126280029	0.144093524	-0.017813494
cg06919059	1	822774	?	0.626696265	0.494499749	0.478238603	0.016261146
cg05321646	1	824844	?	0.529746172	0.571185356	0.587476401	-0.016291045
cg24373735	1	833555	?	0.415381626	0.603676681	0.575467363	0.028209318
cg13938959	1	834183	?	0.253284784	0.73692855	0.705038827	0.031889723
cg12445832	1	834295	?	0.481573573	0.259930925	0.24853479	0.011396135
cg23999112	1	834356	?	0.578818861	0.697536574	0.677705276	0.019831298
cg11527153	1	837536	?	0.414145857	0.83222129	0.803189916	0.029031374
cg27573606	1	838379	?	0.349170522	0.947736551	0.936249213	0.011487337
cg04195702	1	838486	?	0.897461818	0.848714553	0.851740582	-0.003026029
cg01062849	1	838731	?	0.733056926	0.900903286	0.905768445	-0.00486516
cg08128007	1	839435	?	0.226970863	0.578819677	0.59651316	-0.017693484
cg23733394	1	839752	?	0.648927268	0.05268034	0.056245812	-0.003565472
cg13371836	1	840274	?	0.379040138	0.021892013	0.025943943	-0.00405193
cg04407431	1	840618	?	0.153388756	0.189592506	0.209885927	-0.02029342
cg13924672	1	840931	?	0.146551643	0.579940019	0.555417743	0.024522276
cg10847807	1	840944	?	0.810819436	0.231895571	0.23394474	-0.002049169
cg20501011	1	841067	?	0.970471072	0.866502793	0.867462632	-0.000959839
cg13565718	1	841289	?	0.741170638	0.848464511	0.837848345	0.010616165
cg01097950	1	843491	?	0.608842522	0.278068602	0.269992267	0.008076335
cg08900511	1	843581	?	0.245535172	0.765408379	0.73734718	0.0280612
cg04410003	1	844499	?	0.73759572	0.570030189	0.561001314	0.009028875
cg12726839	1	845311	?	0.074387063	0.492015788	0.416703922	0.075311867
cg04364728	1	845810	?	0.091044527	0.360489409	0.340805865	0.019683544
cg05151709	1	846155	?	0.906754622	0.768744075	0.767044033	0.001700042
cg08546707	1	846195	?	0.991793707	0.856733827	0.857005146	-0.000271319
cg01782097	1	846637	?	0.733963074	0.300122344	0.308652446	-0.008530102
cg20825023	1	846742	?	0.239540366	0.211573613	0.225964464	-0.014390851
cg12549180	1	847816	?	0.644280109	0.789581948	0.777166037	0.012415911
cg11851804	1	848379	?	0.773596768	0.412000855	0.409798087	0.002202767
cg06623778	1	848409	?	0.516750923	0.691943877	0.674851444	0.017092432
cg08186992	1	848523	?	0.766217384	0.505565704	0.500638971	0.004926733
cg17436295	1	848609	?	0.417807041	0.84966879	0.83567712	0.01399167
cg00613965	1	849447	?	0.860661424	0.417008421	0.414727617	0.002280804
cg18865112	1	849540	?	0.772295508	0.233788821	0.241091399	-0.007302578
cg21407818	1	853925	FLJ39609	0.61889517	0.785025246	0.772353697	0.012671549
cg22226438	1	854766	FLJ39609	0.072843832	0.231544163	0.263827711	-0.032283548
cg08029603	1	854824	FLJ39609	0.95596314	0.825412047	0.823931241	0.001480805
cg16347928	1	854838	FLJ39609	0.360681583	0.864665468	0.843344911	0.021320558
cg22699361	1	854918	FLJ39609	0.04289805	0.360142428	0.334721587	0.025420841
cg03890988	1	854951	FLJ39609	0.374544095	0.279511065	0.292326952	-0.012815887
cg21786289	1	854966	FLJ39609	0.129134986	0.364492006	0.383678778	-0.019186773
cg13897241	1	855046	FLJ39609	0.654517775	0.757531144	0.744143824	0.01338732
cg12712429	1	855122	LOC100130417;LOC100130417	0.899760235	0.718171006	0.712860949	0.005310057
cg13176867	1	855425	FLJ39609	0.716639286	0.758792173	0.766761133	-0.00796896
cg15105996	1	855445	FLJ39609	0.781344434	0.824443579	0.811789506	0.012654073
cg02565062	1	855544	FLJ39609	0.812076883	0.42428436	0.426008459	-0.001724099
cg09856436	1	855649	FLJ39609	0.335316908	0.767127459	0.744154327	0.022973132
cg19159092	1	856059	FLJ39609	0.395828013	0.593835433	0.573853087	0.019982346
cg27050229	1	856693	?	0.776017089	0.100405564	0.106043882	-0.005638318
cg06931612	1	856914	?	0.599235386	0.231598173	0.224929585	0.006668588
cg11407801	1	857657	?	0.637881264	0.34290055	0.348412613	-0.005512062
cg01197763	1	858362	?	0.847028044	0.847038731	0.843122649	0.003916082
cg01789792	1	858547	?	0.072281117	0.611421686	0.591570998	0.019850688
cg16352085	1	859719	SAMD11	0.869638116	0.072374455	0.071564796	0.000809659
cg04839849	1	859844	SAMD11	0.842113316	0.040818127	0.042394791	-0.001576664
cg03725447	1	860008	SAMD11	0.953224744	0.159314752	0.160914807	-0.001600055
cg25215298	1	860022	SAMD11	0.101615331	0.033893902	0.027545598	0.006348304
cg04672450	1	860185	SAMD11	0.986811043	0.092779831	0.092966272	-0.000186442
cg20341253	1	860469	SAMD11	0.031677009	0.172933259	0.249275395	-0.076342136
cg27487046	1	860613	SAMD11	0.654192806	0.321871078	0.32952946	-0.007658382
cg06091566	1	860621	SAMD11	0.963112712	0.250574127	0.251250183	-0.000676056
cg03735847	1	860925	SAMD11	0.087962325	0.271818991	0.315250466	-0.043431476
cg27009105	1	860962	SAMD11	0.909702503	0.3065791	0.304428073	0.002151027
cg03180780	1	860965	SAMD11	0.342690208	0.382241029	0.395027927	-0.012786898
cg04531633	1	861090	SAMD11	0.233850409	0.174564722	0.199444612	-0.02487989
cg09166659	1	861177	SAMD11;SAMD11	0.649633461	0.222298759	0.210261221	0.012037538
cg05527507	1	861265	SAMD11	0.021877775	0.532472288	0.571657922	-0.039185634
cg14324200	1	861317	SAMD11	0.635778023	0.564409008	0.569383231	-0.004974222
cg13856810	1	861886	SAMD11	0.758453148	0.431150205	0.424988069	0.006162137
cg02896266	1	864879	SAMD11	0.343647999	0.462305248	0.470535297	-0.008230049
cg13806162	1	865013	SAMD11	0.572533982	0.800739166	0.813848139	-0.013108973
cg23225454	1	865583	SAMD11	0.578183857	0.887888365	0.869280176	0.01860819
cg00976181	1	865860	SAMD11	0.57613905	0.172011715	0.184608309	-0.012596594
cg10711230	1	867031	SAMD11	0.255966575	0.770017403	0.709160916	0.060856488
cg00145911	1	867938	SAMD11	0.952391906	0.706772629	0.709455989	-0.00268336
cg13546858	1	869346	SAMD11	0.265818133	0.196466022	0.179558571	0.016907451
cg13692836	1	869368	SAMD11	0.600789264	0.21425592	0.204343355	0.009912565
cg06531475	1	870791	SAMD11	0.277264092	0.114056596	0.132922135	-0.018865538
cg06624358	1	870810	SAMD11	0.443795956	0.15984496	0.182851818	-0.023006859
cg14156792	1	870958	SAMD11	0.051112596	0.310960642	0.289181771	0.021778871
cg24997886	1	871033	SAMD11	0.451807514	0.112368045	0.123204072	-0.010836026
cg01727431	1	871057	SAMD11	0.186616458	0.134490775	0.161930622	-0.027439847
cg10146935	1	871308	SAMD11	0.951455788	0.033022498	0.033463456	-0.000440958
cg02439789	1	871441	SAMD11	0.194774655	0.224496078	0.245665082	-0.021169005
cg24362661	1	871546	SAMD11	0.795854993	0.094282568	0.091553027	0.002729541
cg05819296	1	871980	SAMD11	0.032048904	0.36771646	0.325443775	0.042272685
cg00582671	1	872235	SAMD11	0.585673005	0.839652278	0.829848355	0.009803923
cg22485363	1	872385	SAMD11	0.002622183	0.280668299	0.325155299	-0.044487
cg06036236	1	872737	SAMD11	0.475112721	0.683078522	0.699679277	-0.016600755
cg03521652	1	874601	SAMD11	0.975133129	0.316417606	0.31612883	0.000288776
cg13904806	1	874697	SAMD11	0.731224228	0.969987468	0.971958951	-0.001971483
cg03269716	1	874896	SAMD11	0.29379903	0.617496196	0.589599484	0.027896712
cg04121631	1	875345	SAMD11	0.112164148	0.091052207	0.112014567	-0.020962359
cg14183444	1	875606	SAMD11	0.856862667	0.061682341	0.060228219	0.001454121
cg23440882	1	875880	SAMD11	0.415992839	0.038372679	0.047164332	-0.008791653
cg23112672	1	876199	SAMD11	0.252482177	0.099880955	0.114261767	-0.014380812
cg15896339	1	876249	SAMD11	0.012712092	0.200340669	0.255290915	-0.054950246
cg21801539	1	876320	SAMD11	0.057444569	0.052941607	0.061693995	-0.008752387
cg02676653	1	876331	SAMD11	0.560975473	0.065851142	0.0726994	-0.006848258
cg19669771	1	876454	SAMD11	0.003838698	0.366268311	0.41200427	-0.045735959
cg12454161	1	876551	SAMD11	0.857260705	0.548897563	0.553493779	-0.004596216
cg26477748	1	876816	SAMD11	0.10852006	0.396525079	0.426026832	-0.029501753
cg09180262	1	876870	SAMD11	0.978375792	0.30012536	0.299750507	0.000374853
cg24045482	1	876993	SAMD11	0.612855933	0.044091502	0.041730821	0.002360681
cg09988062	1	877489	SAMD11	0.118142282	0.040212084	0.049373872	-0.009161787
cg19724344	1	877647	SAMD11	0.134598273	0.21525643	0.192061699	0.02319473
cg06838427	1	877876	SAMD11	0.001440901	0.320264176	0.349584955	-0.02932078
cg10827460	1	879375	SAMD11	0.92784266	0.947613103	0.946828299	0.000784804
cg15742605	1	879383	SAMD11	0.822398848	0.964533944	0.965614767	-0.001080823
cg09756115	1	879415	SAMD11	0.47199748	0.858891086	0.841023203	0.017867883
cg23731742	1	879958	NOC2L;SAMD11	0.713819636	0.582891813	0.567630252	0.01526156
cg24114126	1	881083	NOC2L	0.732031402	0.741032537	0.726759851	0.014272686
cg16952407	1	881269	NOC2L	0.507876553	0.896945572	0.883809833	0.013135739
cg06511482	1	882546	NOC2L	0.49290691	0.840873461	0.815626222	0.025247238
cg17153432	1	883538	NOC2L	0.748494782	0.83615121	0.824937607	0.011213603
cg00113194	1	884869	NOC2L	0.208269374	0.691841431	0.630568213	0.061273217
cg02968844	1	884964	NOC2L	0.678874774	0.811521753	0.819662864	-0.008141111
cg16248916	1	886419	NOC2L	0.520220605	0.890717344	0.883613942	0.007103402
cg20322444	1	886441	NOC2L	0.412776004	0.661065164	0.67839882	-0.017333656
cg07983659	1	886485	NOC2L	0.567920707	0.697631738	0.672440007	0.025191731
cg11733071	1	886543	NOC2L	0.714477251	0.872030451	0.8627401	0.009290351
cg01394461	1	887576	NOC2L	0.605996175	0.702019873	0.710646193	-0.008626321
cg09555360	1	888413	NOC2L	0.648724699	0.791981399	0.784001987	0.007979412
cg07701223	1	888957	NOC2L	0.785748732	0.916373004	0.911549908	0.004823096
cg13060902	1	889215	NOC2L	0.617373645	0.611089804	0.600347858	0.010741946
cg16608242	1	889533	NOC2L	0.240897307	0.91831751	0.904217581	0.014099929
cg21830050	1	891193	NOC2L	0.732936088	0.560007493	0.554187955	0.005819538
cg15684274	1	892857	NOC2L	0.682012375	0.869044748	0.853533054	0.015511694
cg16005420	1	892914	NOC2L	0.956219595	0.811889509	0.810404446	0.001485063
cg02452688	1	893414	NOC2L	0.911818957	0.281076671	0.283009394	-0.001932722
cg21362926	1	894026	NOC2L	0.439606835	0.036453159	0.039233048	-0.002779889
cg23430421	1	894037	NOC2L	0.168861078	0.041172543	0.035697622	0.005474921
cg24664590	1	894056	NOC2L	0.21072934	0.033142012	0.028872686	0.004269326
cg08472719	1	894108	NOC2L	0.685395644	0.048122859	0.045724569	0.00239829
cg03161767	1	894207	NOC2L	0.394022205	0.048491609	0.04389259	0.004599019
cg10207527	1	894257	NOC2L	0.067119276	0.117401866	0.086891532	0.030510334
cg04485075	1	894587	KLHL17;NOC2L	0.114038637	0.037743235	0.042425623	-0.004682388
cg16389252	1	894601	KLHL17;NOC2L	0.139881607	0.037537449	0.041612883	-0.004075434
cg19923810	1	894954	KLHL17;NOC2L	0.559161567	0.606188633	0.631184494	-0.024995861
cg25096313	1	895141	KLHL17;NOC2L	0.903232395	0.862373501	0.865729317	-0.003355817
cg13713718	1	895864	NOC2L;KLHL17	0.240473002	0.372875291	0.382559347	-0.009684055
cg22114309	1	895869	KLHL17;NOC2L	0.53103336	0.368549887	0.373612949	-0.005063062
cg17368944	1	895983	NOC2L;KLHL17;KLHL17	0.015770115	0.086401472	0.10289777	-0.016496298
cg11132698	1	895988	KLHL17;KLHL17;NOC2L	0.87692248	0.055198774	0.054095388	0.001103386
cg09789536	1	896226	KLHL17	0.354551047	0.296054644	0.280169455	0.015885189
cg26866020	1	896305	KLHL17	0.03504341	0.031586786	0.039362101	-0.007775315
cg17505193	1	896310	KLHL17	0.061420672	0.044078969	0.063898665	-0.019819696
cg13802035	1	896316	KLHL17	0.287304853	0.026229149	0.032559736	-0.006330586
cg07582955	1	896763	KLHL17	8.26E-05	0.282264382	0.335331365	-0.053066983
cg16968662	1	897308	KLHL17	0.465669942	0.756949643	0.765490038	-0.008540395
cg07696918	1	897500	KLHL17	0.739103101	0.723974989	0.737371548	-0.01339656
cg04359978	1	897590	KLHL17	0.690778247	0.653903166	0.673400306	-0.01949714
cg07236207	1	897949	KLHL17	0.377531802	0.8721531	0.861088634	0.011064465
cg08198173	1	898670	KLHL17	0.115436057	0.730616685	0.762822154	-0.032205469
cg01108617	1	898744	KLHL17	0.731748287	0.787451613	0.794270812	-0.006819199
cg03148373	1	898852	KLHL17	0.712255035	0.947040391	0.950869576	-0.003829185
cg10644916	1	899000	KLHL17	0.69979724	0.841365615	0.831522168	0.009843447
cg01930745	1	899182	KLHL17	0.674004162	0.843206773	0.852491023	-0.00928425
cg14860707	1	899515	KLHL17	0.825491088	0.899196948	0.895616165	0.003580783
cg14997037	1	900550	KLHL17;PLEKHN1;PLEKHN1	0.651289123	0.882583438	0.892739911	-0.010156473
cg15648958	1	900832	PLEKHN1;KLHL17;PLEKHN1	0.99861705	0.904269729	0.904242261	2.75E-05
cg03041482	1	900945	PLEKHN1;KLHL17;PLEKHN1	0.981923933	0.877932633	0.878450514	-0.000517881
cg00328058	1	901062	PLEKHN1;KLHL17;PLEKHN1	0.739734796	0.764101806	0.754976758	0.009125048
cg02835406	1	901287	PLEKHN1;PLEKHN1	0.827296287	0.869400695	0.874708294	-0.005307599
cg25742326	1	901449	PLEKHN1;PLEKHN1	0.303549215	0.650358146	0.686421706	-0.03606356
cg12663811	1	901685	PLEKHN1;PLEKHN1	0.07136746	0.374292666	0.393909849	-0.019617183
cg07390924	1	901725	PLEKHN1;PLEKHN1	0.67080723	0.099683661	0.105082656	-0.005398995
cg10110857	1	901755	PLEKHN1;PLEKHN1	0.822947474	0.102866463	0.099905517	0.002960946
cg10375192	1	901799	PLEKHN1;PLEKHN1	0.792714596	0.373476146	0.370877878	0.002598268
cg02056921	1	901892	PLEKHN1;PLEKHN1;PLEKHN1;PLEKHN1	0.885666115	0.185605875	0.18307774	0.002528134
cg21832150	1	902025	PLEKHN1;PLEKHN1	0.011764315	0.223236996	0.271165651	-0.047928656
cg24076968	1	902549	PLEKHN1;PLEKHN1	0.992701923	0.083171081	0.083315742	-0.00014466
cg12536471	1	902653	PLEKHN1;PLEKHN1	0.880287313	0.235143413	0.232297877	0.002845536
cg06324192	1	903543	PLEKHN1;PLEKHN1	0.291672099	0.523113433	0.514369079	0.008744354
cg23493227	1	905250	PLEKHN1;PLEKHN1	0.459387995	0.709945904	0.723615921	-0.013670017
cg23207077	1	905988	PLEKHN1;PLEKHN1	0.701902388	0.467825025	0.462925526	0.0048995
cg24396605	1	906122	PLEKHN1;PLEKHN1;PLEKHN1;PLEKHN1	0.242749834	0.594643751	0.563187778	0.031455972
cg22381068	1	906363	PLEKHN1;PLEKHN1	0.988748329	0.583398437	0.583073477	0.00032496
cg04865998	1	906965	PLEKHN1;PLEKHN1	0.782079954	0.590598622	0.583179674	0.007418948
cg07195057	1	907118	PLEKHN1;PLEKHN1	0.961977171	0.818835436	0.819640925	-0.000805489
cg26679367	1	907618	PLEKHN1;PLEKHN1	0.287860675	0.475080172	0.433000031	0.042080141
cg06818851	1	907708	PLEKHN1;PLEKHN1	0.645310615	0.959967976	0.955065229	0.004902748
cg10175834	1	908749	PLEKHN1;PLEKHN1	0.699879471	0.674816255	0.664143509	0.010672746
cg20691282	1	908754	PLEKHN1;PLEKHN1	0.646492452	0.851506831	0.862921743	-0.011414912
cg23956473	1	909320	PLEKHN1;PLEKHN1	0.810352865	0.8330166	0.838672293	-0.005655693
cg16352072	1	910223	PLEKHN1;PLEKHN1	0.36713599	0.510990908	0.489513819	0.02147709
cg25107893	1	911601	C1orf170	0.656569032	0.227024046	0.235516225	-0.008492178
cg05505459	1	911995	C1orf170	0.310659951	0.185650051	0.168028189	0.017621862
cg23635910	1	912055	C1orf170	0.464362802	0.092987158	0.100783038	-0.007795879
cg08546158	1	913322	PERM1;PERM1	0.204893091	0.293517913	0.268488633	0.025029281
cg08843537	1	914382	C1orf170	0.948090286	0.843708406	0.845752116	-0.00204371
cg22348654	1	916058	C1orf170	0.755281216	0.739888086	0.752764834	-0.012876748
cg18166741	1	916346	C1orf170	0.808652	0.842368346	0.846575287	-0.004206941
cg22699004	1	916498	C1orf170	0.907438999	0.760413357	0.765794066	-0.005380709
cg09582238	1	916663	PERM1;PERM1	0.715398781	0.821867467	0.831828208	-0.009960741
cg10824915	1	916863	C1orf170	0.883680316	0.508581438	0.512374553	-0.003793115
cg22599150	1	917118	C1orf170	0.990421064	0.702494194	0.702320362	0.000173833
cg20869814	1	917453	PERM1;PERM1;PERM1	0.060534464	0.318977014	0.339648979	-0.020671965
cg22579372	1	917548	PERM1;PERM1	0.59000906	0.105561471	0.112941123	-0.007379652
cg22583825	1	917571	PERM1;PERM1	0.810200094	0.14115173	0.137676741	0.003474989
cg15526941	1	917655	C1orf170	0.436563186	0.102329316	0.11032732	-0.007998004
cg10201533	1	917661	C1orf170	0.86098366	0.092015309	0.088513382	0.003501928
cg11235921	1	917819	C1orf170	0.179497342	0.287136415	0.314351438	-0.027215023
cg11782208	1	917892	C1orf170	0.113966262	0.393284306	0.372826488	0.020457818
cg11143486	1	918415	C1orf170	0.945619292	0.894728569	0.893727026	0.001001543
cg12199972	1	918526	PERM1;PERM1	0.786820077	0.805069995	0.801821592	0.003248403
cg00380574	1	918689	PERM1;PERM1	0.606528447	0.886091432	0.872371292	0.01372014
cg10381813	1	918696	C1orf170	0.542780838	0.855923105	0.831271445	0.02465166
cg15628028	1	919200	?	0.667471433	0.048850933	0.051282918	-0.002431986
cg14350158	1	919422	?	0.361198192	0.038507839	0.034407675	0.004100164
cg03394722	1	919916	?	0.988203136	0.51132064	0.511057348	0.000263292
cg26114254	1	920580	?	0.486048219	0.924604804	0.930408784	-0.00580398
cg03801109	1	921989	?	0.610216655	0.69466608	0.674945969	0.019720112
cg10010734	1	922010	?	0.821246765	0.83079497	0.823564756	0.007230214
cg04983030	1	929243	?	0.610614766	0.764741316	0.739346024	0.025395292
cg03648020	1	931327	?	0.025051385	0.495233555	0.460553551	0.034680004
cg01729262	1	933306	?	0.607038771	0.78590276	0.796255122	-0.010352362
cg15882305	1	933388	?	0.480030732	0.901666159	0.886527768	0.015138392
cg15713103	1	933685	?	0.990515926	0.910798273	0.911002496	-0.000204224
cg23552821	1	934036	?	0.26537925	0.601686523	0.589153355	0.012533169
cg05095110	1	934390	HES4;HES4	0.842413415	0.396218462	0.397951948	-0.001733485
cg15578015	1	934409	HES4;HES4	0.18197968	0.472232142	0.517911867	-0.045679725
cg23205003	1	934662	HES4;HES4	0.178932186	0.384161879	0.408001027	-0.023839149
cg17907238	1	934907	HES4;HES4	0.818609594	0.536357963	0.541324757	-0.004966794
cg02397514	1	935139	HES4;HES4	0.672238236	0.146817592	0.158704624	-0.011887033
cg00447632	1	935861	HES4;HES4	0.03792747	0.029839577	0.041984572	-0.012144995
cg26339484	1	935863	HES4;HES4	0.098020826	0.036461744	0.045045194	-0.008583449
cg27430493	1	936091	HES4;HES4	0.942978277	0.085631583	0.086364388	-0.000732805
cg25066040	1	936229	HES4;HES4	0.744557894	0.06443702	0.068954318	-0.004517298
cg27060622	1	936346	HES4;HES4	0.017739474	0.060992921	0.087012735	-0.026019814
cg08122545	1	936500	HES4;HES4	0.015591358	0.254620941	0.329961119	-0.075340177
cg15825501	1	936610	HES4;HES4	0.049484924	0.191615609	0.230147652	-0.038532043
cg13468764	1	936897	HES4;HES4	0.069873811	0.18265076	0.242005622	-0.059354861
cg26321643	1	936914	HES4;HES4	0.626951235	0.058173747	0.067932323	-0.009758577
cg16578267	1	937048	HES4;HES4	0.5669602	0.097290031	0.103213263	-0.005923232
cg18977839	1	937409	?	0.787456243	0.140491576	0.153007509	-0.012515933
cg09332175	1	938905	?	0.65900231	0.827106071	0.814714937	0.012391134
cg16034521	1	939448	?	0.7360317	0.740773632	0.727474676	0.013298956
cg10176463	1	940782	?	0.018428272	0.423703194	0.39213548	0.031567714
cg25350899	1	941382	?	0.164823762	0.508139558	0.477527573	0.030611985
cg06771789	1	941898	?	0.817507764	0.577263979	0.581310924	-0.004046945
cg13219080	1	942161	?	0.369647248	0.821478134	0.805105136	0.016372998
cg09364122	1	942198	?	0.64558884	0.926283274	0.932180382	-0.005897109
cg17142931	1	942295	?	0.086618982	0.488895612	0.466586508	0.022309104
cg17006413	1	942451	?	0.190389291	0.847436367	0.790907979	0.056528388
cg21472517	1	942471	?	0.277694283	0.874707691	0.842121615	0.032586076
cg18019572	1	942489	?	0.574576205	0.539004376	0.534438952	0.004565425
cg22673826	1	942498	?	0.037446565	0.740454881	0.694594763	0.045860118
cg10625579	1	942635	?	0.4784927	0.902553846	0.912221198	-0.009667352
cg01922485	1	942696	?	0.995258571	0.966049869	0.966082779	-3.29E-05
cg12763038	1	943017	?	0.365750235	0.501581225	0.47559091	0.025990315
cg26155170	1	943064	?	0.117797619	0.787729945	0.744606167	0.043123779
cg03125763	1	943619	?	0.684869151	0.89319158	0.882985082	0.010206498
cg26155520	1	943647	?	0.196147617	0.902234855	0.883853415	0.018381441
cg23691733	1	944093	?	0.119497016	0.897722178	0.874429265	0.023292913
cg04985032	1	944439	?	0.657055228	0.866372928	0.874710332	-0.008337404
cg24004483	1	944783	?	0.419867746	0.934388317	0.922851124	0.011537194
cg23281018	1	944789	?	0.83152976	0.859237498	0.864052712	-0.004815214
cg24157008	1	945321	?	0.924596315	0.726518846	0.723467964	0.003050883
cg25552017	1	945416	?	0.412734024	0.28585066	0.274399883	0.011450776
cg10984178	1	946099	?	0.983331863	0.913959635	0.913832166	0.000127469
cg26420561	1	946675	?	0.560037821	0.851601221	0.839312653	0.012288567
cg22020633	1	946683	?	0.204142314	0.734697861	0.697611763	0.037086098
cg01768082	1	946875	?	0.958604172	0.894911048	0.894040018	0.00087103
cg07589034	1	947003	?	0.491313568	0.898708174	0.891114737	0.007593437
cg22367159	1	947018	?	0.786748712	0.896412732	0.902088834	-0.005676102
cg26837773	1	947091	?	0.343692675	0.437315491	0.466727425	-0.029411933
cg15825373	1	947153	?	0.444096225	0.530673245	0.507711357	0.022961888
cg22618402	1	947210	?	0.668476573	0.791898219	0.806474595	-0.014576375
cg06538872	1	947343	?	0.699574909	0.802997501	0.78984714	0.01315036
cg22182593	1	947864	ISG15	0.082537155	0.45958202	0.509765992	-0.050183972
cg25610492	1	948625	ISG15	0.988008001	0.10036711	0.100973406	-0.000606296
cg08469540	1	948627	ISG15	0.865274912	0.086965223	0.090895541	-0.003930317
cg20022511	1	948740	ISG15	0.124942075	0.042755087	0.051530086	-0.008774999
cg21503301	1	948814	ISG15	0.184483638	0.029779793	0.025120735	0.004659058
cg22115423	1	948819	ISG15	0.706834214	0.036874573	0.038245901	-0.001371328
cg23684711	1	948879	ISG15;ISG15	0.724536343	0.067760394	0.064582969	0.003177425
cg08067365	1	948893	ISG15;ISG15	0.08227228	0.029841889	0.035712477	-0.005870588
cg20062691	1	949392	ISG15	0.209875387	0.816931619	0.849516932	-0.032585313
cg03811829	1	949449	ISG15	0.851472069	0.848364315	0.852755689	-0.004391374
cg11211792	1	949634	ISG15	0.762453069	0.83386023	0.825656535	0.008203695
cg04788999	1	949850	ISG15	0.799171787	0.836153242	0.830558011	0.005595231
cg16526047	1	949893	ISG15	0.004112212	0.586345727	0.626077808	-0.039732081
cg07123796	1	950971	?	0.204763397	0.447759853	0.414169321	0.033590531
cg26560020	1	952794	?	0.452600761	0.798140293	0.767444627	0.030695666
cg09363892	1	954619	AGRN	0.221860444	0.132032579	0.138903266	-0.006870687
cg03185752	1	954631	AGRN	0.477288173	0.085777698	0.074591539	0.011186159
cg15153791	1	955083	AGRN	0.900088472	0.036239475	0.036867619	-0.000628145
cg04336684	1	955147	AGRN	0.529326208	0.059170799	0.064534946	-0.005364147
cg22482746	1	955163	AGRN	0.755511139	0.033004103	0.03199669	0.001007414
cg25177113	1	955463	AGRN	0.776827869	0.053674217	0.057054235	-0.003380018
cg08223393	1	955701	AGRN	0.088103682	0.056769885	0.076576903	-0.019807019
cg07008945	1	955720	AGRN	0.728313984	0.020594347	0.018992678	0.001601669
cg11726631	1	955757	AGRN	0.766634292	0.038577754	0.037147363	0.001430391
cg19813362	1	956108	AGRN	0.334865759	0.039565824	0.036279315	0.003286509
cg00299257	1	956217	AGRN	0.020000504	0.03365815	0.03965705	-0.0059989
cg10046671	1	956299	AGRN	0.669823941	0.024158043	0.02230656	0.001851482
cg24704476	1	956799	AGRN	0.720741169	0.525008692	0.518829747	0.006178945
cg13917577	1	957119	AGRN	0.509619675	0.943857121	0.93790812	0.005949002
cg17801765	1	958274	AGRN	0.928001757	0.972088846	0.972571257	-0.000482412
cg13100600	1	958351	AGRN	0.719020564	0.880993899	0.874940949	0.00605295
cg18272461	1	960761	AGRN	0.69173721	0.723887571	0.706279449	0.017608121
cg07787977	1	962651	AGRN	0.863001216	0.852093229	0.847912708	0.004180521
cg02632261	1	963599	AGRN	0.956336134	0.83641246	0.837445204	-0.001032744
cg07396477	1	963887	AGRN	0.578714541	0.894232257	0.904082278	-0.009850021
cg15574137	1	963896	AGRN	0.321149777	0.92280747	0.905451481	0.017355989
cg25774148	1	964497	AGRN	0.724387588	0.879037912	0.888221417	-0.009183505
cg17021880	1	964506	AGRN	0.705227248	0.867155738	0.874756638	-0.0076009
cg02288964	1	967561	AGRN	0.633957458	0.865283856	0.851546853	0.013737002
cg02341264	1	967967	AGRN	0.887077354	0.909911186	0.908948332	0.000962854
cg06712559	1	968395	AGRN	0.314133527	0.826674202	0.7931793	0.033494902
cg17928920	1	968558	AGRN	0.964320579	0.643927603	0.645880461	-0.001952858
cg14663984	1	969042	AGRN	0.3449748	0.765683097	0.794346175	-0.028663078
cg16318112	1	969254	AGRN	0.88383687	0.956186928	0.954902675	0.001284253
cg09248054	1	969257	AGRN	0.651103485	0.950606792	0.946437617	0.004169174
cg15840462	1	969744	AGRN	0.734869651	0.903869	0.894052664	0.009816336
cg24598973	1	969825	AGRN	0.375790591	0.812764655	0.837140528	-0.024375872
cg16502826	1	970237	AGRN	0.803227866	0.723494914	0.715537315	0.007957599
cg18147233	1	970294	AGRN	0.214290155	0.785107218	0.811574804	-0.026467586
cg20741620	1	972225	AGRN	0.922364158	0.833508417	0.836362582	-0.002854165
cg00525597	1	973595	AGRN	0.957763957	0.781689217	0.783549155	-0.001859938
cg26007962	1	973887	AGRN	0.583712877	0.799408674	0.784792607	0.014616067
cg27541454	1	975551	AGRN	0.753772656	0.963323544	0.961840423	0.001483122
cg25759916	1	975667	AGRN	0.745362428	0.677900897	0.671162688	0.00673821
cg01150641	1	976168	AGRN	0.003396637	0.610617201	0.547075245	0.063541956
cg23625715	1	976172	AGRN	0.012868126	0.45872176	0.395456633	0.063265127
cg26222311	1	976227	AGRN	0.023098818	0.512413493	0.463011088	0.049402405
cg20594982	1	976707	AGRN	0.848786588	0.961007615	0.959064008	0.001943606
cg06819605	1	977003	AGRN	0.329649169	0.958294145	0.949553014	0.008741131
cg14248627	1	977509	AGRN;AGRN	0.725850746	0.845574341	0.837613637	0.007960704
cg03790440	1	977896	AGRN	0.933567385	0.874885346	0.873596474	0.001288872
cg15475967	1	978398	AGRN	0.593744685	0.867684173	0.876352957	-0.008668784
cg02138082	1	978573	AGRN	0.366762501	0.856038942	0.870838685	-0.014799743
cg10983617	1	978664	AGRN	0.321328139	0.963331364	0.956257219	0.007074145
cg24934837	1	979057	AGRN;AGRN	0.312870977	0.721247962	0.707997772	0.01325019
cg04029236	1	979063	AGRN;AGRN	0.779439422	0.858269676	0.853545337	0.004724339
cg07407159	1	979484	AGRN	0.481399956	0.848413811	0.813323498	0.035090312
cg16657578	1	979589	AGRN	0.737166251	0.936992273	0.941401301	-0.004409029
cg09134969	1	980304	AGRN	0.595018275	0.787394698	0.794897618	-0.00750292
cg02635644	1	981164	AGRN	0.826197478	0.964513832	0.966635678	-0.002121845
cg01711077	1	981222	AGRN	0.970839265	0.315470959	0.315033639	0.00043732
cg11471767	1	981226	AGRN;AGRN	0.735270275	0.792843587	0.801415121	-0.008571534
cg07501049	1	981392	AGRN	0.115999259	0.977286419	0.966590912	0.010695508
cg14253035	1	981566	AGRN	0.495102875	0.852962029	0.865842844	-0.012880814
cg12469361	1	982189	AGRN	0.7808228	0.894346229	0.90020517	-0.005858941
cg24685837	1	982225	AGRN	0.879975024	0.849064249	0.845275244	0.003789005
cg20988802	1	982491	AGRN	0.554829072	0.871182593	0.857410973	0.01377162
cg02245706	1	982834	AGRN;AGRN;AGRN;AGRN	0.753435398	0.848676112	0.854144051	-0.005467938
cg22379708	1	982918	AGRN	0.966357095	0.660968926	0.662686784	-0.001717858
cg16026189	1	983039	AGRN	0.915310872	0.869260348	0.871261178	-0.00200083
cg18380070	1	983260	AGRN	0.713118297	0.902967431	0.909480786	-0.006513356
cg02494066	1	983386	AGRN	0.607490643	0.951180038	0.944466812	0.006713227
cg09792712	1	983545	AGRN	0.890696545	0.897626521	0.900140734	-0.002514213
cg15469001	1	983611	AGRN	0.909797664	0.856381416	0.8537353	0.002646117
cg02742603	1	983729	AGRN;AGRN;AGRN;AGRN	0.623096576	0.793091058	0.777856848	0.015234211
cg08387293	1	984383	AGRN	0.536100928	0.764491645	0.745308226	0.019183419
cg24730157	1	984428	AGRN	0.489541392	0.727354573	0.702270063	0.02508451
cg10309261	1	985075	AGRN;AGRN	0.261751351	0.882332648	0.903920145	-0.021587497
cg23801338	1	985239	AGRN	0.560349606	0.961463342	0.967137999	-0.005674656
cg13244315	1	985393	AGRN	0.83578124	0.937828635	0.942173805	-0.00434517
cg11708842	1	985752	AGRN;AGRN	0.697258146	0.719823979	0.733106345	-0.013282367
cg11853970	1	986037	AGRN	0.94659088	0.877190372	0.87560863	0.001581742
cg08480609	1	986560	AGRN	0.241229216	0.886683456	0.906284396	-0.01960094
cg03120284	1	986894	AGRN	0.846964035	0.716887342	0.721637265	-0.004749923
cg27561293	1	987169	AGRN;AGRN	0.699984642	0.988124546	0.986869563	0.001254982
cg04391811	1	987181	AGRN;AGRN;AGRN;AGRN	0.939262615	0.969996939	0.97056687	-0.000569931
cg12147785	1	987190	AGRN;AGRN;AGRN;AGRN	0.16799408	0.886202294	0.857673006	0.028529288
cg10490668	1	987502	AGRN	0.072574723	0.867131301	0.893499957	-0.026368656
cg22627753	1	988623	AGRN	0.117472844	0.510691509	0.482966353	0.027725155
cg04559824	1	989224	AGRN	0.924022636	0.769287074	0.767511117	0.001775956
cg07912402	1	989305	AGRN	0.385270853	0.969445635	0.963457678	0.005987957
cg04274259	1	989392	AGRN	0.644610779	0.827405677	0.840572058	-0.013166381
cg16903000	1	990293	AGRN	0.131078432	0.899641081	0.868059145	0.031581936
cg01757980	1	990319	AGRN;AGRN	0.970364183	0.781578018	0.780668665	0.000909352
cg12483930	1	990341	AGRN	0.785438993	0.868212736	0.862892815	0.005319921
cg02415349	1	990470	AGRN	0.849011614	0.861326714	0.865755832	-0.004429118
cg14252395	1	990557	AGRN	0.303139522	0.754856909	0.730854942	0.024001968
cg02096324	1	991525	?	0.506599125	0.871925718	0.858807741	0.013117977
cg08262378	1	991533	?	0.812163747	0.808979171	0.804772531	0.00420664
cg13439946	1	991708	?	0.817432387	0.878284887	0.882899277	-0.00461439
cg08250879	1	993580	?	0.000838108	0.314747843	0.382801172	-0.068053329
cg12184864	1	994498	?	0.786753743	0.112902518	0.117259392	-0.004356874
cg21607076	1	994582	?	0.388128619	0.151861268	0.166039821	-0.014178552
cg12647165	1	994637	?	0.108235441	0.066717677	0.078504076	-0.011786399
cg02482614	1	995013	?	0.659403416	0.044112523	0.046496751	-0.002384228
cg17098415	1	995021	?	0.374313104	0.048526497	0.045562257	0.002964241
cg11308274	1	995026	?	0.093894492	0.022382504	0.03035791	-0.007975406
cg08459564	1	995180	?	0.150247195	0.070413082	0.061115983	0.009297099
cg04919596	1	996054	?	0.124847143	0.156970888	0.187520522	-0.030549634
cg24678117	1	996294	?	0.518999454	0.844687675	0.854163766	-0.009476091
cg22169680	1	997269	?	0.830391384	0.863624531	0.868504086	-0.004879555
cg10720997	1	997858	?	0.874583296	0.853752956	0.85858992	-0.004836964
cg09908510	1	998347	?	0.014213847	0.568835721	0.592446085	-0.023610364
cg09123721	1	998638	?	0.896763604	0.877963779	0.880448676	-0.002484896
cg11405655	1	999599	?	0.025309002	0.130680094	0.161496654	-0.030816561
cg25523405	1	999679	?	0.93666958	0.04012188	0.040554288	-0.000432408
cg02105666	1	999724	?	0.488822884	0.035488888	0.03212304	0.003365848
cg21139076	1	999826	?	0.690574252	0.062881239	0.057250634	0.005630605
cg07549208	1	999888	?	0.156116497	0.075137786	0.061719642	0.013418144
cg21779088	1	1000856	?	0.613058355	0.93205756	0.937569108	-0.005511548
cg26614117	1	1001511	?	0.77656372	0.484231023	0.474640244	0.009590779
cg06095202	1	1001867	?	0.204118661	0.805592515	0.776698906	0.028893609
cg04891761	1	1001973	?	0.954269333	0.164164613	0.163222784	0.00094183
cg15500259	1	1002068	?	0.915351648	0.478457367	0.48000353	-0.001546163
cg10955566	1	1003126	?	0.834544617	0.705081517	0.712788381	-0.007706864
cg08709360	1	1003376	?	0.782475442	0.966831528	0.968517508	-0.00168598
cg01244934	1	1003417	?	0.985798664	0.886094957	0.885779444	0.000315513
cg15899727	1	1003529	?	0.937350056	0.837173016	0.838477943	-0.001304927
cg18432292	1	1003755	?	0.026046284	0.720452249	0.680170645	0.040281604
cg24475622	1	1003851	?	0.616812169	0.806786359	0.791077476	0.015708883
cg07147720	1	1004260	?	0.784161095	0.035897485	0.034366464	0.001531021
cg24047311	1	1004464	?	0.807536386	0.02243235	0.021226158	0.001206193
cg16095440	1	1004775	?	0.214134416	0.014545024	0.022315865	-0.007770841
cg08750554	1	1005100	?	0.186406476	0.163919879	0.188596416	-0.024676536
cg26702212	1	1005170	?	0.225361426	0.550892766	0.570961805	-0.020069039
cg24517686	1	1005398	?	0.743171347	0.076697385	0.079438039	-0.002740654
cg27222785	1	1008091	?	0.52032015	0.760578454	0.732368757	0.028209697
cg09864227	1	1008207	?	0.972152049	0.275603143	0.276100387	-0.000497245
cg26111997	1	1009281	RNF223	0.463472117	0.803974417	0.820051263	-0.016076846
cg07181843	1	1009445	?	0.779389212	0.759554637	0.764435587	-0.00488095
cg25646531	1	1009741	RNF223	0.206566845	0.756535719	0.789231359	-0.03269564
cg00478379	1	1009781	RNF223	0.628815054	0.352667726	0.357447165	-0.004779439
cg10782557	1	1010139	RNF223	0.8376976	0.614362263	0.623681971	-0.009319707
cg13754917	1	1010209	RNF223	0.631357575	0.545821219	0.571682539	-0.02586132
cg10168544	1	1010769	RNF223	0.709181604	0.131671761	0.126283552	0.005388208
cg01912388	1	1011560	?	0.777138506	0.608242613	0.614075214	-0.005832601
cg14854474	1	1012526	?	0.203732906	0.456957232	0.487296887	-0.030339655
cg01518906	1	1013276	?	0.292398454	0.374304928	0.38938707	-0.015082143
cg14964771	1	1014356	?	0.886579226	0.384538885	0.386082079	-0.001543194
cg22044028	1	1015392	?	0.54101881	0.188132849	0.201386417	-0.013253568
cg15576492	1	1015447	?	0.730965696	0.294083679	0.286202458	0.007881221
cg11200797	1	1016470	?	0.941319675	0.892031604	0.890123953	0.001907651
cg16383573	1	1017019	?	0.852799584	0.785770889	0.790063955	-0.004293067
cg00305285	1	1017115	?	0.760542646	0.755167716	0.762168589	-0.007000874
cg24378253	1	1017383	C1orf159	0.418803986	0.960324005	0.964287108	-0.003963103
cg04794393	1	1018118	C1orf159	0.847679071	0.871082402	0.865964493	0.005117909
cg17840536	1	1018254	C1orf159	0.754354156	0.915443121	0.91013525	0.005307871
cg19758750	1	1018479	C1orf159	0.521929842	0.825871092	0.842495247	-0.016624155
cg16632098	1	1019524	C1orf159	0.93977216	0.679206649	0.676146025	0.003060624
cg18024260	1	1019860	C1orf159	0.435139686	0.984399692	0.980722765	0.003676927
cg12924059	1	1019902	C1orf159	0.46638774	0.928225649	0.918611033	0.009614616
cg15099245	1	1019953	C1orf159	0.699145133	0.774381634	0.780553179	-0.006171544
cg08039585	1	1020002	C1orf159	0.851470358	0.902364403	0.899665759	0.002698644
cg19734301	1	1020365	C1orf159	0.527736682	0.666449934	0.678033233	-0.011583299
cg08470135	1	1020738	C1orf159	0.576661971	0.828353932	0.84070315	-0.012349218
cg05035248	1	1020820	C1orf159	0.324021091	0.964124904	0.953812604	0.0103123
cg05041517	1	1021029	C1orf159	0.067163742	0.500157102	0.48440039	0.015756712
cg15207999	1	1021210	C1orf159	0.767885039	0.804476744	0.796943565	0.007533179
cg26338735	1	1021299	C1orf159	0.779802455	0.877711622	0.882964053	-0.00525243
cg24437834	1	1022530	C1orf159	0.828794131	0.711069393	0.704176737	0.006892656
cg15565004	1	1022642	C1orf159	0.793763433	0.588462453	0.591801094	-0.003338641
cg19999567	1	1022900	C1orf159	0.787377569	0.775155914	0.765076876	0.010079038
cg19856606	1	1022932	C1orf159	0.881028228	0.926747827	0.928839562	-0.002091735
cg12743165	1	1022995	C1orf159	0.666628505	0.860872298	0.852856677	0.008015621
cg04065236	1	1023150	C1orf159	0.834452051	0.632410934	0.640248699	-0.007837765
cg04315086	1	1023163	C1orf159	0.917792365	0.909027132	0.907655857	0.001371274
cg09358422	1	1023247	C1orf159	0.018765994	0.968224074	0.954513769	0.013710305
cg24523322	1	1023281	C1orf159	0.833698471	0.96963238	0.967608235	0.002024145
cg12612065	1	1023319	C1orf159	0.537811055	0.873872199	0.86394294	0.009929259
cg16060740	1	1023891	C1orf159	0.941206821	0.666977831	0.670049238	-0.003071408
cg13870982	1	1024212	C1orf159	0.187193881	0.704137535	0.745467639	-0.041330104
cg14010231	1	1024413	C1orf159	0.697142066	0.889779739	0.885290221	0.004489518
cg22343299	1	1024513	C1orf159	0.250949557	0.971621147	0.966506777	0.005114369
cg17596279	1	1024608	C1orf159	0.868522595	0.803387882	0.807728436	-0.004340554
cg15322667	1	1026255	C1orf159	0.811097319	0.820378418	0.816895445	0.003482973
cg00648573	1	1026410	C1orf159	0.71034517	0.889802192	0.894388617	-0.004586425
cg11144217	1	1027520	C1orf159	0.674352192	0.959921212	0.954839801	0.00508141
cg10782633	1	1027572	C1orf159	0.565440483	0.975519815	0.977250572	-0.001730757
cg27169685	1	1027716	C1orf159	0.333638196	0.826792157	0.795037408	0.031754749
cg06727198	1	1027729	C1orf159	0.233392878	0.533008666	0.524397765	0.008610901
cg06375409	1	1028286	C1orf159	0.659257212	0.594666158	0.581039354	0.013626805
cg19307389	1	1028583	C1orf159	0.337725766	0.687675495	0.718273712	-0.030598218
cg06444226	1	1028785	C1orf159	0.115147027	0.645776571	0.61981178	0.025964791
cg06181703	1	1028878	C1orf159	0.795867748	0.944958629	0.941805979	0.00315265
cg23812948	1	1030656	C1orf159	0.222415358	0.930803026	0.914439006	0.01636402
cg17539962	1	1031460	C1orf159	0.801707473	0.896070747	0.89053528	0.005535468
cg26040075	1	1034421	C1orf159	0.822778648	0.557318974	0.552732486	0.004586488
cg24165743	1	1041884	C1orf159	0.995474745	0.874845577	0.874733105	0.000112472
cg05007472	1	1042420	C1orf159	0.642348071	0.95795774	0.953585915	0.004371824
cg01881456	1	1042451	C1orf159	0.773983827	0.861689722	0.851654724	0.010034998
cg00546078	1	1043888	C1orf159	0.419266983	0.954945603	0.941316082	0.013629521
cg16685990	1	1044287	C1orf159	0.506220448	0.962793237	0.954057445	0.008735792
cg19860160	1	1045382	C1orf159	0.611426252	0.931976444	0.92638454	0.005591904
cg26405545	1	1045506	C1orf159	0.653736077	0.856154281	0.845270648	0.010883633
cg20961824	1	1046086	C1orf159	0.71997124	0.91236827	0.916388991	-0.004020721
cg09762182	1	1046164	C1orf159	0.743252275	0.929682239	0.933254505	-0.003572266
cg11754357	1	1046230	C1orf159	0.87144523	0.886856149	0.883260038	0.003596111
cg05527091	1	1046324	C1orf159	0.847261347	0.969665536	0.970525785	-0.000860249
cg12137247	1	1047475	C1orf159	0.415450062	0.549093022	0.527156382	0.02193664
cg24709745	1	1049864	C1orf159	0.588286952	0.901407641	0.891138353	0.010269288
cg08927102	1	1050110	C1orf159	0.948116621	0.930382467	0.931246721	-0.000864254
cg27302190	1	1050210	C1orf159	0.149391506	0.701546223	0.758797699	-0.057251477
cg18025136	1	1050579	C1orf159	0.418747098	0.608221913	0.5846766	0.023545313
cg24638131	1	1050690	C1orf159	0.376600761	0.330704984	0.315949967	0.014755017
cg14981312	1	1050737	C1orf159	0.139699632	0.485446538	0.451335874	0.034110664
cg09383789	1	1051364	C1orf159	0.474281903	0.025238129	0.029481149	-0.00424302
cg27053169	1	1051523	C1orf159;C1orf159	0.510013523	0.135246105	0.148903451	-0.013657346
cg26541516	1	1051657	C1orf159;C1orf159	0.551508758	0.039958563	0.04328368	-0.003325117
cg03956833	1	1051711	C1orf159;C1orf159	0.635342683	0.060154261	0.056544687	0.003609574
cg08881995	1	1051895	C1orf159	0.112531307	0.009769017	0.015328779	-0.005559762
cg03705284	1	1051907	C1orf159	0.641402889	0.01995397	0.021580353	-0.001626383
cg15030799	1	1052094	C1orf159	0.826221656	0.034599876	0.03366254	0.000937336
cg20156053	1	1052297	C1orf159	0.863007666	0.084290603	0.082482121	0.001808482
cg10126324	1	1052600	C1orf159	0.561272112	0.322915222	0.312852447	0.010062774
cg06036677	1	1052664	C1orf159	0.799846781	0.47652802	0.472021736	0.004506284
cg10579718	1	1052886	C1orf159	0.122309452	0.85115597	0.816705836	0.034450134
cg16679343	1	1052949	C1orf159	0.025063363	0.485247192	0.442674989	0.042572203
cg19626656	1	1053027	C1orf159	0.670466776	0.91157069	0.901685892	0.009884798
cg18943819	1	1053794	?	0.109249782	0.116054073	0.129282578	-0.013228505
cg10026356	1	1053900	?	0.90071762	0.690708902	0.683307177	0.007401725
cg19248961	1	1054743	?	0.288229407	0.060272728	0.068999544	-0.008726816
cg10177439	1	1055533	?	0.409792345	0.794997399	0.770592654	0.024404744
cg26346563	1	1056347	?	0.722832614	0.555133532	0.567768797	-0.012635265
cg00918900	1	1057335	?	0.086352089	0.024839823	0.030752126	-0.005912303
cg27582017	1	1057683	?	0.097073341	0.033873294	0.023446536	0.010426758
cg10113217	1	1058077	?	0.325570228	0.451571452	0.464217011	-0.01264556
cg08899471	1	1058439	?	0.509785549	0.222182131	0.233680048	-0.011497916
cg11920144	1	1060947	?	0.423739564	0.249139942	0.232000431	0.017139511
cg20619296	1	1061521	?	0.579300003	0.674034996	0.687647781	-0.013612785
cg18329352	1	1061585	?	0.963074933	0.832839036	0.831262512	0.001576523
cg25973293	1	1061647	?	0.677156714	0.943715238	0.938843334	0.004871904
cg27582546	1	1062237	?	0.358242167	0.752354634	0.775034105	-0.022679472
cg03520879	1	1062793	?	0.451780076	0.603407464	0.622348696	-0.018941232
cg06798288	1	1063186	?	0.291761694	0.321456025	0.334428197	-0.012972172
cg23035597	1	1063527	?	0.176946218	0.451494774	0.471721488	-0.020226714
cg02838683	1	1063857	?	0.560727636	0.778580114	0.770809237	0.007770877
cg08131937	1	1064069	?	0.504380272	0.767764561	0.782980659	-0.015216097
cg22512779	1	1064122	?	0.810540485	0.422493378	0.418540672	0.003952707
cg23622235	1	1064942	?	0.772209219	0.825270978	0.815643924	0.009627054
cg17094363	1	1065864	?	0.792170387	0.653171591	0.63865892	0.014512672
cg09146328	1	1065894	?	0.095385729	0.711516318	0.68473172	0.026784598
cg21775619	1	1066087	?	0.056895649	0.421770956	0.394617794	0.027153163
cg07179016	1	1066277	?	0.016329739	0.138164254	0.162271056	-0.024106802
cg07203151	1	1066544	?	0.065248532	0.298920842	0.333775692	-0.034854849
cg11750929	1	1067099	?	0.760071666	0.866117828	0.855050779	0.011067049
cg01776299	1	1067163	?	0.963730734	0.738765528	0.740263214	-0.001497686
cg00300303	1	1067223	?	0.461554285	0.613943009	0.636092014	-0.022149005
cg09032281	1	1067397	?	0.91311988	0.621135602	0.616600474	0.004535128
cg02852398	1	1068089	?	0.06744202	0.337618191	0.30925782	0.028360371
cg18272703	1	1069929	?	0.655201169	0.831177061	0.813133624	0.018043436
cg05528516	1	1070040	?	0.842195505	0.284222798	0.280916312	0.003306487
cg13361271	1	1070325	?	0.026347748	0.556421815	0.520543675	0.03587814
cg25237545	1	1070967	LINC01342	0.833310662	0.169525236	0.173309918	-0.003784682
cg09914843	1	1071435	LINC01342	0.546051115	0.391666565	0.385223505	0.00644306
cg15822328	1	1072197	?	0.195990857	0.285291093	0.297240109	-0.011949016
cg07304255	1	1072259	LINC01342	0.645346056	0.162367179	0.156291071	0.006076108
cg19925558	1	1072370	?	0.000270428	0.289013452	0.317133453	-0.02812
cg22433276	1	1072642	?	0.091768985	0.044776586	0.038664256	0.00611233
cg06615380	1	1072902	?	0.808846837	0.04636419	0.044631485	0.001732705
cg11071912	1	1073424	?	0.177590092	0.409074338	0.356491991	0.052582346
cg00812770	1	1073510	?	0.217458961	0.476142696	0.49560387	-0.019461174
cg16254267	1	1073529	?	0.875775408	0.324295356	0.327753701	-0.003458345
cg12274407	1	1074226	?	0.883320427	0.382449613	0.384226638	-0.001777024
cg16639967	1	1074382	LINC01342	0.07399783	0.395211808	0.372217972	0.022993836
cg14824543	1	1076166	?	0.807676917	0.888795483	0.884328345	0.004467138
cg21862126	1	1076296	?	0.086486889	0.536381851	0.510272599	0.026109252
cg12097325	1	1076431	?	0.886689295	0.162306574	0.159096191	0.003210382
cg15207968	1	1078147	?	0.093628291	0.529738039	0.47525562	0.054482419
cg12755103	1	1078519	?	0.94767368	0.651077592	0.648339182	0.00273841
cg19708306	1	1078901	?	0.06287678	0.390729804	0.421529787	-0.030799983
cg03760138	1	1079260	?	0.941876138	0.584223771	0.579388963	0.004834808
cg24158844	1	1079561	?	0.755716211	0.618411816	0.628143174	-0.009731358
cg25772221	1	1079622	?	0.281394131	0.732566266	0.696015952	0.036550314
cg16140890	1	1082406	?	0.531832534	0.330522848	0.322666162	0.007856686
cg13395069	1	1082951	?	0.340451767	0.23090969	0.256301858	-0.025392168
cg03228985	1	1083642	?	0.792589027	0.899786653	0.90546358	-0.005676927
cg16989340	1	1084147	?	0.08341147	0.154926578	0.174425209	-0.019498631
cg20254790	1	1084473	?	0.952270219	0.211940113	0.212902159	-0.000962046
cg11811960	1	1085580	?	0.753268547	0.688120175	0.696639951	-0.008519777
cg04311266	1	1086777	?	0.865762901	0.7223873	0.72999957	-0.007612271
cg05929553	1	1086836	?	0.894116119	0.678401622	0.674056781	0.004344841
cg10399850	1	1089668	?	0.066263108	0.847177545	0.814407648	0.032769898
cg08803531	1	1090812	?	0.792235549	0.921980857	0.925459714	-0.003478857
cg12806826	1	1091669	?	0.188159535	0.43451742	0.445604493	-0.011087073
cg15988843	1	1092940	?	0.693866501	0.032631272	0.030423187	0.002208085
cg23891858	1	1093212	?	0.710778324	0.110764014	0.123409126	-0.012645112
cg14288281	1	1093457	?	0.819119979	0.150929965	0.143768636	0.007161329
cg07213830	1	1093940	?	0.801498519	0.146134395	0.151119627	-0.004985231
cg09661118	1	1094764	?	0.919077211	0.903677954	0.905162229	-0.001484275
cg02971920	1	1095607	?	0.982419212	0.903023773	0.90260918	0.000414594
cg06767191	1	1095737	?	0.588807892	0.8633606	0.85072044	0.01264016
cg15688253	1	1096717	?	0.536148596	0.712764053	0.691620162	0.021143892
cg22864340	1	1096765	?	0.196003674	0.748779222	0.706138414	0.042640808
cg10335452	1	1097027	?	0.976490905	0.09092552	0.09118735	-0.00026183
cg06193359	1	1097179	?	0.437002364	0.333787046	0.342044875	-0.008257829
cg13560058	1	1097233	?	0.742208219	0.50573857	0.497613968	0.008124602
cg00082285	1	1097270	?	0.184759276	0.519369025	0.540217182	-0.020848157
cg21778193	1	1098070	?	0.803702136	0.442732081	0.447841085	-0.005109004
cg15489799	1	1098380	?	0.476583757	0.403021806	0.3954434	0.007578406
cg22521151	1	1098900	?	0.957486781	0.314234286	0.313816414	0.000417872
cg00207921	1	1098992	?	0.261806581	0.228574465	0.206609594	0.021964872
cg20544808	1	1099051	?	0.171718528	0.607716701	0.593791346	0.013925355
cg18792131	1	1099166	?	0.713659793	0.854488542	0.864934638	-0.010446096
cg08090385	1	1099583	?	0.197605245	0.838848762	0.780825209	0.058023554
cg08474826	1	1099630	?	0.99933375	0.626824343	0.626808764	1.56E-05
cg20185617	1	1099651	?	0.025279794	0.191232333	0.214065174	-0.02283284
cg04972348	1	1100035	?	0.522430323	0.51490313	0.529431523	-0.014528393
cg06618740	1	1100126	?	0.932485167	0.591251295	0.586025144	0.005226151
cg15414773	1	1100360	?	0.066879527	0.312283159	0.279862654	0.032420505
cg21475076	1	1100493	?	0.5693818	0.786591265	0.765771061	0.020820204
cg14476334	1	1100557	?	0.452359676	0.267032783	0.260441289	0.006591495
cg22109930	1	1101302	MIR200B	0.285046754	0.156592909	0.177299317	-0.020706408
cg13449535	1	1101348	MIR200B	0.419521165	0.115909673	0.133422166	-0.017512493
cg07123481	1	1101431	MIR200B	0.816635269	0.645058732	0.639538274	0.005520458
cg01537494	1	1102276	MIR200B;MIR200A	0.992732074	0.42623678	0.426362648	-0.000125868
cg02825344	1	1102294	MIR200B;MIR200A	0.997152163	0.371861032	0.371795873	6.52E-05
cg02331673	1	1102389	MIR200B;MIR200A	0.159106206	0.325451683	0.303372831	0.022078852
cg11203990	1	1102417	MIR200B;MIR200A	0.961746995	0.132484313	0.133403559	-0.000919247
cg13362546	1	1102960	MIR200A;MIR429	0.509341715	0.332541507	0.348739817	-0.01619831
cg21810793	1	1103225	MIR200A;MIR429	0.863973873	0.117790648	0.120685852	-0.002895204
cg25101291	1	1103235	MIR200A;MIR429	0.55375254	0.137956732	0.149590146	-0.011633414
cg16561256	1	1103266	MIR200A;MIR429	0.980923146	0.401400007	0.401124286	0.000275721
cg26330479	1	1104257	MIR429	0.176763012	0.111805195	0.135466349	-0.023661154
cg06967105	1	1104265	MIR429	0.079375573	0.055080603	0.070851322	-0.015770719
cg23651812	1	1104366	MIR429	0.484186831	0.035843925	0.04137489	-0.005530965
cg03528302	1	1104399	MIR429	0.18803859	0.08356929	0.105054958	-0.021485669
cg18348086	1	1104526	?	0.82575162	0.181984003	0.175611896	0.006372108
cg23731501	1	1105317	?	0.184465084	0.24090314	0.310513661	-0.06961052
cg14287724	1	1105518	?	0.539922678	0.345194823	0.326481838	0.018712985
cg25605174	1	1106175	?	0.346558165	0.121954901	0.139611181	-0.01765628
cg26578072	1	1108521	TTLL10	0.864546543	0.407655398	0.405365913	0.002289485
cg23857983	1	1108690	TTLL10	0.241652611	0.346726367	0.369498979	-0.022772612
cg27631599	1	1108820	TTLL10	0.072405018	0.245559476	0.207831603	0.037727873
cg14709479	1	1108924	TTLL10	0.58102959	0.358665967	0.370355762	-0.011689795
cg14786652	1	1109192	TTLL10	0.891110536	0.723106284	0.719004905	0.004101379
cg21288685	1	1109244	TTLL10	0.68402861	0.095372904	0.100324372	-0.004951467
cg25544075	1	1109315	TTLL10	0.864927877	0.477442357	0.472927735	0.004514622
cg10143960	1	1109486	TTLL10	0.377504338	0.846604988	0.823241201	0.023363787
cg01511231	1	1109676	TTLL10	0.014960713	0.388721482	0.444648654	-0.055927172
cg03278726	1	1109832	TTLL10	0.238237933	0.558858172	0.534020088	0.024838083
cg15417666	1	1109840	TTLL10	0.503093478	0.540459708	0.559330873	-0.018871165
cg18770446	1	1109983	TTLL10	0.241213871	0.856691451	0.813070635	0.043620816
cg22047469	1	1110107	TTLL10	0.780177816	0.870578223	0.864395023	0.006183199
cg08933284	1	1111095	TTLL10	0.968861191	0.139516878	0.13898644	0.000530438
cg04206665	1	1113501	TTLL10	0.080663549	0.194295921	0.162604694	0.031691227
cg18382926	1	1113624	TTLL10;TTLL10	0.075915941	0.034611817	0.040994474	-0.006382657
cg08844387	1	1114172	TTLL10;TTLL10	0.075009201	0.208008144	0.231592764	-0.02358462
cg16043700	1	1114523	TTLL10;TTLL10	0.013734052	0.34547743	0.390179109	-0.044701679
cg19584957	1	1114579	TTLL10;TTLL10	0.913650905	0.274609948	0.272782804	0.001827144
cg07173112	1	1114698	TTLL10;TTLL10	0.217643814	0.160517917	0.182542906	-0.022024989
cg07841371	1	1114912	TTLL10;TTLL10	0.533942363	0.668843302	0.642622858	0.026220444
cg23275914	1	1114914	TTLL10;TTLL10	0.424912707	0.669671636	0.640589716	0.02908192
cg14220262	1	1114963	TTLL10;TTLL10	0.670562477	0.236868732	0.228524799	0.008343932
cg05555852	1	1115054	TTLL10;TTLL10;TTLL10	0.146799647	0.386669115	0.405701879	-0.019032764
cg02848157	1	1115070	TTLL10;TTLL10	0.043218576	0.564386611	0.529848058	0.034538552
cg24884961	1	1115083	TTLL10;TTLL10;TTLL10	0.523294515	0.33767036	0.331463668	0.006206693
cg17168771	1	1115378	TTLL10;TTLL10	0.304215647	0.210301181	0.235263495	-0.024962315
cg02014020	1	1115461	TTLL10;TTLL10	0.991465268	0.758265923	0.758767055	-0.000501132
cg03340606	1	1115575	TTLL10;TTLL10	0.624545354	0.269809692	0.261067299	0.008742393
cg17510786	1	1115729	TTLL10;TTLL10	0.067904556	0.300893243	0.268162438	0.032730806
cg19724260	1	1115858	TTLL10;TTLL10;TTLL10;TTLL10	0.511978634	0.120435609	0.128845609	-0.008409999
cg05706898	1	1115920	TTLL10;TTLL10	0.168699638	0.371981168	0.330062223	0.041918944
cg14008593	1	1117473	TTLL10;TTLL10	0.044448561	0.398286488	0.374447722	0.023838766
cg00699898	1	1117562	TTLL10;TTLL10	0.949152326	0.12222004	0.121498301	0.000721739
cg16366262	1	1118157	TTLL10;TTLL10	0.451152355	0.136448921	0.126737106	0.009711815
cg08886036	1	1118934	TTLL10;TTLL10	0.90044914	0.744459472	0.73947357	0.004985902
cg06440474	1	1118965	TTLL10;TTLL10	0.810774689	0.46499393	0.471735865	-0.006741936
cg16053440	1	1119429	TTLL10;TTLL10	0.360722948	0.225627685	0.216101145	0.00952654
cg14278226	1	1120395	TTLL10;TTLL10	0.099703495	0.661929068	0.694966543	-0.033037474
cg23087108	1	1120617	TTLL10;TTLL10	0.237868937	0.64397945	0.701755005	-0.057775555
cg06910084	1	1121086	TTLL10;TTLL10	0.566921072	0.768080285	0.74362741	0.024452875
cg04808954	1	1124420	TTLL10	0.900692495	0.230851087	0.236620004	-0.005768917
cg10333212	1	1126163	TTLL10	0.085075222	0.418721592	0.454258282	-0.035536689
cg05652547	1	1131983	TTLL10	0.89047871	0.847350075	0.844816962	0.002533113
cg02852923	1	1132852	TTLL10	0.81502311	0.876066471	0.871502562	0.00456391
cg00146669	1	1132962	TTLL10	0.812655814	0.764556899	0.754899515	0.009657384
cg18411941	1	1132976	TTLL10	0.544233934	0.725439262	0.739904635	-0.014465373
cg09021712	1	1133215	TTLL10	0.916496257	0.83709193	0.834099648	0.002992282
cg04154653	1	1133248	TTLL10	0.841611634	0.850150707	0.85381097	-0.003660263
cg14000174	1	1133255	TTLL10	0.24552881	0.841033801	0.825949351	0.01508445
cg13089299	1	1133550	?	0.368999639	0.369232726	0.375513867	-0.006281141
cg22723960	1	1134018	?	0.987159918	0.884921214	0.885148348	-0.000227134
cg13360866	1	1135492	?	0.266050133	0.604394074	0.616060783	-0.011666709
cg24807889	1	1135955	?	0.18813589	0.54784182	0.531110491	0.016731329
cg05952202	1	1136401	?	0.372890764	0.524119361	0.545475412	-0.021356052
cg04172501	1	1136430	?	0.068208718	0.293925688	0.348441821	-0.054516134
cg22696995	1	1136667	?	0.734989013	0.251273902	0.261138935	-0.009865033
cg23400617	1	1137099	?	0.01773341	0.409520597	0.375315391	0.034205206
cg06778273	1	1137117	?	0.862216338	0.147085592	0.149728188	-0.002642596
cg18319381	1	1138931	TNFRSF18;TNFRSF18;TNFRSF18	0.98261907	0.332991345	0.332680016	0.000311329
cg19413397	1	1139061	TNFRSF18;TNFRSF18;TNFRSF18	0.659019705	0.883513405	0.891260809	-0.007747403
cg12810734	1	1139603	TNFRSF18;TNFRSF18;TNFRSF18	0.002942353	0.270066259	0.305509154	-0.035442894
cg16046810	1	1140664	TNFRSF18;TNFRSF18;TNFRSF18	0.302596241	0.351782253	0.37266112	-0.020878867
cg22345205	1	1141084	TNFRSF18;TNFRSF18;TNFRSF18	0.840728541	0.148894354	0.145591196	0.003303158
cg21038584	1	1141226	TNFRSF18;TNFRSF18;TNFRSF18	0.487197268	0.569707237	0.554293713	0.015413524
cg19237691	1	1141617	TNFRSF18;TNFRSF18;TNFRSF18	0.461949086	0.496964946	0.485726552	0.011238395
cg08641866	1	1141790	TNFRSF18;TNFRSF18;TNFRSF18	0.064281033	0.418458278	0.44409859	-0.025640312
cg14886269	1	1141927	TNFRSF18;TNFRSF18;TNFRSF18	0.13651949	0.312626154	0.326133299	-0.013507146
cg15706223	1	1141934	TNFRSF18;TNFRSF18;TNFRSF18	0.337288228	0.472985782	0.487966929	-0.014981146
cg06097659	1	1141991	TNFRSF18;TNFRSF18;TNFRSF18;TNFRSF18;TNFRSF18;TNFRSF18	0.027864369	0.187959378	0.247158508	-0.05919913
cg04343794	1	1142132	TNFRSF18;TNFRSF18;TNFRSF18	0.019136828	0.411328013	0.352402195	0.058925818
cg07671976	1	1142215	TNFRSF18;TNFRSF18;TNFRSF18	0.124922947	0.25201126	0.223579825	0.028431436
cg25725823	1	1142254	TNFRSF18;TNFRSF18;TNFRSF18	0.268944922	0.182020101	0.216740309	-0.034720207
cg00086243	1	1142405	TNFRSF18;TNFRSF18;TNFRSF18	0.098560064	0.156445442	0.125230736	0.031214707
cg10583942	1	1142892	TNFRSF18;TNFRSF18;TNFRSF18	0.120928383	0.203582071	0.226827076	-0.023245005
cg07119157	1	1142932	TNFRSF18;TNFRSF18;TNFRSF18	0.477519334	0.607375724	0.627819717	-0.020443993
cg19092396	1	1143751	?	0.100424704	0.467709127	0.416734666	0.050974461
cg12701018	1	1144005	?	0.365081545	0.524391908	0.50187173	0.022520179
cg25144135	1	1144012	?	0.015399661	0.289843591	0.26553072	0.02431287
cg20996124	1	1144203	?	0.696536881	0.548311886	0.556060659	-0.007748774
cg16266669	1	1144558	?	0.280949195	0.598654816	0.63184493	-0.033190114
cg02296931	1	1144658	?	0.923045928	0.807535059	0.805909906	0.001625153
cg15924570	1	1144724	?	0.667020049	0.836209879	0.818484631	0.017725247
cg15993652	1	1145618	?	0.396212559	0.645337192	0.693179842	-0.04784265
cg25625296	1	1145848	?	0.831618474	0.576637341	0.571825267	0.004812074
cg09503311	1	1146777	TNFRSF4	0.447476289	0.805443652	0.825775823	-0.020332171
cg20544186	1	1146903	TNFRSF4	0.147680983	0.633224086	0.605063474	0.028160613
cg01437515	1	1148315	TNFRSF4	0.841364255	0.512525291	0.508156213	0.004369078
cg12759096	1	1148973	TNFRSF4	0.969692996	0.704528356	0.705921963	-0.001393606
cg22335801	1	1149091	TNFRSF4	0.773141209	0.461407818	0.463491258	-0.00208344
cg14661234	1	1149192	TNFRSF4	0.418444203	0.526025111	0.54405341	-0.018028299
cg23166857	1	1149501	TNFRSF4	0.773337653	0.884653352	0.877711563	0.006941789
cg09586191	1	1149661	TNFRSF4	0.631818713	0.846390502	0.831339784	0.015050718
cg01341040	1	1149724	TNFRSF4	0.218822617	0.546315766	0.512371757	0.033944009
cg21616720	1	1150085	TNFRSF4	0.326616584	0.897801269	0.876494936	0.021306333
cg21815220	1	1150410	TNFRSF4	0.494367038	0.785300837	0.799049548	-0.013748711
cg17084044	1	1150416	TNFRSF4	0.390421348	0.865478758	0.849848153	0.015630605
cg16252905	1	1150936	TNFRSF4	0.494338399	0.419690633	0.409903856	0.009786777
cg26312965	1	1152547	SDF4;SDF4	0.654357121	0.899195566	0.888992614	0.010202952
cg09315878	1	1152580	SDF4;SDF4	0.796132104	0.9432412	0.940158273	0.003082927
cg01075305	1	1152914	SDF4;SDF4	0.228976455	0.954910505	0.964990427	-0.010079922
cg03058163	1	1153338	SDF4;SDF4	0.061833869	0.847034736	0.799063957	0.047970779
cg03580801	1	1153690	SDF4;SDF4	0.45293775	0.933832529	0.924428524	0.009404006
cg19862782	1	1153924	SDF4;SDF4	0.391129756	0.782515789	0.797054457	-0.014538668
cg12219387	1	1154157	SDF4;SDF4	0.288914804	0.958059334	0.963885466	-0.005826132
cg11727921	1	1154318	SDF4;SDF4	0.8719622	0.787198889	0.789968317	-0.002769428
cg01783406	1	1154347	SDF4;SDF4	0.681595136	0.909964515	0.902663572	0.007300943
cg14531564	1	1154853	SDF4;SDF4	0.352587805	0.946769044	0.954881082	-0.008112038
cg09276842	1	1155026	SDF4;SDF4	0.30875473	0.965471231	0.955641536	0.009829695
cg07548512	1	1155472	SDF4;SDF4	0.236633134	0.982800574	0.976332454	0.00646812
cg22798412	1	1156246	SDF4;SDF4	0.684235153	0.931402314	0.925586909	0.005815405
cg27477059	1	1156876	SDF4;SDF4	0.623301374	0.820442152	0.806023332	0.014418821
cg25578497	1	1156891	SDF4;SDF4	0.814546934	0.817908857	0.824302109	-0.006393252
cg00656410	1	1157541	SDF4;SDF4	0.8289066	0.891722921	0.884933221	0.0067897
cg10206039	1	1157637	SDF4;SDF4	0.771946649	0.891593923	0.885884158	0.005709764
cg00062072	1	1157684	SDF4;SDF4	0.806301347	0.785691763	0.776000866	0.009690897
cg05818515	1	1158081	SDF4;SDF4	0.43361241	0.832927244	0.842883177	-0.009955933
cg25282454	1	1158325	SDF4;SDF4	0.781997894	0.309583048	0.313099528	-0.003516481
cg03467014	1	1158648	SDF4;SDF4	0.992494754	0.889579301	0.889725157	-0.000145856
cg09819798	1	1159106	SDF4;SDF4	0.156334173	0.796013592	0.731975104	0.064038488
cg23082845	1	1159282	SDF4;SDF4	0.873227175	0.916765156	0.919207996	-0.00244284
cg04559485	1	1159328	SDF4;SDF4	0.893146699	0.917200538	0.915643863	0.001556675
cg21837391	1	1159412	SDF4;SDF4	0.461542953	0.839323927	0.824949187	0.014374741
cg05329510	1	1160657	SDF4;SDF4	0.61186387	0.850644006	0.840284867	0.010359139
cg17414873	1	1160713	SDF4;SDF4	0.705992656	0.820468784	0.831631669	-0.011162885
cg03935783	1	1161069	SDF4;SDF4	0.213339099	0.980781312	0.972694917	0.008086395
cg05638471	1	1161382	SDF4;SDF4	0.724330452	0.819720596	0.812761972	0.006958624
cg18367529	1	1161866	SDF4;SDF4	0.944874051	0.825023249	0.822789134	0.002234115
cg20300707	1	1162156	SDF4;SDF4	0.797994232	0.873891342	0.86686022	0.007031122
cg23963070	1	1162176	SDF4;SDF4	0.771893155	0.949965972	0.954073708	-0.004107736
cg02974491	1	1162280	SDF4;SDF4	0.495798476	0.917784582	0.905803239	0.011981343
cg09812885	1	1162996	SDF4;SDF4	0.868443964	0.854374392	0.850264937	0.004109455
cg13470499	1	1163192	SDF4;SDF4	0.564751714	0.855152361	0.841540749	0.013611612
cg27310827	1	1163671	SDF4;SDF4	0.390488191	0.964870474	0.969619929	-0.004749455
cg11257497	1	1163886	SDF4;SDF4	0.932714243	0.906832239	0.905350542	0.001481697
cg14965611	1	1163894	SDF4;SDF4	0.731436137	0.935041307	0.937567645	-0.002526338
cg25619287	1	1164537	SDF4;SDF4	0.230938502	0.726202553	0.717780332	0.008422221
cg20014591	1	1165393	SDF4;SDF4	0.987582806	0.872041346	0.872352061	-0.000310714
cg02224920	1	1166824	SDF4;SDF4;B3GALT6	0.43888738	0.073848019	0.066009468	0.007838551
cg20871445	1	1166916	SDF4;SDF4;B3GALT6	0.521541709	0.042830323	0.046858172	-0.004027849
cg14394203	1	1167497	B3GALT6;SDF4;SDF4	0.603696858	0.026774379	0.029395103	-0.002620724
cg13924635	1	1168432	SDF4;SDF4;B3GALT6	0.316297601	0.981517427	0.979442915	0.002074512
cg08701814	1	1168528	B3GALT6;SDF4;SDF4	0.411225487	0.843761685	0.859784889	-0.016023204
cg22220310	1	1168541	SDF4;SDF4;B3GALT6	0.671892025	0.949915603	0.955401142	-0.005485538
cg14477263	1	1168550	SDF4;SDF4;B3GALT6	0.674164288	0.927849933	0.934024564	-0.006174632
cg08706355	1	1168984	B3GALT6;B3GALT6	0.885322847	0.903631039	0.901421791	0.002209247
cg07963816	1	1169972	B3GALT6;B3GALT6	0.736321967	0.933588194	0.929609584	0.00397861
cg07146103	1	1170069	B3GALT6;B3GALT6	0.602351842	0.698418296	0.690957271	0.007461025
cg25731959	1	1171952	?	0.804965659	0.836010826	0.829830855	0.006179971
cg14830045	1	1173264	?	0.539064024	0.891393437	0.873571975	0.017821461
cg10784110	1	1173356	?	0.052085278	0.595821664	0.623064956	-0.027243292
cg06964912	1	1173622	?	0.722622682	0.052381161	0.055005839	-0.002624679
cg12108798	1	1173916	?	0.017134705	0.378391359	0.401772097	-0.023380738
cg00657094	1	1174190	?	0.430520838	0.920486064	0.905260013	0.015226051
cg20411340	1	1175370	?	0.815497	0.201337967	0.204434507	-0.003096541
cg24034746	1	1175851	?	0.78892571	0.846299215	0.8535678	-0.007268585
cg09331144	1	1176376	?	0.385982877	0.650095376	0.619363557	0.03073182
cg10483828	1	1177703	?	0.349644681	0.840872235	0.821989413	0.018882823
cg07719599	1	1177886	FAM132A	0.630806759	0.541470652	0.551300677	-0.009830025
cg00211609	1	1178039	FAM132A	0.385114222	0.409687625	0.417965991	-0.008278366
cg10378904	1	1178045	FAM132A	0.622591267	0.458325416	0.453180249	0.005145167
cg22512888	1	1178191	FAM132A	0.632488404	0.616429282	0.625026951	-0.008597669
cg24345856	1	1178245	FAM132A	0.215447748	0.236003746	0.220591524	0.015412222
cg21664227	1	1178654	FAM132A	0.648442404	0.267462596	0.271549059	-0.004086464
cg26362806	1	1178961	FAM132A	0.165175237	0.676839673	0.64888031	0.027959363
cg19666520	1	1179014	FAM132A	0.797961141	0.867995256	0.861725434	0.006269822
cg14329010	1	1179054	FAM132A	0.582210086	0.830155705	0.841029178	-0.010873473
cg12345380	1	1180061	FAM132A	0.719692547	0.727553992	0.743267127	-0.015713134
cg02279987	1	1181757	FAM132A	0.92011058	0.733018518	0.73037181	0.002646708
cg19236794	1	1181769	FAM132A	0.634422514	0.901489157	0.889574924	0.011914233
cg04719903	1	1181956	FAM132A	0.322395295	0.784631122	0.748412059	0.036219062
cg25594899	1	1182226	FAM132A	0.732106596	0.459238402	0.45277762	0.006460782
cg06136878	1	1182228	FAM132A	0.940613141	0.419774667	0.417600883	0.002173784
cg14089984	1	1182418	FAM132A	0.561597528	0.528312743	0.508887181	0.019425563
cg06443533	1	1182424	FAM132A	0.528130986	0.609004901	0.583028009	0.025976892
cg26314055	1	1182658	FAM132A	0.813040432	0.355027372	0.358700495	-0.003673124
cg02751993	1	1183186	FAM132A	0.212633273	0.758270973	0.739364393	0.01890658
cg20747739	1	1183257	FAM132A	0.462455188	0.706501071	0.685905424	0.020595647
cg15582176	1	1183528	FAM132A	0.249687399	0.537408266	0.57938512	-0.041976855
cg13440692	1	1186357	?	0.517161033	0.787807302	0.778193222	0.00961408
cg10664344	1	1186506	?	0.850710064	0.752858117	0.748323125	0.004534992
cg17267508	1	1187974	?	0.99174416	0.787116531	0.787537301	-0.00042077
cg19869091	1	1188173	?	0.70124081	0.949476696	0.944803815	0.004672881
cg08643618	1	1189466	UBE2J2;UBE2J2;UBE2J2;UBE2J2	0.622225406	0.96839288	0.963397042	0.004995838
cg24701867	1	1189640	UBE2J2;UBE2J2;UBE2J2;UBE2J2	0.332579306	0.956447048	0.964281435	-0.007834387
cg06361835	1	1189797	UBE2J2;UBE2J2;UBE2J2;UBE2J2	0.628669533	0.706365321	0.712587008	-0.006221686
cg16176300	1	1190080	UBE2J2;UBE2J2;UBE2J2;UBE2J2	0.426503959	0.774688859	0.799307794	-0.024618935
cg17469240	1	1190096	UBE2J2;UBE2J2;UBE2J2;UBE2J2	0.653789978	0.973233574	0.976003648	-0.002770074
cg19081571	1	1190137	UBE2J2;UBE2J2;UBE2J2;UBE2J2	0.682668288	0.959593702	0.954639682	0.00495402
cg13689260	1	1190238	UBE2J2;UBE2J2;UBE2J2;UBE2J2	0.858741828	0.881660972	0.878832353	0.002828619
cg06754550	1	1190523	UBE2J2;UBE2J2;UBE2J2;UBE2J2	0.938802472	0.882644477	0.881295799	0.001348678
cg10518155	1	1190541	UBE2J2;UBE2J2;UBE2J2;UBE2J2	0.628746191	0.894101523	0.899292583	-0.00519106
cg17784606	1	1190558	UBE2J2;UBE2J2;UBE2J2;UBE2J2	0.592903782	0.909858761	0.919102922	-0.009244161
cg18153662	1	1190669	UBE2J2;UBE2J2;UBE2J2;UBE2J2	0.620140075	0.803495475	0.814984751	-0.011489276
cg08733913	1	1190778	UBE2J2;UBE2J2;UBE2J2;UBE2J2	0.530968106	0.928781373	0.919704126	0.009077247
cg02334770	1	1190798	UBE2J2;UBE2J2;UBE2J2;UBE2J2	0.775556161	0.829865999	0.820335054	0.009530946
cg03583709	1	1190932	UBE2J2;UBE2J2;UBE2J2;UBE2J2	0.537665536	0.804142113	0.824845976	-0.020703862
cg13152599	1	1191774	UBE2J2;UBE2J2;UBE2J2;UBE2J2	0.405386596	0.864598773	0.845511645	0.019087128
cg23880637	1	1192492	UBE2J2;UBE2J2;UBE2J2;UBE2J2;UBE2J2;UBE2J2;UBE2J2;UBE2J2	0.938359147	0.821247397	0.820208084	0.001039313
cg22699977	1	1193746	UBE2J2;UBE2J2;LOC100128842;UBE2J2;UBE2J2	0.788179988	0.780928997	0.790076783	-0.009147786
cg10245314	1	1194603	UBE2J2;UBE2J2;LOC100128842;UBE2J2;UBE2J2	0.923149345	0.704779373	0.702581969	0.002197404
cg21583518	1	1195531	UBE2J2;UBE2J2;UBE2J2;UBE2J2	0.923308156	0.814355866	0.817268467	-0.002912602
cg14661139	1	1195569	UBE2J2;UBE2J2;LOC100128842;UBE2J2;UBE2J2	0.77671603	0.816060373	0.822065531	-0.006005158
cg17177602	1	1196457	UBE2J2;UBE2J2;LOC100128842;UBE2J2;UBE2J2	0.755454339	0.846891384	0.851902065	-0.005010681
cg08884932	1	1196725	UBE2J2;UBE2J2;LOC100128842;UBE2J2;UBE2J2	0.923633894	0.633037484	0.634641621	-0.001604137
cg11225330	1	1196747	UBE2J2;UBE2J2;LOC100128842;UBE2J2;UBE2J2	0.754493363	0.805838753	0.799855333	0.00598342
cg17869799	1	1197095	UBE2J2;UBE2J2;LOC100128842;UBE2J2;UBE2J2	0.255814611	0.840184252	0.810023355	0.030160896
cg03525583	1	1197536	UBE2J2;UBE2J2;LOC100128842;UBE2J2;UBE2J2	0.397667607	0.905977753	0.918370051	-0.012392298
cg04026747	1	1197551	UBE2J2;UBE2J2;LOC100128842;UBE2J2;UBE2J2	0.628231818	0.915978198	0.907188813	0.008789386
cg19709095	1	1198047	UBE2J2;UBE2J2;LOC100128842;UBE2J2;UBE2J2	0.862026752	0.868153705	0.871591679	-0.003437974
cg17848797	1	1198269	UBE2J2;UBE2J2;LOC100128842;UBE2J2;UBE2J2	0.634176394	0.90350307	0.894734153	0.008768917
cg12631550	1	1198509	UBE2J2;UBE2J2;UBE2J2;UBE2J2	0.994233181	0.893418787	0.893310268	0.000108519
cg21680388	1	1199037	UBE2J2;UBE2J2;UBE2J2;UBE2J2	0.731101178	0.635734643	0.653593249	-0.017858607
cg22725197	1	1199718	UBE2J2;UBE2J2;UBE2J2;UBE2J2	0.963840827	0.559404577	0.557929907	0.00147467
cg02823370	1	1200452	UBE2J2;UBE2J2;UBE2J2;UBE2J2	0.645811619	0.099346726	0.093933928	0.005412798
cg08486042	1	1200662	UBE2J2;UBE2J2;UBE2J2;UBE2J2	0.811393001	0.307447107	0.304807684	0.002639424
cg07269843	1	1200858	UBE2J2;UBE2J2;UBE2J2;UBE2J2	0.607364389	0.123553184	0.130076786	-0.006523602
cg01341249	1	1201553	UBE2J2;UBE2J2;UBE2J2;UBE2J2	0.902313048	0.814596346	0.811564225	0.003032121
cg15578176	1	1201631	UBE2J2;UBE2J2;UBE2J2;UBE2J2	0.65921732	0.894386251	0.899392908	-0.005006657
cg09906735	1	1202622	UBE2J2;UBE2J2;UBE2J2;UBE2J2	0.695238201	0.919788185	0.912479382	0.007308803
cg25674129	1	1202728	UBE2J2;UBE2J2;UBE2J2;UBE2J2	0.911461646	0.788452552	0.784662706	0.003789847
cg13375638	1	1202768	UBE2J2;UBE2J2;UBE2J2;UBE2J2	0.918101171	0.855319369	0.853499294	0.001820074
cg04296903	1	1203256	UBE2J2;UBE2J2;UBE2J2;UBE2J2	0.078735386	0.985501331	0.974494477	0.011006853
cg26527092	1	1203337	UBE2J2;UBE2J2;UBE2J2;UBE2J2	0.669569818	0.816643978	0.821322806	-0.004678828
cg19816994	1	1203436	UBE2J2;UBE2J2;UBE2J2;UBE2J2	0.928535045	0.938108721	0.936970892	0.001137829
cg24658349	1	1203450	UBE2J2;UBE2J2;UBE2J2;UBE2J2	0.867091853	0.884689337	0.881348817	0.00334052
cg02859098	1	1203564	UBE2J2;UBE2J2;UBE2J2;UBE2J2	0.293641019	0.95304742	0.958738039	-0.005690619
cg22009470	1	1203660	UBE2J2;UBE2J2;UBE2J2;UBE2J2	0.839701975	0.881649773	0.885848942	-0.00419917
cg17599045	1	1204353	UBE2J2;UBE2J2;UBE2J2;UBE2J2	0.599517111	0.907251039	0.903760957	0.003490082
cg16045223	1	1206372	UBE2J2;UBE2J2;UBE2J2;UBE2J2	0.900540713	0.67483102	0.668684798	0.006146222
cg23891364	1	1207789	UBE2J2;UBE2J2;UBE2J2;UBE2J2	0.228945704	0.428594071	0.404772679	0.023821392
cg21864845	1	1208426	UBE2J2;UBE2J2;UBE2J2;UBE2J2	0.210092295	0.061567838	0.069856533	-0.008288695
cg02913364	1	1208573	UBE2J2;UBE2J2;UBE2J2;UBE2J2	0.420299053	0.065095377	0.073148808	-0.008053431
cg16717690	1	1208709	UBE2J2;UBE2J2;UBE2J2;UBE2J2	0.544674545	0.070313165	0.075931627	-0.005618462
cg09094385	1	1209130	UBE2J2;UBE2J2;UBE2J2;UBE2J2;UBE2J2;UBE2J2;UBE2J2;UBE2J2	0.896982464	0.046036497	0.046765675	-0.000729179
cg02581421	1	1209196	UBE2J2;UBE2J2;UBE2J2;UBE2J2;UBE2J2;UBE2J2;UBE2J2;UBE2J2	0.153496522	0.023310561	0.026351529	-0.003040968
cg03322129	1	1209673	UBE2J2;UBE2J2;UBE2J2;UBE2J2	0.695952611	0.045067828	0.04295813	0.002109699
cg01794932	1	1209696	UBE2J2;UBE2J2;UBE2J2;UBE2J2	0.695700099	0.047897136	0.046026694	0.001870442
cg26163375	1	1209720	UBE2J2;UBE2J2;UBE2J2;UBE2J2	0.181682247	0.018890099	0.026038696	-0.007148597
cg22670128	1	1210100	UBE2J2;UBE2J2;UBE2J2;UBE2J2	0.026424872	0.549047332	0.568842431	-0.0197951
cg10410269	1	1210545	UBE2J2;UBE2J2;UBE2J2;UBE2J2	0.130267107	0.752146594	0.72997946	0.022167134
cg19933051	1	1210611	UBE2J2;UBE2J2;UBE2J2;UBE2J2	0.839811209	0.824138054	0.826280021	-0.002141967
cg16626107	1	1211705	?	0.215983123	0.184750733	0.212548017	-0.027797284
cg06294324	1	1213332	?	0.767303163	0.87815286	0.87127911	0.00687375
cg27530087	1	1214164	?	0.839312662	0.859289207	0.863899256	-0.004610049
cg14436909	1	1214313	?	0.521027166	0.846598793	0.862476645	-0.015877852
cg06198843	1	1214315	SCNN1D;SCNN1D	0.873253526	0.891905214	0.893993262	-0.002088048
cg16343995	1	1214354	SCNN1D;SCNN1D	0.440162175	0.883559718	0.869018922	0.014540796
cg00942814	1	1214601	?	0.209035485	0.890918135	0.909322306	-0.018404171
cg07812848	1	1214622	?	0.491198921	0.945455659	0.952930415	-0.007474756
cg24457425	1	1215155	SCNN1D;SCNN1D	0.748081847	0.645350473	0.634550179	0.010800294
cg10784146	1	1215296	SCNN1D;SCNN1D	0.802394431	0.828586604	0.821009601	0.007577003
cg06002705	1	1215902	SCNN1D;SCNN1D;SCNN1D	0.95591527	0.826818194	0.824965118	0.001853077
cg12120973	1	1215925	SCNN1D;SCNN1D;SCNN1D	0.858745012	0.748340633	0.741297452	0.007043181
cg19861048	1	1216347	SCNN1D;SCNN1D	0.247396163	0.611338947	0.637616016	-0.026277069
cg13587552	1	1216441	SCNN1D;SCNN1D	0.531781393	0.274528521	0.285352021	-0.0108235
cg11229611	1	1217103	SCNN1D;SCNN1D	0.928902881	0.449822706	0.450400441	-0.000577735
cg06909630	1	1217130	SCNN1D;SCNN1D	0.102762584	0.261718724	0.231913436	0.029805288
cg17645946	1	1217455	SCNN1D;SCNN1D	0.694895893	0.726882973	0.710809866	0.016073107
cg27651942	1	1217467	SCNN1D;SCNN1D	0.534960004	0.511911301	0.506166841	0.00574446
cg15419710	1	1217509	SCNN1D;SCNN1D	0.981577972	0.280362989	0.28015008	0.000212909
cg00825734	1	1217511	SCNN1D;SCNN1D;SCNN1D	0.891922615	0.164344921	0.162880966	0.001463955
cg22421766	1	1217658	SCNN1D;SCNN1D;SCNN1D	0.006234178	0.217486122	0.247182247	-0.029696125
cg24576260	1	1217664	SCNN1D;SCNN1D;SCNN1D	0.03793967	0.436466313	0.476208366	-0.039742053
cg21203719	1	1218665	SCNN1D;SCNN1D	0.240196784	0.213593242	0.224601027	-0.011007785
cg24852892	1	1220092	SCNN1D;SCNN1D	0.805137685	0.821878848	0.81577476	0.006104087
cg22225577	1	1221823	SCNN1D;SCNN1D	0.143251931	0.554971619	0.521288613	0.033683006
cg10119342	1	1222184	SCNN1D;SCNN1D	0.146744325	0.183549577	0.203866048	-0.020316471
cg06679168	1	1222370	SCNN1D;SCNN1D;SCNN1D;SCNN1D	0.068134452	0.555126234	0.583651142	-0.028524908
cg16995668	1	1222895	SCNN1D;SCNN1D	0.749942935	0.397102152	0.400549331	-0.00344718
cg09870910	1	1222942	SCNN1D;SCNN1D	0.269830395	0.762205344	0.796020753	-0.033815409
cg25151559	1	1223442	SCNN1D;SCNN1D	0.02303508	0.191909615	0.22132576	-0.029416145
cg20674014	1	1225219	SCNN1D;SCNN1D	0.891369419	0.38306626	0.377936715	0.005129545
cg18224942	1	1225781	SCNN1D;SCNN1D	0.871759443	0.137298681	0.135395861	0.00190282
cg15683497	1	1226929	SCNN1D;SCNN1D	0.660794906	0.448307628	0.44079292	0.007514707
cg20978193	1	1227307	SCNN1D;SCNN1D	0.542842044	0.486425956	0.478177106	0.00824885
cg13681826	1	1227616	?	0.036823882	0.571689832	0.543653232	0.0280366
cg16380285	1	1228011	ACAP3	0.86372665	0.795341025	0.798835193	-0.003494167
cg15994839	1	1228289	ACAP3	0.860176923	0.846232756	0.84901947	-0.002786714
cg21265287	1	1228383	ACAP3	0.849819023	0.931156056	0.933317665	-0.002161609
cg02506501	1	1228990	ACAP3	0.505057814	0.846903886	0.833378878	0.013525008
cg14728174	1	1229004	ACAP3	0.718211494	0.829029838	0.833261109	-0.004231271
cg06818047	1	1229105	ACAP3	0.941052332	0.839813944	0.841937265	-0.002123321
cg22161575	1	1229112	ACAP3	0.138891764	0.397647251	0.412720725	-0.015073473
cg03003335	1	1229351	ACAP3	0.522054818	0.619221385	0.597254662	0.021966724
cg01937247	1	1229534	ACAP3	0.771989592	0.821962757	0.815999522	0.005963235
cg01515136	1	1229589	ACAP3	0.631109611	0.827641964	0.816881166	0.010760798
cg17026072	1	1229790	ACAP3	0.998442286	0.97615748	0.976143295	1.42E-05
cg13452079	1	1230146	ACAP3	0.72116525	0.783721454	0.787721581	-0.004000127
cg10093859	1	1230440	ACAP3	0.246984433	0.950389739	0.938388833	0.012000906
cg25106100	1	1230919	ACAP3	0.544926321	0.868272435	0.882046045	-0.01377361
cg03001234	1	1231000	ACAP3	0.648982616	0.827613708	0.816071943	0.011541765
cg27543922	1	1231878	ACAP3	0.986113099	0.940634136	0.940397854	0.000236283
cg18163062	1	1232482	ACAP3	0.610028716	0.850607611	0.863920609	-0.013312998
cg14529643	1	1233542	ACAP3	0.684100136	0.910357661	0.902202407	0.008155254
cg25021451	1	1233658	ACAP3	0.189566805	0.841948953	0.817908869	0.024040084
cg04584842	1	1233709	ACAP3	0.699521313	0.742962957	0.753121693	-0.010158735
cg18538985	1	1233799	ACAP3;ACAP3	0.553729361	0.683067364	0.694282275	-0.011214911
cg19414302	1	1234354	ACAP3	0.784374097	0.118121685	0.122115965	-0.00399428
cg22675767	1	1234367	ACAP3	0.175003384	0.145448953	0.134310657	0.011138296
cg06981504	1	1234844	ACAP3	0.64403817	0.705372387	0.680448504	0.024923884
cg06759632	1	1235430	ACAP3	0.114224432	0.459769648	0.491288011	-0.031518363
cg17405058	1	1237203	ACAP3	0.747767003	0.874798841	0.867206913	0.007591929
cg17712416	1	1238436	ACAP3	0.995021117	0.85965915	0.859517532	0.000141619
cg25203980	1	1238595	ACAP3	0.379153171	0.879995679	0.865216548	0.014779131
cg02953397	1	1238678	ACAP3	0.53348315	0.925721417	0.932457905	-0.006736488
cg18565510	1	1238702	ACAP3	0.995033126	0.82208606	0.8219166	0.000169459
cg27185793	1	1238797	ACAP3	0.155834812	0.797213402	0.774139287	0.023074115
cg09556527	1	1239259	ACAP3	0.543672802	0.631723581	0.641331277	-0.009607696
cg07181952	1	1239999	ACAP3	0.194103946	0.512801641	0.534047043	-0.021245402
cg22346297	1	1240439	ACAP3	0.751076678	0.078084416	0.076186156	0.00189826
cg23310884	1	1241376	ACAP3	0.465919894	0.418888474	0.436426641	-0.017538167
cg26333156	1	1242730	PUSL1;ACAP3	0.793712474	0.055704851	0.057299265	-0.001594415
cg00262415	1	1242732	PUSL1;ACAP3	0.176468849	0.033187311	0.036916032	-0.003728721
cg27440283	1	1242757	PUSL1;ACAP3	0.97971934	0.068793776	0.068964534	-0.000170759
cg00086266	1	1242895	PUSL1;ACAP3	0.965861299	0.05779582	0.058155046	-0.000359226
cg19323338	1	1242997	PUSL1;ACAP3	0.617036562	0.050418559	0.052924683	-0.002506124
cg24157952	1	1243003	PUSL1;ACAP3	0.808936558	0.049839622	0.052487408	-0.002647785
cg15042692	1	1243460	ACAP3;PUSL1	0.794549227	0.024712384	0.025923675	-0.001211291
cg07425625	1	1243562	PUSL1;ACAP3	0.623092566	0.018253194	0.019257713	-0.001004519
cg04840417	1	1243573	PUSL1;ACAP3	0.886318826	0.032402218	0.033135596	-0.000733378
cg16887862	1	1243669	PUSL1;ACAP3	0.691155373	0.066068837	0.062384808	0.003684029
cg25201327	1	1243747	PUSL1;ACAP3	0.053798922	0.027883087	0.023307808	0.004575278
cg15868629	1	1243820	ACAP3;PUSL1	0.714767733	0.03010482	0.032113305	-0.002008485
cg27642349	1	1243825	ACAP3;PUSL1	0.793993362	0.028643135	0.026725227	0.001917908
cg26214604	1	1243839	ACAP3;PUSL1	0.71200754	0.042912061	0.045666086	-0.002754025
cg18224588	1	1244356	ACAP3;PUSL1	0.986963083	0.028605426	0.028701741	-9.63E-05
cg25536368	1	1244478	ACAP3;PUSL1;PUSL1	0.974867347	0.045057294	0.045263697	-0.000206403
cg00903892	1	1244590	ACAP3;PUSL1	0.676333201	0.06920741	0.075133925	-0.005926515
cg14488957	1	1244644	ACAP3;PUSL1	0.472706338	0.070358345	0.067671027	0.002687318
cg06085743	1	1245014	PUSL1	0.062102612	0.08053324	0.066599707	0.013933533
cg05397202	1	1245040	PUSL1	0.07210261	0.250057499	0.263073427	-0.013015928
cg23931819	1	1245076	PUSL1	0.705613588	0.857881855	0.869361922	-0.011480066
cg02506753	1	1245184	PUSL1	0.373525702	0.546172925	0.561085335	-0.01491241
cg05362521	1	1245697	PUSL1	0.730508664	0.841187809	0.832602231	0.008585577
cg05724097	1	1245708	PUSL1	0.226486178	0.86506876	0.83875746	0.0263113
cg26369180	1	1246414	PUSL1	0.769732254	0.799541062	0.7929564	0.006584662
cg19383909	1	1246907	PUSL1	0.410899858	0.840887116	0.823296402	0.017590715
cg26576041	1	1247929	CPSF3L	0.940422696	0.817338227	0.819367996	-0.002029769
cg11847126	1	1248233	CPSF3L	0.78948856	0.734762891	0.740508723	-0.005745832
cg15736449	1	1248342	CPSF3L	0.019626075	0.683693513	0.703708422	-0.020014909
cg23689441	1	1248347	CPSF3L	0.737763076	0.732107337	0.739303122	-0.007195785
cg17709975	1	1248492	CPSF3L	0.819840317	0.793346867	0.789707059	0.003639808
cg10435967	1	1249102	CPSF3L	0.981174217	0.892973975	0.893432928	-0.000458952
cg16712243	1	1249262	CPSF3L;CPSF3L;CPSF3L;CPSF3L;CPSF3L;MIR6727	0.642114619	0.650502387	0.654523387	-0.004021
cg08663263	1	1249367	CPSF3L	0.777274256	0.895783035	0.88773408	0.008048956
cg07568471	1	1250214	CPSF3L;CPSF3L;CPSF3L;CPSF3L;CPSF3L;CPSF3L;CPSF3L;CPSF3L;CPSF3L;CPSF3L	0.780772597	0.962161445	0.959533716	0.00262773
cg26931466	1	1250665	CPSF3L;CPSF3L;CPSF3L;CPSF3L;CPSF3L	0.327742042	0.767322092	0.752961533	0.014360559
cg26866277	1	1250827	CPSF3L;CPSF3L;CPSF3L;CPSF3L;CPSF3L;CPSF3L;CPSF3L;CPSF3L;CPSF3L;CPSF3L	0.694436536	0.700914977	0.694065897	0.00684908
cg09299774	1	1251017	CPSF3L;CPSF3L;CPSF3L;CPSF3L;CPSF3L;CPSF3L;CPSF3L;CPSF3L;CPSF3L	0.9846096	0.813690491	0.814140111	-0.000449619
cg10206052	1	1251231	CPSF3L	0.75553908	0.756395143	0.741749494	0.014645649
cg08939275	1	1251322	CPSF3L	0.718684033	0.876184104	0.869915616	0.006268487
cg22665280	1	1252963	CPSF3L;CPSF3L;CPSF3L;CPSF3L;CPSF3L	0.85055657	0.854598357	0.850508084	0.004090272
cg19585749	1	1253106	CPSF3L;CPSF3L;CPSF3L;CPSF3L;CPSF3L	0.336794335	0.88708177	0.904233391	-0.017151621
cg16527939	1	1253970	CPSF3L	0.609742528	0.774237123	0.749915309	0.024321814
cg04926200	1	1254228	CPSF3L	0.639113619	0.82217091	0.832107197	-0.009936286
cg12609142	1	1254547	CPSF3L	0.492248206	0.858118081	0.868286247	-0.010168166
cg22130030	1	1254682	CPSF3L;CPSF3L;CPSF3L;CPSF3L;CPSF3L;CPSF3L;CPSF3L;CPSF3L	0.86419781	0.469484589	0.4707776	-0.00129301
cg09862283	1	1256375	CPSF3L;CPSF3L;CPSF3L;CPSF3L;CPSF3L;CPSF3L;CPSF3L;CPSF3L;CPSF3L	0.231692422	0.436027451	0.446731175	-0.010703724
cg15901950	1	1256513	CPSF3L	0.821011736	0.740968403	0.735066615	0.005901788
cg12046908	1	1258554	CPSF3L	0.562307448	0.920629642	0.926945907	-0.006316265
cg26831087	1	1259070	GLTPD1;CPSF3L	0.981139601	0.298834204	0.298565886	0.000268318
cg21197375	1	1259676	GLTPD1;CPSF3L	0.902799784	0.09711025	0.099298315	-0.002188065
cg20236831	1	1259679	GLTPD1;CPSF3L	0.701894283	0.042097237	0.039263602	0.002833634
cg13183628	1	1259698	GLTPD1;CPSF3L	0.017485111	0.031622331	0.023710228	0.007912103
cg06038049	1	1259909	GLTPD1;CPSF3L	0.320879766	0.009571597	0.012989812	-0.003418215
cg17612270	1	1259944	CPSF3L;GLTPD1	0.669364227	0.058278429	0.05545991	0.00281852
cg22397910	1	1259947	CPSF3L;GLTPD1	0.4379111	0.032022683	0.028920885	0.003101798
cg22125623	1	1260021	CPSF3L;CPSF3L;CPTP;CPSF3L;CPSF3L;CPSF3L;CPSF3L;CPSF3L;CPSF3L;CPSF3L;CPSF3L	0.169432119	0.014240865	0.01835468	-0.004113815
cg19834486	1	1260139	CPTP;CPSF3L;CPSF3L;CPSF3L;CPSF3L;CPSF3L	0.716927068	0.055330767	0.05123252	0.004098247
cg13649172	1	1260152	CPSF3L;CPSF3L;CPSF3L;CPSF3L;CPSF3L;CPTP;CPTP	0.751185205	0.068808696	0.064663723	0.004144973
cg04232698	1	1260157	GLTPD1;GLTPD1;CPSF3L	0.997641479	0.177317646	0.177392707	-7.51E-05
cg16855244	1	1260163	CPSF3L;CPSF3L;CPSF3L;CPSF3L;CPSF3L;CPTP;CPTP	0.656097382	0.213378452	0.201647682	0.01173077
cg19827148	1	1260496	GLTPD1;CPSF3L	0.830316845	0.038796924	0.040169139	-0.001372214
cg05378358	1	1261040	CPSF3L;CPSF3L;CPSF3L;CPSF3L;CPSF3L;CPTP	0.188206211	0.230213698	0.216495162	0.013718536
cg06520508	1	1261347	GLTPD1;CPSF3L	0.695667046	0.115922573	0.122053805	-0.006131233
cg17970390	1	1261353	GLTPD1;CPSF3L	0.201176546	0.092006755	0.111663759	-0.019657004
cg05795376	1	1261485	CPSF3L;CPSF3L;CPSF3L;CPSF3L;CPSF3L;CPTP	0.802755342	0.083392432	0.081965008	0.001427423
cg05598010	1	1261797	GLTPD1	0.243375185	0.609045251	0.638263705	-0.029218454
cg16255279	1	1262717	GLTPD1	0.99765094	0.816635437	0.816703223	-6.78E-05
cg22622472	1	1262818	GLTPD1	0.882181235	0.924561398	0.92156933	0.002992067
cg16432326	1	1263095	GLTPD1	0.418686078	0.746663801	0.728172211	0.01849159
cg07394827	1	1263239	GLTPD1	0.920744408	0.781230914	0.782989023	-0.001758109
cg02625725	1	1264265	GLTPD1	0.908701024	0.677191198	0.673830106	0.003361092
cg06599206	1	1265005	?	0.259294117	0.919186046	0.90674306	0.012442987
cg16590012	1	1265354	TAS1R3	0.904935162	0.839618805	0.835427703	0.004191102
cg22857134	1	1265504	TAS1R3	0.803741601	0.872558137	0.880015058	-0.007456921
cg03833995	1	1265511	TAS1R3	0.504340338	0.900420076	0.891666097	0.008753979
cg20705390	1	1266178	TAS1R3	0.34534802	0.171917112	0.189912181	-0.01799507
cg04981007	1	1266468	TAS1R3	0.412387337	0.271592887	0.280650152	-0.009057266
cg16430279	1	1266504	TAS1R3	0.685906126	0.239439242	0.245112838	-0.005673596
cg15365642	1	1266546	TAS1R3	0.708807866	0.13233027	0.138887478	-0.006557208
cg24252805	1	1266548	TAS1R3	0.921646546	0.177703764	0.175579987	0.002123776
cg14890378	1	1266652	TAS1R3	0.80744355	0.499264505	0.494500765	0.00476374
cg07346648	1	1266657	TAS1R3	0.869096053	0.463885668	0.461172269	0.002713399
cg08037114	1	1266700	TAS1R3	0.568850304	0.467465157	0.4622778	0.005187358
cg04910752	1	1267117	TAS1R3	0.258901155	0.708956754	0.682070878	0.026885877
cg13246026	1	1267193	TAS1R3	0.67909463	0.781954807	0.773516635	0.008438172
cg21396988	1	1267201	TAS1R3	0.463538731	0.806490042	0.820950124	-0.014460082
cg06802641	1	1267252	TAS1R3	0.98124919	0.932069031	0.931833302	0.000235728
cg03402404	1	1267436	TAS1R3	0.982519546	0.740153653	0.740553101	-0.000399448
cg10065209	1	1267559	TAS1R3	0.576308733	0.94544213	0.937860519	0.007581612
cg08621441	1	1267745	TAS1R3	0.637425824	0.511946587	0.505981232	0.005965356
cg18386618	1	1268144	TAS1R3	0.807834408	0.791417601	0.787590006	0.003827595
cg06395167	1	1268243	TAS1R3	0.28017497	0.585237718	0.57327261	0.011965108
cg16174225	1	1268469	TAS1R3	0.364303609	0.870088901	0.845512622	0.024576279
cg00002593	1	1268793	TAS1R3	0.680346205	0.627729156	0.641995838	-0.014266682
cg11808871	1	1268942	TAS1R3	0.323064136	0.70764788	0.687243968	0.020403912
cg14911892	1	1269219	TAS1R3	0.609857844	0.748068175	0.727805925	0.02026225
cg08160862	1	1270137	?	0.520667375	0.954625302	0.960968734	-0.006343432
cg26351554	1	1271478	DVL1	0.616069848	0.868855113	0.860018344	0.008836769
cg24399111	1	1271760	DVL1	0.980158144	0.953912038	0.953758908	0.00015313
cg18024631	1	1271862	DVL1	0.456592279	0.837300709	0.808179706	0.029121003
cg07313814	1	1272398	DVL1	0.821541308	0.826013732	0.820654419	0.005359313
cg11339519	1	1272477	DVL1	0.607450026	0.871176632	0.878149254	-0.006972622
cg00542041	1	1272559	DVL1	0.861431271	0.945846016	0.943703632	0.002142384
cg16575694	1	1273375	DVL1	0.712689896	0.979751595	0.978128986	0.001622608
cg06646682	1	1273442	DVL1	0.669092264	0.810625429	0.794477223	0.016148206
cg12072393	1	1273707	DVL1	0.740202186	0.854736859	0.848879752	0.005857106
cg13494355	1	1274420	DVL1	0.757715755	0.953103115	0.949566022	0.003537093
cg22376366	1	1275137	DVL1	0.599944011	0.978069609	0.975763823	0.002305787
cg25203539	1	1275578	DVL1	0.550719721	0.866493896	0.852752248	0.013741649
cg19898526	1	1275714	DVL1	0.692387563	0.877861489	0.885468193	-0.007606704
cg06649390	1	1276019	DVL1	0.841998351	0.752489365	0.74829173	0.004197635
cg17748182	1	1277441	DVL1	0.459204283	0.800800942	0.788870118	0.011930824
cg03465880	1	1277465	DVL1	0.989242407	0.974614962	0.974507184	0.000107778
cg15462203	1	1277499	DVL1	0.538288724	0.879938946	0.865502109	0.014436836
cg10556264	1	1277912	DVL1	0.283901466	0.82010502	0.799166828	0.020938192
cg22709966	1	1277995	DVL1	0.985608478	0.745559334	0.744913846	0.000645489
cg15976416	1	1280157	DVL1	0.064379328	0.52168827	0.45239069	0.06929758
cg17838754	1	1281005	DVL1	0.794481928	0.783756622	0.773991094	0.009765528
cg09569143	1	1282740	DVL1	0.70678133	0.855357749	0.863484692	-0.008126943
cg13932473	1	1282742	DVL1	0.864238632	0.881521794	0.885149295	-0.003627501
cg04119843	1	1284268	DVL1	0.741779075	0.076890869	0.07373692	0.003153949
cg09236098	1	1284316	DVL1	0.360060993	0.0231802	0.020558795	0.002621405
cg05115545	1	1285214	DVL1	0.003366866	0.023526309	0.018532963	0.004993346
cg10164137	1	1285239	DVL1	0.292754031	0.042313652	0.038960884	0.003352767
cg17873420	1	1285252	DVL1	0.345474956	0.024911369	0.02870203	-0.003790661
cg21679391	1	1286917	?	0.940516732	0.922545518	0.924033044	-0.001487526
cg21118819	1	1287259	?	0.916030201	0.661376307	0.665128391	-0.003752083
cg03722312	1	1287994	?	0.650522681	0.809489038	0.824681844	-0.015192806
cg11414742	1	1288586	MXRA8	0.075516652	0.475355836	0.495474769	-0.020118933
cg15472728	1	1288926	MXRA8	0.186620365	0.161656749	0.175368851	-0.013712101
cg14270725	1	1289806	MXRA8	0.134029492	0.437711494	0.428907571	0.008803923
cg15386434	1	1289835	MXRA8	0.47756818	0.379485029	0.374362481	0.005122548
cg16006120	1	1289874	MXRA8;MXRA8;MXRA8;MXRA8;MXRA8;MXRA8;MXRA8;MXRA8;MXRA8;MXRA8	0.563496793	0.084539872	0.076106786	0.008433086
cg14793596	1	1290092	MXRA8	0.84939786	0.453178189	0.45063496	0.002543229
cg07284273	1	1290212	MXRA8	0.037002784	0.37981689	0.403986124	-0.024169234
cg25063151	1	1290554	MXRA8	0.853224462	0.563857903	0.568703732	-0.004845829
cg19436320	1	1290708	MXRA8	0.215913104	0.345771139	0.362504474	-0.016733335
cg00040588	1	1290712	MXRA8	0.395651934	0.520424896	0.502507535	0.01791736
cg10482508	1	1291064	MXRA8;MXRA8;MXRA8;MXRA8;MXRA8	0.361942127	0.375363217	0.34832907	0.027034147
cg22691336	1	1292638	MXRA8	0.963124075	0.816382627	0.814677334	0.001705293
cg27399052	1	1293868	MXRA8	0.034368814	0.552848051	0.578925519	-0.026077468
cg12478066	1	1294006	MXRA8	0.456525823	0.700617554	0.681057769	0.019559785
cg23036947	1	1294018	MXRA8	0.684067578	0.839287737	0.849686556	-0.010398819
cg17132079	1	1294140	MXRA8	0.784930616	0.73770034	0.734325583	0.003374757
cg03397519	1	1294205	MXRA8;MXRA8;MXRA8;MXRA8;MXRA8	0.263776939	0.509516009	0.517292086	-0.007776076
cg22273474	1	1294265	MXRA8;MXRA8;MXRA8;MXRA8;MXRA8	0.412825769	0.679032454	0.715104793	-0.036072339
cg18550476	1	1294353	MXRA8;MXRA8;MXRA8;MXRA8;MXRA8	0.737194758	0.889113476	0.881984617	0.007128858
cg00970622	1	1294362	MXRA8;MXRA8;MXRA8;MXRA8;MXRA8	0.750521438	0.926156141	0.919727773	0.006428369
cg01198994	1	1294629	MXRA8	0.749888804	0.826075321	0.81771834	0.008356981
cg23973885	1	1294881	MXRA8	0.082511153	0.573285306	0.593898098	-0.020612792
cg13393580	1	1295077	MXRA8	0.863206589	0.897681196	0.892994683	0.004686513
cg26108719	1	1295147	MXRA8	0.213208456	0.951189286	0.936334704	0.014854582
cg13354934	1	1296093	?	0.875054141	0.059792544	0.058488619	0.001303925
cg20426768	1	1296671	?	0.63423429	0.752710961	0.766695704	-0.013984744
cg24153574	1	1296956	?	0.716228577	0.351064261	0.354557492	-0.003493231
cg23569098	1	1297187	MXRA8;MXRA8	0.873755894	0.751893304	0.746760108	0.005133197
cg21165029	1	1297202	?	0.871712748	0.808033282	0.803259084	0.004774199
cg12915036	1	1297230	MXRA8;MXRA8	0.840972388	0.898967944	0.895640054	0.00332789
cg03400623	1	1297240	?	0.849520133	0.923476763	0.925407674	-0.00193091
cg22109675	1	1297567	?	0.729755257	0.842351513	0.832752411	0.009599102
cg15492552	1	1297576	?	0.955808436	0.84769908	0.849954018	-0.002254938
cg05572157	1	1297784	MXRA8;MXRA8	0.688674008	0.875020385	0.867205336	0.007815049
cg18534079	1	1297807	MXRA8;MXRA8	0.886298586	0.817127378	0.820752474	-0.003625096
cg00046914	1	1299723	MXRA8	0.901228333	0.150640321	0.152468019	-0.001827698
cg02416993	1	1299759	MXRA8	0.00169015	0.310493431	0.343843729	-0.033350298
cg07726485	1	1299861	MXRA8	0.916485076	0.480855744	0.47982342	0.001032325
cg23377249	1	1299875	MXRA8	0.934834409	0.462208539	0.463853726	-0.001645187
cg24356704	1	1299994	MXRA8	0.158534297	0.919941396	0.900659903	0.019281494
cg27503832	1	1301316	?	0.627012335	0.695303061	0.700820203	-0.005517143
cg22643873	1	1303026	?	0.990973082	0.60928624	0.609469969	-0.000183729
cg05397857	1	1305170	?	0.427281242	0.413120143	0.424015608	-0.010895465
cg05387269	1	1306946	?	0.98820622	0.675116024	0.675558608	-0.000442584
cg16342853	1	1307118	?	0.347600801	0.329153725	0.341764928	-0.012611202
cg14992101	1	1307667	?	0.478051575	0.252925526	0.245062053	0.007863473
cg09996760	1	1308659	?	0.889587132	0.903984323	0.902288158	0.001696165
cg09864992	1	1309161	AURKAIP1;AURKAIP1;AURKAIP1	0.008462435	0.333225516	0.366136075	-0.032910559
cg14094639	1	1309477	AURKAIP1;AURKAIP1;AURKAIP1	0.350383814	0.056083044	0.066433841	-0.010350797
cg06203720	1	1309641	AURKAIP1;AURKAIP1;AURKAIP1	0.132950565	0.064984251	0.076340472	-0.011356221
cg01508988	1	1310123	AURKAIP1;AURKAIP1;AURKAIP1	0.949390529	0.165789665	0.167018957	-0.001229292
cg07395004	1	1310147	AURKAIP1;AURKAIP1;AURKAIP1	0.780572397	0.06724101	0.065077877	0.002163132
cg19871494	1	1310280	AURKAIP1;AURKAIP1;AURKAIP1	0.301864833	0.067319164	0.058744874	0.00857429
cg09741074	1	1310496	AURKAIP1;AURKAIP1;AURKAIP1;AURKAIP1;AURKAIP1	0.841919042	0.027774129	0.027015488	0.000758641
cg08433720	1	1310634	AURKAIP1;AURKAIP1;AURKAIP1;AURKAIP1	0.637397115	0.036449732	0.032629131	0.0038206
cg21513204	1	1310708	AURKAIP1;AURKAIP1;AURKAIP1;AURKAIP1	0.457255131	0.023830162	0.026756084	-0.002925922
cg15604233	1	1310715	AURKAIP1;AURKAIP1;AURKAIP1;AURKAIP1	0.237885926	0.021087042	0.025777213	-0.004690171
cg11915315	1	1310730	AURKAIP1;AURKAIP1;AURKAIP1;AURKAIP1	0.874288853	0.066665189	0.065007144	0.001658046
cg20048602	1	1310743	AURKAIP1;AURKAIP1;AURKAIP1;AURKAIP1	0.841691528	0.082176761	0.085111077	-0.002934316
cg20439722	1	1310747	AURKAIP1;AURKAIP1;AURKAIP1;AURKAIP1	0.294601664	0.055013062	0.051880165	0.003132896
cg19823490	1	1310815	AURKAIP1;AURKAIP1;AURKAIP1;AURKAIP1	0.406542848	0.063832747	0.059311203	0.004521544
cg21478504	1	1310832	AURKAIP1;AURKAIP1;AURKAIP1	0.855060042	0.083938984	0.085732138	-0.001793154
cg04615596	1	1310846	AURKAIP1;AURKAIP1;AURKAIP1	0.348349037	0.039077258	0.03405155	0.005025708
cg05364533	1	1310930	AURKAIP1;AURKAIP1;AURKAIP1	0.087060302	0.014920062	0.024461509	-0.009541447
cg15617543	1	1310978	AURKAIP1;AURKAIP1;AURKAIP1	0.705380874	0.035092316	0.03349588	0.001596435
cg18546249	1	1311028	AURKAIP1;AURKAIP1;AURKAIP1	0.966258379	0.069291573	0.069556749	-0.000265176
cg11552267	1	1311479	AURKAIP1;AURKAIP1;AURKAIP1	0.669530323	0.733811479	0.745944522	-0.012133042
cg05589276	1	1311577	AURKAIP1;AURKAIP1;AURKAIP1	0.388478057	0.358251152	0.369844112	-0.01159296
cg02144516	1	1311909	AURKAIP1;AURKAIP1;AURKAIP1	0.682303287	0.513920199	0.521860339	-0.00794014
cg20435334	1	1312097	AURKAIP1	0.315772039	0.81517532	0.796415378	0.018759942
cg26865478	1	1312144	AURKAIP1	0.328724009	0.847446828	0.833757162	0.013689666
cg16361266	1	1313144	?	0.598577452	0.947628658	0.94324821	0.004380448
cg20434150	1	1316804	?	0.727453231	0.685111713	0.694228449	-0.009116736
cg08253842	1	1316981	?	0.89744619	0.748681723	0.746328642	0.002353081
cg14224772	1	1319383	?	0.803750615	0.888640094	0.884756616	0.003883478
cg03322002	1	1320181	?	0.520120876	0.79585963	0.815624606	-0.019764976
cg08109545	1	1321864	CCNL2	0.356730532	0.918002318	0.9047109	0.013291418
cg12033178	1	1321869	CCNL2;CCNL2;CCNL2;CCNL2	0.994072622	0.905749068	0.905643977	0.000105091
cg08158776	1	1321914	CCNL2;CCNL2;CCNL2;CCNL2	0.700538677	0.873591954	0.866791344	0.00680061
cg04880874	1	1322461	CCNL2;CCNL2;CCNL2;CCNL2	0.102889295	0.916273184	0.881832846	0.034440339
cg15588177	1	1322654	CCNL2;CCNL2;CCNL2;CCNL2	0.281631114	0.960451204	0.965851317	-0.005400113
cg22232737	1	1322783	CCNL2;CCNL2;CCNL2;CCNL2	0.979365505	0.844795399	0.845344077	-0.000548678
cg01006034	1	1322789	CCNL2;CCNL2;CCNL2;CCNL2	0.564611475	0.883853336	0.891972646	-0.00811931
cg23621766	1	1322923	CCNL2;CCNL2;CCNL2;CCNL2	0.908274215	0.919245406	0.917338452	0.001906954
cg06903451	1	1323192	CCNL2;CCNL2;CCNL2;CCNL2	0.781220365	0.689242235	0.692770093	-0.003527859
cg07284402	1	1324107	CCNL2	0.823619956	0.850820478	0.844651131	0.006169347
cg03774228	1	1324805	CCNL2	0.948868874	0.843414977	0.841993634	0.001421344
cg23209302	1	1326152	CCNL2;CCNL2;CCNL2;CCNL2	0.61083108	0.868826534	0.874789613	-0.005963079
cg01399319	1	1326204	CCNL2;CCNL2;CCNL2;CCNL2	0.737128759	0.886341558	0.87979319	0.006548368
cg21264396	1	1326333	CCNL2	0.706559371	0.914780071	0.920428812	-0.00564874
cg19236733	1	1326578	CCNL2	0.141993401	0.922319514	0.937573223	-0.015253709
cg08647342	1	1326618	CCNL2	0.773564127	0.908286478	0.904053322	0.004233157
cg18087716	1	1327318	CCNL2	0.782993095	0.901435845	0.89910412	0.002331725
cg17014728	1	1327484	CCNL2;CCNL2;CCNL2;CCNL2	0.895741332	0.842930975	0.841158011	0.001772964
cg04988279	1	1327757	CCNL2;CCNL2	0.815983036	0.864129868	0.869098498	-0.00496863
cg13323817	1	1327983	CCNL2;CCNL2	0.435148194	0.924995604	0.913065623	0.011929981
cg22389936	1	1328033	CCNL2;CCNL2;CCNL2;CCNL2	0.374652468	0.878278684	0.86245811	0.015820574
cg26303572	1	1328115	CCNL2;CCNL2	0.877354762	0.897317215	0.899413961	-0.002096747
cg01648457	1	1328834	CCNL2;CCNL2;CCNL2;CCNL2	0.701784815	0.899532734	0.892002409	0.007530325
cg04481810	1	1329036	CCNL2;CCNL2;CCNL2;CCNL2	0.977271389	0.848966191	0.849507734	-0.000541543
cg11811184	1	1331803	CCNL2;CCNL2;CCNL2;CCNL2	0.35942617	0.854476304	0.833661844	0.020814459
cg24837149	1	1333778	CCNL2;CCNL2;CCNL2;LOC148413;CCNL2	0.529426765	0.055602559	0.060373708	-0.004771149
cg16278124	1	1334036	CCNL2;CCNL2;CCNL2;LOC148413;CCNL2	0.911499247	0.096444728	0.097441079	-0.00099635
cg06817090	1	1334334	CCNL2;CCNL2;CCNL2;LOC148413;CCNL2	0.89597266	0.034889482	0.03430701	0.000582472
cg16573386	1	1334508	CCNL2;CCNL2;LOC148413;CCNL2;CCNL2	0.471823563	0.053464743	0.048737007	0.004727736
cg17397377	1	1334575	CCNL2;CCNL2;LOC148413;CCNL2;CCNL2	0.454922779	0.092424196	0.083596944	0.008827252
cg08470185	1	1334798	CCNL2;CCNL2;CCNL2;LOC148413;CCNL2	0.281118476	0.0216142	0.019630602	0.001983598
cg13053783	1	1334803	CCNL2;CCNL2;CCNL2;LOC148413;CCNL2	0.568333269	0.014563271	0.016943666	-0.002380395
cg22961467	1	1334806	LOC148413;CCNL2;CCNL2	0.899654184	0.015546293	0.016204673	-0.000658379
cg15130241	1	1334814	CCNL2;CCNL2;CCNL2;LOC148413;CCNL2	0.358045273	0.017476259	0.015213903	0.002262356
cg08791782	1	1334993	LOC148413;CCNL2;CCNL2	0.528343961	0.031412421	0.028130465	0.003281956
cg25842896	1	1335315	CCNL2;CCNL2;CCNL2;CCNL2;LOC148413	0.939563984	0.044795949	0.045199793	-0.000403844
cg00173405	1	1335424	CCNL2;CCNL2;CCNL2;CCNL2;LOC148413	0.690745642	0.038484722	0.04187393	-0.003389208
cg03943717	1	1335569	CCNL2;CCNL2;CCNL2;CCNL2;LOC148413	0.482005054	0.038402266	0.043440165	-0.005037899
cg23437836	1	1335601	CCNL2;CCNL2;CCNL2;CCNL2;LOC148413	0.937315136	0.07125909	0.070637895	0.000621195
cg00968800	1	1335706	CCNL2;CCNL2;CCNL2;CCNL2;LOC148413	0.573410736	0.125677446	0.139973425	-0.014295979
cg08163912	1	1336398	LOC148413	0.295609858	0.52185876	0.507073762	0.014784997
cg09064061	1	1336592	LOC148413	0.488486397	0.360076399	0.365892085	-0.005815686
cg04903146	1	1337542	MRPL20	0.462271955	0.367063359	0.377207132	-0.010143773
cg24399028	1	1338100	MRPL20	0.415590204	0.864431992	0.848401202	0.01603079
cg20383673	1	1341716	MRPL20	0.55199967	0.773306006	0.755559737	0.01774627
cg14795268	1	1341852	MRPL20	0.829152503	0.058963501	0.06149507	-0.002531569
cg11431291	1	1341862	MRPL20	0.290339434	0.053153473	0.043146306	0.010007167
cg21439539	1	1342230	MRPL20	0.607770786	0.069195679	0.077547768	-0.008352089
cg20275133	1	1342361	MRPL20	0.56663772	0.066556437	0.061948612	0.004607825
cg16728516	1	1342558	MRPL20	0.694045229	0.01523959	0.016900069	-0.001660479
cg25769755	1	1342720	MRPL20	0.057977534	0.020303972	0.026122875	-0.005818903
cg05613094	1	1342783	MRPL20	0.186199265	0.009431956	0.015030328	-0.005598372
cg11993086	1	1342795	MRPL20	0.420701462	0.032778383	0.035520976	-0.002742593
cg26509139	1	1342809	MRPL20	0.456783238	0.034730738	0.029603584	0.005127154
cg08387662	1	1342812	MRPL20	0.884969392	0.084819458	0.087629315	-0.002809857
cg05595602	1	1343077	MRPL20	0.510590575	0.016663825	0.019465452	-0.002801627
cg25397779	1	1343130	MRPL20	0.89164506	0.045567013	0.044797142	0.000769871
cg04230662	1	1343134	MRPL20	0.984069911	0.07468547	0.074895664	-0.000210195
cg12525514	1	1343260	MRPL20	0.754116403	0.064231237	0.065274498	-0.001043261
cg25939543	1	1344064	MRPL20	0.744254024	0.883074838	0.875066767	0.008008071
cg16661858	1	1345158	?	0.936813514	0.116444044	0.115062449	0.001381595
cg15863361	1	1347647	?	0.67070937	0.922573683	0.917512047	0.005061636
cg00009834	1	1347671	?	0.833507648	0.721178808	0.727386978	-0.00620817
cg27295412	1	1347832	?	0.946473633	0.873546821	0.874590267	-0.001043446
cg00294152	1	1348792	?	0.50385644	0.538629611	0.565861974	-0.027232363
cg25228593	1	1353012	?	0.879652549	0.634770543	0.628388041	0.006382501
cg23359932	1	1354134	ANKRD65;ANKRD65;ANKRD65	0.769075816	0.638139322	0.632688064	0.005451258
cg00060374	1	1355235	LOC441869;LOC441869	0.768185891	0.891675724	0.899479675	-0.007803951
cg17507949	1	1355999	LOC441869;LOC441869	0.960383275	0.88946812	0.888497405	0.000970716
cg22827694	1	1356442	ANKRD65;ANKRD65;ANKRD65	0.509704511	0.639921178	0.658983618	-0.019062441
cg23894219	1	1356565	LOC441869;LOC441869;LOC441869	0.958325414	0.8026141	0.801728691	0.000885409
cg15633699	1	1356728	LOC441869;LOC441869	0.806887034	0.858900511	0.854172284	0.004728227
cg10380643	1	1356764	LOC441869;LOC441869	0.720630676	0.7825156	0.776258187	0.006257413
cg20598347	1	1356852	ANKRD65;ANKRD65;ANKRD65	0.978598941	0.788023089	0.789070087	-0.001046998
cg02668764	1	1356887	ANKRD65;ANKRD65;ANKRD65	0.595376656	0.873601673	0.862788688	0.010812985
cg15081886	1	1356902	LOC441869;LOC441869	0.719872652	0.871775988	0.878689325	-0.006913337
cg23537515	1	1356921	ANKRD65;ANKRD65;ANKRD65	0.854292115	0.803463582	0.800504024	0.002959559
cg12754273	1	1356940	ANKRD65;ANKRD65;ANKRD65	0.635239163	0.844366635	0.835161597	0.009205038
cg21281527	1	1357314	ANKRD65;ANKRD65;ANKRD65	0.813102999	0.773167198	0.776892753	-0.003725555
cg15823872	1	1357361	LOC441869;LOC441869	0.497530061	0.870676929	0.854783692	0.015893237
cg24555071	1	1358016	LOC441869;LOC441869	0.591398316	0.752054199	0.73386625	0.01818795
cg12286462	1	1358109	LOC441869;LOC441869	0.892536527	0.62734978	0.6253556	0.001994179
cg01721822	1	1360499	TMEM88B	0.973939592	0.900434493	0.899820768	0.000613724
cg21285198	1	1360970	TMEM88B	0.883556989	0.828737857	0.832080874	-0.003343016
cg00305774	1	1361077	TMEM88B	0.930526893	0.937637566	0.936366946	0.00127062
cg22517356	1	1361216	TMEM88B	0.591724917	0.600608541	0.618286888	-0.017678347
cg17265051	1	1361414	TMEM88B	0.543561776	0.65794808	0.67059918	-0.012651101
cg23795938	1	1361421	TMEM88B	0.554515724	0.709622779	0.726033336	-0.016410557
cg10156298	1	1361476	TMEM88B	0.7539722	0.791298811	0.798860323	-0.007561511
cg09368716	1	1361655	TMEM88B	0.661362483	0.841961883	0.82423861	0.017723273
cg12208770	1	1361666	TMEM88B	0.860601534	0.700091684	0.696322527	0.003769157
cg26863172	1	1361729	TMEM88B	0.814889003	0.90414792	0.909146508	-0.004998588
cg13169132	1	1362340	TMEM88B	0.818907521	0.912090608	0.916242723	-0.004152115
cg17142722	1	1363280	?	0.096182786	0.162760275	0.133252488	0.029507787
cg04897188	1	1363291	?	0.043475131	0.126706606	0.097601077	0.029105529
cg07010566	1	1363627	?	0.459139867	0.792259811	0.804508042	-0.012248232
cg14902621	1	1363872	?	0.700494043	0.862837735	0.854054428	0.008783307
cg26373274	1	1363874	?	0.735644207	0.918216117	0.923434949	-0.005218831
cg22351666	1	1365730	LOC102724312;LOC102724312;LOC102724312	0.992451835	0.608210249	0.607942129	0.000268119
cg05235651	1	1365793	LOC102724312;LOC102724312;LOC102724312	0.225281647	0.427322105	0.414277919	0.013044186
cg04865726	1	1365911	?	0.643276687	0.673424077	0.685579243	-0.012155165
cg04384590	1	1367257	LOC102724312;LOC102724312;LOC102724312	0.50580809	0.546640637	0.561155967	-0.01451533
cg19071098	1	1367306	LOC102724312;LOC102724312;LOC102724312	0.391447852	0.726604215	0.758833098	-0.032228882
cg08123463	1	1368297	LOC102724312;LOC102724312;LOC102724312	0.3029729	0.436495388	0.459176486	-0.022681098
cg16496742	1	1368387	LOC102724312;LOC102724312;LOC102724312	0.319494247	0.165338413	0.179281872	-0.013943459
cg26394870	1	1368541	LOC102724312;LOC102724312;LOC102724312	0.826568881	0.02975431	0.030933605	-0.001179295
cg19270739	1	1368846	?	0.531306146	0.054589101	0.059307299	-0.004718198
cg21837069	1	1369466	VWA1;VWA1	0.734112302	0.787351785	0.798682653	-0.011330867
cg17491622	1	1369616	VWA1;VWA1	0.393316824	0.897946228	0.87468937	0.023256858
cg00702126	1	1369793	VWA1;VWA1	0.690264576	0.78149927	0.796417097	-0.014917827
cg14667273	1	1369934	VWA1;VWA1	0.040846282	0.518598429	0.54420173	-0.025603301
cg27391934	1	1369948	VWA1;VWA1	0.845943203	0.76492966	0.756279051	0.008650609
cg07898743	1	1369950	LOC102724312;LOC102724312;LOC102724312;VWA1;VWA1	0.451071988	0.65348327	0.662035242	-0.008551972
cg20138749	1	1370013	VWA1;VWA1;LOC102724312;LOC102724312;LOC102724312	0.783173323	0.849839736	0.855369138	-0.005529402
cg16784215	1	1370138	VWA1;VWA1;LOC102724312;LOC102724312;LOC102724312	0.280103786	0.884380762	0.876796706	0.007584057
cg07232890	1	1370228	VWA1;VWA1;LOC102724312;LOC102724312;LOC102724312	0.602514795	0.366062108	0.360559337	0.005502771
cg08589721	1	1370722	VWA1;VWA1	0.003753974	0.595797195	0.510787859	0.085009336
cg14271665	1	1370768	VWA1;VWA1	0.834632811	0.62759218	0.631680717	-0.004088537
cg02896318	1	1370775	VWA1;VWA1	0.544517345	0.505355267	0.492154868	0.0132004
cg25234611	1	1371347	VWA1;VWA1	0.000188911	0.286489826	0.316373365	-0.02988354
cg09668627	1	1371844	VWA1;VWA1	0.973071248	0.891660643	0.890815261	0.000845381
cg08161163	1	1372677	VWA1;VWA1	0.253676711	0.562418946	0.594474751	-0.032055806
cg26798702	1	1373044	VWA1;VWA1	0.934235734	0.544193892	0.546446235	-0.002252343
cg09843049	1	1373316	VWA1;VWA1	0.753743998	0.811332754	0.804955146	0.006377608
cg20255272	1	1373678	VWA1;VWA1	0.239475341	0.728931774	0.685255661	0.043676112
cg13897675	1	1374310	VWA1;VWA1	0.611618783	0.961703537	0.957725189	0.003978349
cg09860601	1	1374601	VWA1;VWA1	0.292652126	0.68338816	0.662368411	0.021019749
cg19639479	1	1374669	VWA1;VWA1	0.861884922	0.955807893	0.957920582	-0.002112689
cg09603935	1	1375448	VWA1;VWA1	0.409384189	0.969429718	0.963545076	0.005884642
cg03116557	1	1375480	VWA1;VWA1	0.993466549	0.844985037	0.845210455	-0.000225418
cg13570957	1	1375556	VWA1;VWA1	0.763270605	0.87275926	0.867287199	0.005472061
cg26795248	1	1375967	VWA1;VWA1	0.008905467	0.083753097	0.11442195	-0.030668853
cg25592215	1	1376051	VWA1;VWA1	0.82519256	0.85281446	0.847621471	0.005192989
cg08426733	1	1376740	VWA1;VWA1	0.982902432	0.072538037	0.072355388	0.000182649
cg08270205	1	1377525	VWA1;VWA1	0.574960866	0.72728997	0.735210666	-0.007920696
cg15099879	1	1377656	VWA1;VWA1	0.771766066	0.79756249	0.788912348	0.008650142
cg06786804	1	1377938	VWA1;VWA1	0.41221848	0.871581427	0.854749614	0.016831814
cg24492273	1	1378060	VWA1;VWA1	0.623781612	0.769212161	0.761975569	0.007236592
cg00929633	1	1379667	?	0.360962413	0.213481762	0.224555441	-0.01107368
cg18148498	1	1380621	?	0.286743958	0.408591178	0.443111504	-0.034520326
cg21001441	1	1384038	ATAD3C	0.093510719	0.348074768	0.368236543	-0.020161774
cg12841328	1	1384074	ATAD3C	0.808012612	0.684055224	0.673940373	0.010114851
cg11405695	1	1384091	ATAD3C	0.865376172	0.760486205	0.763908526	-0.003422321
cg02136596	1	1384930	ATAD3C	0.519912431	0.565641454	0.54854859	0.017092864
cg20219069	1	1384988	ATAD3C	0.438449315	0.766498387	0.741734896	0.024763491
cg00599812	1	1385047	ATAD3C	0.192465497	0.402278024	0.364061666	0.038216358
cg16669201	1	1385119	ATAD3C;ATAD3C	0.825063844	0.879798122	0.875079588	0.004718534
cg00528453	1	1385171	ATAD3C;ATAD3C	0.216147552	0.563408602	0.610910973	-0.047502371
cg23319365	1	1385292	ATAD3C;ATAD3C	0.629095677	0.469590416	0.463023176	0.00656724
cg27383362	1	1385371	ATAD3C;ATAD3C	0.491208124	0.468544089	0.462059718	0.006484372
cg26182712	1	1387256	ATAD3C	0.668422952	0.734913606	0.721837271	0.013076336
cg15310231	1	1388050	ATAD3C	0.354470758	0.434287508	0.453823861	-0.019536353
cg27564386	1	1388379	ATAD3C	0.827133107	0.847547019	0.841054676	0.006492343
cg26651722	1	1389888	ATAD3C	0.665233353	0.713771854	0.720279876	-0.006508022
cg01521567	1	1390202	ATAD3C	0.330295226	0.941723792	0.930846112	0.01087768
cg03760226	1	1390794	ATAD3C	0.691407942	0.961996452	0.965453091	-0.003456639
cg20985028	1	1391055	ATAD3C	0.144792726	0.422384668	0.450751312	-0.028366645
cg19682639	1	1391102	ATAD3C	0.162500173	0.5049806	0.521784727	-0.016804127
cg13388025	1	1392347	ATAD3C	0.942106264	0.780157516	0.776313761	0.003843755
cg05894629	1	1392386	ATAD3C	0.592747565	0.431725689	0.427938098	0.003787591
cg26226110	1	1395945	ATAD3C	0.860344655	0.512897019	0.519142809	-0.006245789
cg07280242	1	1396086	ATAD3C	0.748388113	0.776529887	0.791943009	-0.015413122
cg13798621	1	1396125	ATAD3C	0.450761398	0.627523029	0.646520118	-0.018997089
cg23016632	1	1396169	ATAD3C	0.847249832	0.669842524	0.666552387	0.003290137
cg10972351	1	1396279	ATAD3C	0.829839652	0.916983295	0.921200828	-0.004217533
cg20951194	1	1396296	ATAD3C	0.471564103	0.906170114	0.917164868	-0.010994754
cg04107003	1	1397297	ATAD3C	0.442140588	0.305187642	0.311681315	-0.006493673
cg24085570	1	1397412	ATAD3C	0.567874781	0.62024919	0.62704819	-0.006799
cg17282836	1	1397524	ATAD3C	0.37068675	0.286527913	0.299195416	-0.012667504
cg10522845	1	1397837	ATAD3C	0.834435581	0.647559538	0.656397673	-0.008838136
cg24687970	1	1397896	ATAD3C	0.729337966	0.708101906	0.716106832	-0.008004926
cg25101405	1	1398028	ATAD3C	0.786023986	0.885240683	0.879934401	0.005306283
cg04981940	1	1398348	ATAD3C	0.299119523	0.750815667	0.778850483	-0.028034816
cg17821649	1	1403857	ATAD3C	0.515016763	0.867856919	0.858491938	0.009364981
cg00391668	1	1404073	ATAD3C	0.908324807	0.390121884	0.391524282	-0.001402397
cg19621710	1	1404170	ATAD3C	0.462851894	0.717245641	0.729904044	-0.012658404
cg03742705	1	1406266	ATAD3B	0.035775703	0.395046088	0.416704542	-0.021658454
cg16013630	1	1406606	ATAD3B	0.784594395	0.151476403	0.147346157	0.004130246
cg25210378	1	1406663	ATAD3B	0.824976763	0.099928596	0.102449644	-0.002521048
cg15875062	1	1406845	ATAD3B	0.979212272	0.02927043	0.029132039	0.000138391
cg10228629	1	1406955	ATAD3B	0.593363783	0.047553176	0.053114171	-0.005560995
cg12723840	1	1406994	ATAD3B	0.994948398	0.150930418	0.150725413	0.000205006
cg06377929	1	1407001	ATAD3B	0.444393431	0.100103606	0.087014861	0.013088745
cg07490279	1	1407066	ATAD3B	0.709602654	0.019944129	0.021445858	-0.001501729
cg10240778	1	1407180	ATAD3B;ATAD3B	0.11009732	0.017660361	0.023944442	-0.006284081
cg03041700	1	1407645	ATAD3B	0.32788669	0.070298773	0.063112886	0.007185887
cg12909536	1	1408104	ATAD3B	0.761210038	0.083553348	0.086896377	-0.003343029
cg12439834	1	1410849	ATAD3B	0.549046535	0.881501347	0.860514694	0.020986653
cg02188411	1	1411579	ATAD3B	0.474092861	0.879463114	0.865338902	0.014124211
cg07478007	1	1411602	ATAD3B	0.898333423	0.889681154	0.886174312	0.003506841
cg01768480	1	1412855	ATAD3B	0.79399133	0.830735533	0.838402193	-0.00766666
cg23442023	1	1412865	ATAD3B	0.864341879	0.81417935	0.806944172	0.007235177
cg22306974	1	1413668	ATAD3B	0.637553966	0.783656254	0.79384106	-0.010184806
cg26317581	1	1413810	ATAD3B	0.344687316	0.931059685	0.921914805	0.00914488
cg11735371	1	1413937	ATAD3B	0.314606354	0.826392585	0.839369408	-0.012976822
cg00695214	1	1415868	ATAD3B	0.867468872	0.871261076	0.867778422	0.003482653
cg21094501	1	1415874	ATAD3B	0.937934393	0.675886895	0.674540535	0.00134636
cg23735749	1	1417247	ATAD3B	0.332538461	0.892979024	0.906699201	-0.013720176
cg13352563	1	1417320	ATAD3B	0.619485973	0.888311662	0.8789207	0.009390962
cg13025553	1	1417522	ATAD3B	0.802383762	0.919031577	0.916784723	0.002246854
cg20157693	1	1419379	ATAD3B	0.63236607	0.73898557	0.717350928	0.021634642
cg18040125	1	1420227	ATAD3B	0.94275091	0.786475467	0.787967147	-0.00149168
cg15466030	1	1420537	ATAD3B	0.570416775	0.885160386	0.870247764	0.014912622
cg05049094	1	1421098	ATAD3B	0.923998684	0.931078172	0.93195179	-0.000873618
cg25628057	1	1421383	ATAD3B	0.948831199	0.835301299	0.836586631	-0.001285333
cg23236382	1	1423057	ATAD3B	0.500741026	0.861398361	0.850627074	0.010771287
cg24378791	1	1423784	ATAD3B	0.757740307	0.784564934	0.776523324	0.00804161
cg26042514	1	1425726	ATAD3B	0.993790636	0.955931917	0.956016167	-8.43E-05
cg15688683	1	1425815	ATAD3B	0.581209573	0.819621858	0.808896898	0.01072496
cg13671768	1	1426641	ATAD3B	0.667602618	0.852366455	0.841657326	0.010709129
cg16494896	1	1429498	ATAD3B	0.951721686	0.83317901	0.831566062	0.001612948
cg06866635	1	1430690	ATAD3B	0.561766803	0.776694251	0.757214581	0.01947967
cg18387631	1	1431505	ATAD3B	0.77763956	0.824976956	0.81878112	0.006195837
cg15101273	1	1431587	?	0.621222885	0.711037975	0.704501654	0.006536321
cg10108196	1	1441055	?	0.973968818	0.806047362	0.807462664	-0.001415302
cg25201541	1	1444416	?	0.173836715	0.636853671	0.656137805	-0.019284134
cg24296621	1	1444995	?	0.436819501	0.523515139	0.533391287	-0.009876148
cg21797898	1	1446692	ATAD3A;ATAD3A;ATAD3A	0.645356943	0.141378015	0.133137868	0.008240147
cg09932694	1	1446840	ATAD3A;ATAD3A;ATAD3A	0.838526554	0.03355988	0.034432938	-0.000873058
cg17464271	1	1447047	ATAD3A;ATAD3A;ATAD3A	0.48832724	0.031372076	0.035308458	-0.003936382
cg11103442	1	1447201	ATAD3A;ATAD3A;ATAD3A	0.790824024	0.026527568	0.025541152	0.000986416
cg22225258	1	1447235	ATAD3A;ATAD3A;ATAD3A	0.924438633	0.022637781	0.022958489	-0.000320708
cg20230657	1	1447335	ATAD3A;ATAD3A;ATAD3A	0.655381738	0.02418997	0.025478014	-0.001288044
cg08376055	1	1447341	ATAD3A;ATAD3A;ATAD3A	0.273969354	0.032473266	0.038433958	-0.005960692
cg12648677	1	1447365	ATAD3A;ATAD3A;ATAD3A	0.347786218	0.021137715	0.024644363	-0.003506648
cg06128920	1	1447374	ATAD3A;ATAD3A;ATAD3A	0.765768019	0.024375148	0.025628851	-0.001253703
cg21124756	1	1447564	ATAD3A;ATAD3A;ATAD3A;ATAD3A;ATAD3A	0.276716764	0.020825655	0.017300035	0.00352562
cg24729577	1	1447567	ATAD3A;ATAD3A;ATAD3A;ATAD3A;ATAD3A	0.390906414	0.031013961	0.027792723	0.003221239
cg14651254	1	1449202	ATAD3A;ATAD3A;ATAD3A	0.071552317	0.371823016	0.393344988	-0.021521972
cg00088251	1	1449754	ATAD3A;ATAD3A;ATAD3A	0.418623396	0.59775481	0.608855882	-0.011101072
cg11856308	1	1449956	ATAD3A;ATAD3A;ATAD3A	0.633753265	0.803072609	0.78675159	0.016321019
cg05947649	1	1450187	ATAD3A;ATAD3A;ATAD3A	0.882410053	0.933142816	0.934754407	-0.001611591
cg11794959	1	1451134	ATAD3A;ATAD3A;ATAD3A	0.32602637	0.541407686	0.530332251	0.011075435
cg20627546	1	1451383	ATAD3A;ATAD3A;ATAD3A	0.793905838	0.765077774	0.761606571	0.003471203
cg11722969	1	1452371	ATAD3A;ATAD3A;ATAD3A	0.584045311	0.861060325	0.850851154	0.010209171
cg19517490	1	1454149	ATAD3A;ATAD3A;ATAD3A	0.76161809	0.980811761	0.982468609	-0.001656848
cg13321900	1	1455303	ATAD3A;ATAD3A;ATAD3A	0.739877012	0.698753471	0.686129139	0.012624332
cg06793307	1	1455374	ATAD3A;ATAD3A;ATAD3A	0.755373833	0.886540687	0.880336379	0.006204307
cg15160081	1	1455650	ATAD3A;ATAD3A;ATAD3A	0.30378602	0.962413939	0.95232495	0.010088989
cg26536460	1	1456875	ATAD3A;ATAD3A;ATAD3A	0.775519533	0.973458661	0.971856695	0.001601966
cg17498856	1	1457042	ATAD3A;ATAD3A;ATAD3A	0.312468599	0.969565948	0.96194974	0.007616208
cg15481565	1	1458176	ATAD3A;ATAD3A;ATAD3A	0.796126889	0.897579499	0.90212091	-0.004541411
cg17848002	1	1458397	ATAD3A;ATAD3A;ATAD3A	0.875070992	0.8942477	0.898069254	-0.003821554
cg10712902	1	1458728	ATAD3A;ATAD3A;ATAD3A	0.891402148	0.453262328	0.454845196	-0.001582868
cg17590292	1	1458739	ATAD3A;ATAD3A;ATAD3A	0.786260741	0.909222816	0.90389593	0.005326885
cg14395520	1	1459028	ATAD3A;ATAD3A;ATAD3A	0.267338328	0.699092624	0.715662162	-0.016569538
cg15153800	1	1460332	ATAD3A;ATAD3A;ATAD3A	0.786270246	0.869480906	0.875782583	-0.006301677
cg06839383	1	1460464	ATAD3A;ATAD3A;ATAD3A	0.800659058	0.814126527	0.819754946	-0.005628419
cg24466671	1	1460663	ATAD3A;ATAD3A;ATAD3A	0.623450651	0.904046763	0.892932938	0.011113826
cg13893866	1	1462754	ATAD3A;ATAD3A;ATAD3A	0.881804038	0.871855101	0.867307467	0.004547633
cg17445140	1	1462956	ATAD3A;ATAD3A;ATAD3A	0.690122845	0.884108834	0.889093243	-0.004984409
cg23933399	1	1462973	ATAD3A;ATAD3A;ATAD3A	0.711414036	0.94842899	0.953051142	-0.004622151
cg19768036	1	1464063	ATAD3A;ATAD3A;ATAD3A	0.309711243	0.703385857	0.715539218	-0.01215336
cg07808701	1	1464509	ATAD3A;ATAD3A;ATAD3A	0.60043745	0.909495667	0.917308748	-0.007813081
cg20675251	1	1464803	ATAD3A;ATAD3A;ATAD3A	0.863884699	0.68331751	0.678722042	0.004595469
cg17271658	1	1465190	ATAD3A;ATAD3A;ATAD3A	0.191486884	0.930220624	0.909425655	0.020794969
cg20681653	1	1468450	ATAD3A;ATAD3A;ATAD3A	0.755344532	0.898984327	0.890167985	0.008816342
cg23590525	1	1469787	ATAD3A;ATAD3A;ATAD3A	0.539510857	0.727695339	0.713423694	0.014271644
cg09259608	1	1470161	C1orf70	0.311818047	0.769232036	0.735852747	0.033379289
cg20958600	1	1470807	C1orf70	0.395788127	0.787766867	0.764112434	0.023654433
cg07835437	1	1470836	C1orf70	0.866635886	0.876286644	0.872593662	0.003692982
cg03041030	1	1470905	C1orf70	0.858078887	0.88082567	0.875098229	0.00572744
cg12983196	1	1471017	C1orf70	0.33989551	0.868063487	0.852748572	0.015314915
cg09151801	1	1471210	C1orf70	0.821807059	0.71447083	0.707088982	0.007381848
cg11526073	1	1471938	C1orf70	0.801948968	0.809721641	0.803569638	0.006152003
cg15844005	1	1472079	C1orf70	0.901645348	0.815730567	0.819092894	-0.003362327
cg27301475	1	1472146	C1orf70	0.0787978	0.552713563	0.608906187	-0.056192625
cg06205922	1	1473141	C1orf70	0.69918708	0.919792933	0.913050305	0.006742628
cg01536190	1	1473147	C1orf70	0.838627432	0.743433219	0.734235143	0.009198076
cg27047577	1	1473193	C1orf70	0.564289284	0.976294774	0.974329638	0.001965137
cg14434115	1	1473252	TMEM240	0.935546405	0.913368009	0.912445579	0.000922429
cg11917182	1	1473310	TMEM240	0.567560238	0.693066668	0.68603789	0.007028778
cg02068237	1	1473319	C1orf70	0.737691706	0.741386987	0.744137777	-0.00275079
cg12270813	1	1473370	C1orf70	0.887247521	0.936322109	0.93810739	-0.00178528
cg03724010	1	1473443	C1orf70	0.584078381	0.85715323	0.848327214	0.008826016
cg13804574	1	1473489	TMEM240	0.229431161	0.937520725	0.922292172	0.015228553
cg16037137	1	1473747	C1orf70	0.306582837	0.900155205	0.885143462	0.015011744
cg12632610	1	1474224	C1orf70	0.501405246	0.869763451	0.885143573	-0.015380121
cg16001723	1	1474399	C1orf70	0.65460939	0.925696464	0.9204265	0.005269964
cg13850380	1	1475143	C1orf70	0.424918974	0.892514873	0.876779391	0.015735482
cg00813378	1	1475209	C1orf70	0.882825897	0.94686746	0.949197431	-0.002329971
cg08738570	1	1475265	C1orf70	0.696302779	0.936771172	0.943905639	-0.007134466
cg22497741	1	1475644	C1orf70	0.400732598	0.893925344	0.875657468	0.018267875
cg16306898	1	1475675	C1orf70	0.987633618	0.957155833	0.957338993	-0.00018316
cg16601494	1	1475737	C1orf70;C1orf70	0.309301991	0.98185034	0.976050651	0.005799689
cg15487867	1	1475742	C1orf70	0.21255397	0.96571671	0.955284492	0.010432218
cg18430990	1	1475941	TMEM240	0.912874061	0.91240084	0.909370667	0.003030174
cg23244095	1	1476269	C1orf70	0.212546927	0.917686777	0.894986223	0.022700554
cg18114463	1	1476551	C1orf70	0.41900087	0.865953651	0.878597629	-0.012643978
cg09612202	1	1476661	C1orf70	0.990144698	0.770152382	0.770488524	-0.000336142
cg26602477	1	1476845	C1orf70	0.625715638	0.917968153	0.925114715	-0.007146563
cg11811409	1	1477025	C1orf70	0.82407022	0.775701585	0.782166981	-0.006465397
cg26690297	1	1477098	SSU72;C1orf70	0.661868627	0.797036882	0.782809728	0.014227153
cg08757091	1	1477101	TMEM240;SSU72	0.993739847	0.832497285	0.832601957	-0.000104673
cg08464374	1	1477123	SSU72;C1orf70	0.88822999	0.915985465	0.918041379	-0.002055914
cg01802295	1	1477194	SSU72;C1orf70	0.550181239	0.874882966	0.865013848	0.009869119
cg13575252	1	1477616	SSU72	0.933120847	0.916773912	0.915331778	0.001442134
cg19619320	1	1477931	SSU72	0.780903549	0.906651673	0.902055214	0.004596459
cg11964810	1	1478170	SSU72	0.564707604	0.650573457	0.662288274	-0.011714817
cg21173317	1	1478665	SSU72	0.265454122	0.949930603	0.938518741	0.011411861
cg03392564	1	1478680	SSU72	0.960980459	0.949542718	0.950031192	-0.000488474
cg00955674	1	1478827	SSU72	0.209371984	0.705234104	0.638643809	0.066590295
cg03941625	1	1480603	SSU72	0.952380515	0.901077498	0.901749843	-0.000672345
cg10347735	1	1481874	SSU72	0.37413222	0.85383589	0.838801878	0.015034012
cg05426853	1	1481910	SSU72	0.890875709	0.732873931	0.726607822	0.006266109
cg07945460	1	1481947	SSU72	0.41964948	0.812747608	0.792320581	0.020427027
cg07381470	1	1483130	SSU72	0.838463966	0.856326142	0.861743945	-0.005417803
cg24470133	1	1483206	SSU72	0.915915022	0.911655562	0.909979422	0.00167614
cg00355315	1	1483257	SSU72	0.265449699	0.972292555	0.964999112	0.007293443
cg04349378	1	1484205	SSU72	0.325291736	0.797939841	0.772336569	0.025603272
cg12734710	1	1486459	SSU72	0.192125689	0.533545493	0.510923284	0.022622209
cg01058717	1	1487068	SSU72	0.362618383	0.936813092	0.928371782	0.00844131
cg14194384	1	1487097	SSU72	0.261063604	0.839979474	0.811640149	0.028339325
cg16305094	1	1487266	SSU72	0.637999201	0.576375964	0.587365268	-0.010989304
cg07229301	1	1487445	SSU72	0.689984516	0.741993593	0.73312957	0.008864023
cg18312113	1	1487538	SSU72	0.576718611	0.915614237	0.907023947	0.00859029
cg05888763	1	1488042	SSU72	0.802029533	0.904080264	0.907815247	-0.003734983
cg07426077	1	1488581	SSU72	0.419840872	0.893193617	0.875079202	0.018114416
cg02871542	1	1489408	SSU72	0.923355701	0.803647567	0.800659501	0.002988067
cg22373622	1	1489544	SSU72	0.50547794	0.884853559	0.895368552	-0.010514993
cg26908276	1	1489793	SSU72	0.453050431	0.861503499	0.879535089	-0.01803159
cg06069740	1	1489973	SSU72	0.933223188	0.825500916	0.822974745	0.002526171
cg09073059	1	1490216	SSU72	0.296379354	0.972768071	0.964652269	0.008115802
cg16277776	1	1490676	SSU72	0.647765954	0.93310672	0.924324813	0.008781907
cg07211239	1	1490809	SSU72	0.903868487	0.803027371	0.801403243	0.001624128
cg09517190	1	1492513	SSU72	0.832464313	0.872722247	0.876247681	-0.003525434
cg08140609	1	1494641	SSU72	0.792359829	0.878201322	0.87229705	0.005904272
cg20140735	1	1494726	SSU72	0.033516711	0.868850456	0.851719622	0.017130834
cg24044259	1	1496410	SSU72	0.656551795	0.803147549	0.814366363	-0.011218814
cg18368516	1	1496762	SSU72	0.370314689	0.94575918	0.952155301	-0.00639612
cg12062537	1	1496856	SSU72	0.990116994	0.939210185	0.93938756	-0.000177375
cg14442715	1	1496934	SSU72	0.887860486	0.816338414	0.813238171	0.003100243
cg19910128	1	1496936	SSU72	0.845514656	0.818107758	0.814104068	0.00400369
cg06089960	1	1498081	SSU72	0.715985039	0.654816681	0.662452472	-0.007635791
cg17968925	1	1499694	SSU72	0.747650365	0.889287764	0.884949956	0.004337807
cg09828226	1	1500093	SSU72	0.266934445	0.75511781	0.849644924	-0.094527114
cg03710092	1	1500280	SSU72;SSU72	0.596931211	0.938152357	0.933299048	0.004853308
cg13431342	1	1500958	SSU72	0.682429348	0.877900002	0.870266358	0.007633644
cg08947289	1	1502414	SSU72	0.050879938	0.403005393	0.469465857	-0.066460464
cg20490900	1	1502606	SSU72	0.801134369	0.078838362	0.088468798	-0.009630436
cg04218845	1	1502647	SSU72	0.368642058	0.033074562	0.039809667	-0.006735104
cg00784654	1	1502751	SSU72	0.651079353	0.045799698	0.049886187	-0.004086489
cg03309758	1	1505914	SSU72	0.735053955	0.870557068	0.879208695	-0.008651626
cg12690016	1	1507138	SSU72	0.969633712	0.935653723	0.935491604	0.000162119
cg25018209	1	1509362	SSU72	0.255537301	0.040673686	0.046515311	-0.005841625
cg11586519	1	1509833	SSU72	0.414554528	0.07773983	0.088580774	-0.010840943
cg05181565	1	1509872	SSU72	0.389044191	0.057959158	0.050796798	0.007162361
cg23443459	1	1510336	SSU72	0.623117344	0.02520673	0.026957158	-0.001750429
cg04637864	1	1510339	SSU72	0.040350659	0.020241964	0.026258136	-0.006016172
cg19158176	1	1510364	SSU72	0.846083865	0.0215317	0.022487695	-0.000955996
cg13424097	1	1510427	SSU72	0.483894769	0.042290747	0.039309228	0.002981519
cg07090025	1	1510437	SSU72	0.646624778	0.056759415	0.053916531	0.002842883
cg06199750	1	1510566	SSU72	0.981271222	0.052118004	0.051991809	0.000126195
cg05433637	1	1510598	SSU72	0.447899552	0.055125484	0.049068802	0.006056682
cg08271362	1	1510719	SSU72	0.579573776	0.093962761	0.100477757	-0.006514996
cg03528848	1	1510724	SSU72	0.513488348	0.09341899	0.104620768	-0.011201778
cg20755353	1	1510883	SSU72	0.796987467	0.067939936	0.069850276	-0.00191034
cg05338320	1	1510984	SSU72	0.015831845	0.131305686	0.15583072	-0.024525034
cg16848272	1	1510991	SSU72	0.014400944	0.1971076	0.226821525	-0.029713926
cg04652884	1	1513110	?	0.974795502	0.26150967	0.261945851	-0.000436181
cg14279825	1	1513877	?	0.201607752	0.20080003	0.210022466	-0.009222436
cg05702207	1	1525422	?	0.949096445	0.846512366	0.844945934	0.001566432
cg00151676	1	1525452	?	0.506242193	0.94161095	0.949664986	-0.008054036
cg13316116	1	1529636	?	0.511653228	0.5373957	0.557314481	-0.019918781
cg05934012	1	1533852	?	0.832970826	0.884081571	0.880636491	0.00344508
cg07479014	1	1534392	?	0.721209077	0.801050976	0.809239427	-0.008188451
cg09126090	1	1534514	?	0.636859269	0.843834817	0.829211546	0.014623271
cg16358446	1	1534984	?	0.880141891	0.608369787	0.613664911	-0.005295124
cg08289140	1	1535155	?	0.321457365	0.60065094	0.572408139	0.028242801
cg11521998	1	1536054	?	0.641217569	0.677553757	0.697501086	-0.019947329
cg09172260	1	1536101	?	0.445493945	0.879582747	0.894879014	-0.015296267
cg15158067	1	1536396	C1orf233	0.984610959	0.628449435	0.627865949	0.000583486
cg21240031	1	1536671	C1orf233	0.677156346	0.112361915	0.117663019	-0.005301105
cg26680206	1	1536755	C1orf233	0.587278722	0.838211324	0.85316451	-0.014953186
cg15034659	1	1537543	?	0.536768339	0.890872603	0.877174951	0.013697652
cg11649182	1	1539923	?	0.939319466	0.1792158	0.177233325	0.001982475
cg25311963	1	1546691	?	0.627543333	0.664949543	0.681347948	-0.016398406
cg07147033	1	1549615	MIB2;MIB2;MIB2;MIB2;MIB2	0.190300586	0.225097096	0.257503324	-0.032406228
cg13897348	1	1549699	MIB2;MIB2;MIB2;MIB2;MIB2	0.295056525	0.132968258	0.151035573	-0.018067316
cg19246761	1	1549799	MIB2;MIB2;MIB2;MIB2;MIB2;MIB2	0.504755928	0.052532761	0.057616427	-0.005083665
cg01229567	1	1549818	MIB2;MIB2;MIB2;MIB2;MIB2;MIB2	0.146284027	0.046443371	0.055900133	-0.009456762
cg15817635	1	1550031	MIB2;MIB2;MIB2;MIB2;MIB2;MIB2	0.421375588	0.042410077	0.03865211	0.003757967
cg15652741	1	1550479	MIB2;MIB2;MIB2;MIB2;MIB2;MIB2	0.090425458	0.08590443	0.113406796	-0.027502366
cg10705488	1	1550648	MIB2;MIB2;MIB2;MIB2;MIB2;MIB2	0.913039957	0.02094012	0.021548268	-0.000608148
cg11140595	1	1550660	MIB2;MIB2;MIB2;MIB2;MIB2;MIB2	0.486755763	0.018895359	0.020895163	-0.001999804
cg06761793	1	1550770	MIB2;MIB2;MIB2;MIB2;MIB2;MIB2	0.155652748	0.017543453	0.021468496	-0.003925043
cg18123911	1	1550773	MIB2;MIB2;MIB2;MIB2;MIB2;MIB2	0.127837329	0.021564553	0.014853208	0.006711344
cg17271960	1	1550779	MIB2;MIB2;MIB2;MIB2;MIB2;MIB2	0.146871184	0.033598587	0.029906978	0.00369161
cg25004270	1	1550864	MIB2;MIB2;MIB2;MIB2;MIB2;MIB2	0.206165246	0.047586705	0.058649554	-0.011062849
cg25880288	1	1550879	MIB2;MIB2;MIB2;MIB2;MIB2;MIB2	0.962869172	0.039102017	0.038798598	0.000303418
cg08912129	1	1551173	MIB2;MIB2;MIB2;MIB2;MIB2;MIB2	0.839874757	0.02393762	0.024615187	-0.000677567
cg25164153	1	1551175	MIB2;MIB2;MIB2;MIB2;MIB2;MIB2	0.475670676	0.027704428	0.025149143	0.002555285
cg26169249	1	1551487	MIB2;MIB2;MIB2;MIB2;MIB2;MIB2	0.741416984	0.024120129	0.022744258	0.001375871
cg07807975	1	1551511	MIB2;MIB2;MIB2;MIB2;MIB2;MIB2	0.569698283	0.06268456	0.068105818	-0.005421258
cg25010770	1	1551521	MIB2;MIB2;MIB2;MIB2;MIB2;MIB2	0.54737006	0.026403132	0.028682427	-0.002279296
cg10756715	1	1551525	MIB2;MIB2;MIB2;MIB2;MIB2;MIB2	0.568531798	0.053044645	0.057920278	-0.004875634
cg05941212	1	1551902	MIB2;MIB2;MIB2;MIB2;MIB2;MIB2	0.755274588	0.067750334	0.065855961	0.001894372
cg13947830	1	1551964	MIB2;MIB2;MIB2;MIB2;MIB2;MIB2	0.522561963	0.275614192	0.26561234	0.010001852
cg26295592	1	1552224	MIB2;MIB2;MIB2;MIB2;MIB2;MIB2	0.939138476	0.201918956	0.200892398	0.001026558
cg00781053	1	1552697	MIB2;MIB2;MIB2;MIB2;MIB2;MIB2	0.397781013	0.919775664	0.929445775	-0.009670112
cg23605175	1	1552796	MIB2;MIB2;MIB2;MIB2;MIB2;MIB2	0.387702884	0.814666646	0.844830514	-0.030163868
cg15369276	1	1552883	MIB2;MIB2;MIB2;MIB2;MIB2;MIB2	0.935799607	0.821375038	0.819910978	0.00146406
cg25459752	1	1552894	MIB2;MIB2;MIB2;MIB2;MIB2;MIB2	0.388268019	0.907990859	0.889160054	0.018830804
cg15558634	1	1553405	MIB2;MIB2;MIB2;MIB2;MIB2;MIB2	0.501096991	0.922191039	0.933770379	-0.011579341
cg10970349	1	1555396	MIB2;MIB2;MIB2;MIB2;MIB2;MIB2	0.779775324	0.833781713	0.828501254	0.005280459
cg15323084	1	1556707	MIB2;MIB2;MIB2;MIB2;MIB2;MIB2	0.422333095	0.818665395	0.801687533	0.016977861
cg19165249	1	1558097	MIB2;MIB2;MIB2;MIB2;MIB2;MIB2	0.894255452	0.839895076	0.844028514	-0.004133438
cg09082814	1	1558372	MIB2;MIB2;MIB2;MIB2;MIB2;MIB2	0.088347058	0.407695056	0.391653716	0.01604134
cg23957653	1	1558726	MIB2;MIB2;MIB2;MIB2;MIB2;MIB2	0.343399803	0.774619377	0.793285648	-0.018666271
cg09061216	1	1558936	MIB2;MIB2;MIB2;MIB2;MIB2;MIB2	0.37924341	0.934652604	0.918411844	0.016240759
cg03975652	1	1559155	MIB2;MIB2;MIB2;MIB2;MIB2;MIB2	0.329968076	0.35794804	0.373507626	-0.015559587
cg25500853	1	1559952	MIB2;MIB2;MIB2;MIB2;MIB2;MIB2	0.832872723	0.896183563	0.892250521	0.003933043
cg04292080	1	1560449	MIB2;MIB2;MIB2;MIB2;MIB2;MIB2	0.483217008	0.787282867	0.810945096	-0.02366223
cg17456675	1	1560531	MIB2;MIB2;MIB2;MIB2;MIB2;MIB2	0.240267541	0.826219229	0.855620799	-0.02940157
cg24090393	1	1560804	MIB2;MIB2;MIB2;MIB2;MIB2;MIB2	0.540541092	0.90537892	0.914511803	-0.009132883
cg02492207	1	1560894	MIB2;MIB2;MIB2;MIB2;MIB2;MIB2	0.632687812	0.674776977	0.689795522	-0.015018545
cg10994397	1	1562110	MIB2;MIB2;MIB2;MIB2;MIB2;MIB2	0.824240841	0.760812562	0.756753726	0.004058836
cg22689324	1	1562397	MIB2;MIB2;MIB2;MIB2;MIB2;MIB2	0.963495618	0.654372478	0.655321425	-0.000948947
cg06002660	1	1562745	MIB2;MIB2;MIB2;MIB2;MIB2;MIB2	0.835456552	0.88662794	0.881632681	0.004995259
cg25900627	1	1562767	MIB2;MIB2;MIB2;MIB2;MIB2;MIB2	0.750309491	0.69619608	0.704943234	-0.008747154
cg04854189	1	1562771	MIB2;MIB2;MIB2;MIB2;MIB2;MIB2	0.482336142	0.779892002	0.762660471	0.017231532
cg06912282	1	1563001	MIB2;MIB2;MIB2;MIB2;MIB2;MIB2	0.736109162	0.519598855	0.514845602	0.004753253
cg06080300	1	1563096	MIB2;MIB2;MIB2;MIB2;MIB2;MIB2	0.801280544	0.854026998	0.848879691	0.005147307
cg09159050	1	1563500	MIB2;MIB2;MIB2;MIB2;MIB2;MIB2	0.144003714	0.971830474	0.962531509	0.009298965
cg21129534	1	1563695	MIB2;MIB2;MIB2;MIB2;MIB2;MIB2	0.434602563	0.957969384	0.950974897	0.006994487
cg00078456	1	1564422	MIB2;MIB2;MIB2;MIB2;MIB2;MIB2	0.046573053	0.908158263	0.878070433	0.03008783
cg18852096	1	1564425	MIB2;MIB2;MIB2;MIB2;MIB2;MIB2	0.416829988	0.837578493	0.848935025	-0.011356532
cg05642789	1	1564482	MIB2;MIB2;MIB2;MIB2;MIB2;MIB2	0.546847576	0.936847982	0.928019568	0.008828413
cg01621974	1	1564788	MIB2;MIB2;MIB2;MIB2;MIB2;MIB2	0.086480396	0.296735695	0.334346007	-0.037610312
cg17122213	1	1564920	MIB2;MIB2;MIB2;MIB2;MIB2;MIB2	0.332379002	0.981231063	0.974886455	0.006344608
cg03427058	1	1565025	MIB2;MIB2;MIB2;MIB2;MIB2;MIB2	0.790100892	0.896346027	0.889730336	0.006615691
cg23430652	1	1565027	MIB2;MIB2;MIB2;MIB2;MIB2;MIB2	0.020880276	0.714836352	0.737287778	-0.022451427
cg00297832	1	1565541	MIB2;MIB2;MIB2;MIB2;MIB2;MIB2	0.442648726	0.909127131	0.896004245	0.013122886
cg24368383	1	1565856	MIB2;MIB2;MIB2;MIB2;MIB2;MIB2	0.689928157	0.962779064	0.965268123	-0.002489059
cg04882394	1	1565931	MIB2;MIB2;MIB2;MIB2;MIB2;MIB2	0.829442288	0.873222279	0.869121282	0.004100997
cg24535439	1	1566351	MMP23B	0.307457204	0.428880075	0.412435295	0.01644478
cg00262621	1	1566374	MMP23B	0.514766364	0.590088656	0.574266454	0.015822203
cg08231710	1	1566687	MMP23A;MMP23B	0.553813065	0.935214732	0.924810831	0.010403901
cg06943420	1	1566699	MMP23A;MMP23B	0.814962269	0.889664262	0.885259845	0.004404417
cg11648594	1	1566860	MMP23A;MMP23B	0.962258922	0.710643693	0.709079704	0.001563989
cg26740494	1	1567131	MMP23A;MMP23B	0.099363593	0.909747562	0.885703403	0.024044159
cg05834878	1	1567302	MMP23B;MMP23A	0.644498311	0.462670223	0.455845564	0.006824659
cg26976576	1	1567551	MMP23A;MMP23B	0.164225157	0.323662197	0.340693207	-0.01703101
cg05419999	1	1567553	MMP23A;MMP23B	0.534690846	0.422801815	0.412827987	0.009973828
cg11798909	1	1567820	MMP23A;MMP23B	0.666973716	0.35406564	0.341182937	0.012882703
cg27541892	1	1571801	CDK11B;CDK11B;CDK11B;CDK11B;CDK11B;CDK11B	0.66630689	0.510523937	0.518974027	-0.008450089
cg21921584	1	1572457	CDK11B;CDK11B;CDK11B;CDK11B;CDK11B;CDK11B	0.645965345	0.803604311	0.797283905	0.006320405
cg26660744	1	1573181	CDK11B;CDK11B;CDK11B;CDK11B;CDK11B;CDK11B	0.726281181	0.892474598	0.897518824	-0.005044226
cg10124011	1	1574521	CDK11B;CDK11B;CDK11B;CDK11B;CDK11B;CDK11B	0.376917753	0.77958905	0.80062683	-0.021037779
cg00595856	1	1576539	CDK11B;CDK11B;CDK11B;CDK11B;CDK11B;CDK11B	0.923141096	0.860936548	0.863389076	-0.002452528
cg23252997	1	1576591	CDK11B;CDK11B;CDK11B;CDK11B;CDK11B;CDK11B	0.693982295	0.839620354	0.829271132	0.010349222
cg03484489	1	1578865	CDK11B;CDK11B;CDK11B;CDK11B;CDK11B;CDK11B	0.434569886	0.839575246	0.818738891	0.020836356
cg16673286	1	1581603	CDK11B;CDK11B;CDK11B;CDK11B;CDK11B;CDK11B	0.319914927	0.687625948	0.662150535	0.025475413
cg03388431	1	1583010	CDK11B;CDK11B;CDK11B;CDK11B;CDK11B;CDK11B	0.853992065	0.892576446	0.896946285	-0.00436984
cg17450090	1	1586880	CDK11B;CDK11B;CDK11B;CDK11B;CDK11B;CDK11B	0.729690445	0.529504224	0.521544757	0.007959467
cg03939105	1	1589891	CDK11B;CDK11B;CDK11B;CDK11B;CDK11B;CDK11B	0.090524448	0.428096999	0.411102113	0.016994886
cg15126211	1	1590291	CDK11B;CDK11B;CDK11B;CDK11B;CDK11B;CDK11B	0.775653028	0.031644594	0.033706125	-0.002061531
cg00998168	1	1590443	CDK11B;CDK11B;CDK11B;CDK11B;CDK11B;CDK11B	0.763948466	0.02447707	0.025614225	-0.001137155
cg18282011	1	1590447	CDK11B;CDK11B;CDK11B;CDK11B;CDK11B;CDK11B	0.09227819	0.051397716	0.04669004	0.004707676
cg21149807	1	1590459	CDK11B;CDK11B;CDK11B;CDK11B;CDK11B;CDK11B	0.50813836	0.01756759	0.020469515	-0.002901925
cg09283376	1	1590479	CDK11B;CDK11B;CDK11B;CDK11B;CDK11B;CDK11B	0.860351798	0.078903637	0.08273357	-0.003829933
cg20155988	1	1590632	CDK11B;CDK11B;CDK11B;CDK11B;CDK11B;CDK11B	0.032289265	0.032347224	0.041636442	-0.009289218
cg26562592	1	1590640	CDK11B;CDK11B;CDK11B;CDK11B;CDK11B;CDK11B	0.363323175	0.025826046	0.03080371	-0.004977664
cg08864381	1	1590717	CDK11B;CDK11B;CDK11B;CDK11B;CDK11B;CDK11B	0.51930091	0.027887786	0.025777881	0.002109905
cg03017195	1	1590941	CDK11B;CDK11B;CDK11B;CDK11B;CDK11B;CDK11B	0.008068912	0.037847864	0.047946581	-0.010098717
cg15830572	1	1593874	CDK11B;CDK11B;CDK11B;CDK11B;CDK11B;LOC728661;CDK11B	0.93223573	0.827841212	0.82576438	0.002076831
cg06848468	1	1597086	CDK11B;CDK11B;CDK11B;CDK11B;CDK11B;LOC728661;CDK11B	0.609303748	0.916416962	0.908703383	0.007713579
cg20255817	1	1597454	LOC728661;CDK11B;CDK11B;CDK11B;CDK11B;CDK11B;CDK11B	0.260305626	0.970474934	0.977573198	-0.007098264
cg22082145	1	1597527	LOC728661;CDK11B;CDK11B;CDK11B;CDK11B;CDK11B;CDK11B	0.555083245	0.891293205	0.873957317	0.017335889
cg07601058	1	1597720	LOC728661;CDK11B;CDK11B;CDK11B;CDK11B;CDK11B;CDK11B	0.610407567	0.709257233	0.724812888	-0.015555655
cg23210533	1	1599978	LOC728661;CDK11B;CDK11B;CDK11B;CDK11B;CDK11B;CDK11B	0.497747393	0.876540806	0.859863953	0.016676853
cg11809915	1	1601103	LOC728661;CDK11B;CDK11B;CDK11B;CDK11B;CDK11B;CDK11B	0.877617342	0.953500568	0.954352418	-0.00085185
cg04105726	1	1601205	LOC728661;CDK11B;CDK11B;CDK11B;CDK11B;CDK11B;CDK11B	0.168736939	0.953518183	0.939530291	0.013987892
cg17869988	1	1601380	LOC728661;CDK11B;CDK11B;CDK11B;CDK11B;CDK11B;CDK11B	0.663765168	0.819131346	0.806643896	0.01248745
cg03718254	1	1601671	CDK11B;CDK11B;SLC35E2B;SLC35E2B;CDK11B;CDK11B;CDK11B;CDK11B	0.086951559	0.974547444	0.967764149	0.006783295
cg20106035	1	1601676	CDK11B;CDK11B;SLC35E2B;SLC35E2B;CDK11B;CDK11B;CDK11B;CDK11B	0.821166967	0.917971113	0.913999593	0.00397152
cg14626671	1	1601682	CDK11B;CDK11B;SLC35E2B;SLC35E2B;CDK11B;CDK11B;CDK11B;CDK11B	0.177916751	0.948646849	0.940825551	0.007821297
cg19382808	1	1602481	LOC728661;CDK11B;CDK11B;CDK11B;CDK11B;CDK11B;CDK11B	0.950027395	0.836233766	0.837230934	-0.000997168
cg11530028	1	1602585	LOC728661;CDK11B;CDK11B;CDK11B;CDK11B;CDK11B;CDK11B	0.579336284	0.912053734	0.902972158	0.009081576
cg03972505	1	1602656	LOC728661;CDK11B;CDK11B;CDK11B;CDK11B;CDK11B;CDK11B	0.410332465	0.894069048	0.880027252	0.014041796
cg06528340	1	1602685	LOC728661;CDK11B;CDK11B;CDK11B;CDK11B;CDK11B;CDK11B	0.986875998	0.933093768	0.932968862	0.000124906
cg13077472	1	1602745	CDK11B;CDK11B;SLC35E2B;SLC35E2B;CDK11B;CDK11B;CDK11B;CDK11B	0.942060197	0.876782105	0.877854948	-0.001072843
cg17939059	1	1602914	LOC728661;CDK11B;CDK11B;CDK11B;CDK11B;CDK11B;CDK11B	0.611893274	0.789604184	0.769885773	0.019718411
cg18288914	1	1603013	LOC728661;CDK11B;CDK11B;CDK11B;CDK11B;CDK11B;CDK11B	0.818819053	0.891900543	0.895979776	-0.004079232
cg03548463	1	1603847	LOC728661;CDK11B;CDK11B;CDK11B;CDK11B;CDK11B;CDK11B	0.69163439	0.835916495	0.824133352	0.011783143
cg09330116	1	1603934	LOC728661;CDK11B;CDK11B;CDK11B;CDK11B;CDK11B;CDK11B	0.577218111	0.881021193	0.86975262	0.011268573
cg00400654	1	1604298	LOC728661;CDK11B;CDK11B;CDK11B;CDK11B;CDK11B;CDK11B	0.924560442	0.851821281	0.849233255	0.002588025
cg04272838	1	1606206	LOC728661;CDK11B;CDK11B;CDK11B;CDK11B;CDK11B;CDK11B	0.465272003	0.935652873	0.922268623	0.01338425
cg02915803	1	1606292	LOC728661;CDK11B;CDK11B;CDK11B;CDK11B;CDK11B;CDK11B	0.76526158	0.890652288	0.902209129	-0.011556841
cg26932054	1	1606361	LOC728661;CDK11B;CDK11B;CDK11B;CDK11B;CDK11B;CDK11B	0.781388646	0.922292806	0.917775202	0.004517604
cg16990083	1	1606557	LOC728661;CDK11B;CDK11B;CDK11B;CDK11B;CDK11B;CDK11B	0.594288091	0.952240601	0.95880404	-0.006563438
cg12655137	1	1609388	CDK11B;CDK11B;CDK11B;CDK11B;CDK11B;LOC728661;CDK11B	0.973301703	0.865198769	0.865953743	-0.000754975
cg20251225	1	1609551	CDK11B;CDK11B;CDK11B;CDK11B;CDK11B;LOC728661;CDK11B	0.890664045	0.955324175	0.954198051	0.001126124
cg20429981	1	1609972	CDK11B;CDK11B;CDK11B;CDK11B;CDK11B;LOC728661;CDK11B	0.412517049	0.848364322	0.866681057	-0.018316735
cg01189072	1	1610660	CDK11B;CDK11B;CDK11B;CDK11B;CDK11B;LOC728661;CDK11B	0.395397307	0.942984287	0.930403097	0.01258119
cg11588584	1	1611937	CDK11B;CDK11B;CDK11B;CDK11B;CDK11B;LOC728661;CDK11B	0.291045827	0.803695549	0.81853874	-0.014843191
cg09825670	1	1611999	CDK11B;CDK11B;CDK11B;CDK11B;CDK11B;LOC728661;CDK11B	0.442224424	0.889580156	0.901710647	-0.012130491
cg15079481	1	1612535	CDK11B;CDK11B;SLC35E2B;SLC35E2B;CDK11B;CDK11B;CDK11B;CDK11B	0.622263018	0.873652775	0.863539463	0.010113312
cg20462449	1	1613704	CDK11B;CDK11B;CDK11B;CDK11B;CDK11B;LOC728661;CDK11B	0.643399809	0.872756682	0.86048926	0.012267421
cg21106418	1	1613911	CDK11B;CDK11B;CDK11B;CDK11B;CDK11B;LOC728661;CDK11B	0.544989541	0.731804277	0.746490534	-0.014686257
cg10065215	1	1613982	CDK11B;CDK11B;CDK11B;CDK11B;CDK11B;LOC728661;CDK11B	0.274045935	0.968197799	0.957196873	0.011000926
cg12042834	1	1614009	CDK11B;CDK11B;CDK11B;CDK11B;CDK11B;LOC728661;CDK11B	0.50729028	0.851297466	0.862220448	-0.010922982
cg14976190	1	1615736	CDK11B;CDK11B;CDK11B;CDK11B;CDK11B;LOC728661;CDK11B	0.716215699	0.970079994	0.972511984	-0.00243199
cg12135548	1	1617866	CDK11B;CDK11B;SLC35E2B;SLC35E2B;CDK11B;CDK11B;CDK11B;CDK11B	0.94294942	0.075533306	0.074847905	0.000685401
cg12100965	1	1623803	CDK11B;CDK11B;CDK11B;CDK11B;CDK11B;LOC728661;CDK11B	0.531948478	0.026844678	0.025017988	0.001826689
cg25414858	1	1623994	SLC35E2B;SLC35E2B;CDK11B;CDK11B;SLC35E2B;SLC35E2B;CDK11B;CDK11B;CDK11B;CDK11B	0.728128201	0.133069451	0.125152153	0.007917298
cg05972376	1	1624399	LOC728661;CDK11B;CDK11B;CDK11B;CDK11B;CDK11B;CDK11B	0.707235503	0.146618911	0.179742676	-0.033123764
cg19018051	1	1625395	LOC728661;CDK11B;CDK11B;CDK11B;CDK11B;CDK11B;CDK11B	0.840389235	0.526964841	0.532168959	-0.005204117
cg13440958	1	1625403	SLC35E2B;SLC35E2B;CDK11B;CDK11B;CDK11B;CDK11B;CDK11B;CDK11B	0.015771166	0.476649064	0.443854134	0.03279493
cg26114076	1	1625689	SLC35E2B;SLC35E2B;CDK11B;CDK11B;CDK11B;CDK11B;CDK11B;CDK11B	0.735952013	0.888980957	0.894419193	-0.005438235
cg23231093	1	1625702	LOC728661;CDK11B;CDK11B;CDK11B;CDK11B;CDK11B;CDK11B	0.908996894	0.774500199	0.769963134	0.004537066
cg04437922	1	1628249	CDK11B;CDK11B;CDK11B;CDK11B;CDK11B;CDK11B	0.182931909	0.799264297	0.748047485	0.051216812
cg24688574	1	1629525	CDK11B;CDK11B;CDK11B;CDK11B;CDK11B;CDK11B	0.602529333	0.753065424	0.759760194	-0.00669477
cg00341415	1	1630742	MMP23A;CDK11B;CDK11B;CDK11B;CDK11B;CDK11B;CDK11B	0.108107249	0.536543718	0.51603644	0.020507278
cg06750152	1	1630992	MMP23A;CDK11B;CDK11B;CDK11B;CDK11B;CDK11B;CDK11B	0.396691106	0.809609259	0.831477879	-0.021868619
cg10626236	1	1631100	MMP23A;CDK11B;CDK11B;CDK11B;CDK11B;CDK11B;CDK11B	0.939188937	0.598931994	0.596254465	0.002677529
cg27169263	1	1633373	CDK11B;CDK11B;CDK11B;CDK11B;CDK11B;CDK11B	0.856343254	0.807384022	0.812731739	-0.005347717
cg12437380	1	1635030	CDK11A;CDK11B;CDK11B;CDK11B;CDK11B;CDK11A;CDK11B;CDK11B	0.362479143	0.833608705	0.812402417	0.021206288
cg21932190	1	1635647	CDK11A;CDK11B;CDK11B;CDK11B;CDK11B;CDK11A;CDK11B;CDK11B	0.985474068	0.807694471	0.80811125	-0.000416779
cg12398752	1	1635750	CDK11B;CDK11B;CDK11A;CDK11A;CDK11B;CDK11B;CDK11B;CDK11B	0.797650002	0.867290688	0.862584402	0.004706286
cg05364761	1	1636187	CDK11A;CDK11B;CDK11B;CDK11B;CDK11B;CDK11A;CDK11B;CDK11B	0.914518108	0.867077487	0.863914129	0.003163358
cg15942579	1	1636620	CDK11B;CDK11B;CDK11A;CDK11A;CDK11B;CDK11B;CDK11B;CDK11B	0.318178293	0.927276932	0.916486002	0.010790931
cg00853237	1	1638309	CDK11A;CDK11B;CDK11B;CDK11B;CDK11B;CDK11A;CDK11B;CDK11B	0.915496699	0.782903647	0.786840359	-0.003936712
cg27047637	1	1639088	CDK11A;CDK11B;CDK11B;CDK11B;CDK11B;CDK11A;CDK11B;CDK11B	0.498334213	0.856919705	0.839852925	0.017066781
cg12048375	1	1639347	CDK11A;CDK11B;CDK11B;CDK11B;CDK11B;CDK11A;CDK11B;CDK11B	0.548465618	0.739807255	0.752374965	-0.01256771
cg25189483	1	1639749	CDK11A;CDK11B;CDK11B;CDK11B;CDK11B;CDK11A;CDK11B;CDK11B	0.753271093	0.854598722	0.847353233	0.007245489
cg24933755	1	1640702	CDK11A;CDK11B;CDK11B;CDK11B;CDK11B;CDK11A;CDK11B;CDK11B	0.835582004	0.850165505	0.853649	-0.003483494
cg11851198	1	1642075	CDK11A;CDK11B;CDK11B;CDK11B;CDK11B;CDK11A;CDK11B;CDK11B	0.822688197	0.83336596	0.839909648	-0.006543688
cg23611477	1	1644835	CDK11A;CDK11B;CDK11B;CDK11B;CDK11B;CDK11A;CDK11B;CDK11B	0.802950777	0.614604072	0.607353201	0.007250871
cg17964539	1	1645121	CDK11B;CDK11B;CDK11A;CDK11A;CDK11B;CDK11B;CDK11B;CDK11B	0.219060628	0.629444349	0.714550113	-0.085105764
cg10628909	1	1646882	CDK11A;CDK11B;CDK11B;CDK11B;CDK11B;CDK11A;CDK11B;CDK11B	0.70153302	0.877210572	0.868133459	0.009077113
cg20871579	1	1650919	CDK11B;CDK11B;CDK11A;CDK11A;CDK11B;CDK11B;CDK11B;CDK11B	0.925392543	0.922249433	0.921238516	0.001010917
cg21906539	1	1655213	CDK11B;CDK11B;CDK11B;CDK11B;CDK11A;CDK11B;CDK11A;CDK11B	0.43231804	0.449957763	0.43921763	0.010740133
cg16248785	1	1655629	CDK11B;CDK11B;CDK11B;CDK11B;CDK11A;CDK11B;CDK11A;CDK11B	0.718503656	0.019961454	0.018745756	0.001215698
cg25558285	1	1655781	CDK11A;CDK11A;CDK11B;CDK11B;CDK11B;CDK11B;CDK11B;CDK11B;CDK11B;CDK11B;CDK11B;CDK11A;CDK11A;CDK11B;CDK11B;CDK11B	0.104690819	0.035201346	0.038601305	-0.00339996
cg00062592	1	1655803	CDK11B;CDK11B;CDK11A;CDK11B;CDK11A;CDK11B;CDK11B;CDK11B	0.32688508	0.054686213	0.047962465	0.006723748
cg11198222	1	1655838	CDK11B;CDK11B;CDK11A;CDK11B;CDK11A;CDK11B;CDK11B;CDK11B	0.905022392	0.03255318	0.032919532	-0.000366352
cg00669623	1	1655867	CDK11B;CDK11B;CDK11A;CDK11B;CDK11A;CDK11B;CDK11B;CDK11B	0.741386412	0.085992219	0.088814001	-0.002821782
cg25253065	1	1655878	CDK11A;CDK11A;CDK11B;CDK11B;CDK11B;CDK11B;CDK11B;CDK11B	0.803172033	0.061567214	0.059238695	0.002328519
cg03009233	1	1655924	CDK11A;CDK11A;CDK11B;CDK11B;CDK11B;CDK11B;CDK11B;CDK11B	0.928324503	0.067969437	0.066983405	0.000986032
cg04243582	1	1655942	CDK11B;CDK11B;CDK11A;CDK11B;CDK11A;CDK11B;CDK11B;CDK11B	0.78552627	0.059907692	0.06188227	-0.001974577
cg15176125	1	1656587	CDK11A;CDK11A;CDK11B;CDK11B;CDK11B;CDK11B;CDK11B;CDK11B;SLC35E2	0.729457308	0.492031017	0.483296004	0.008735012
cg09353726	1	1656589	CDK11A;CDK11A;CDK11B;CDK11B;CDK11B;CDK11B;CDK11B;CDK11B;SLC35E2	0.838589884	0.414593171	0.419200399	-0.004607228
cg11572942	1	1656592	CDK11A;CDK11B;CDK11B;CDK11B;CDK11A;CDK11B;CDK11B;CDK11B	0.10147975	0.42376144	0.463725361	-0.039963921
cg14164956	1	1656943	CDK11A;CDK11B;CDK11B;CDK11B;CDK11A;CDK11B;CDK11B;CDK11B	0.679614315	0.903704079	0.908730831	-0.005026752
cg12833102	1	1658935	SLC35E2;SLC35E2	0.204291692	0.582579518	0.616606443	-0.034026925
cg13441524	1	1660110	?	0.275389616	0.409361449	0.419260368	-0.009898919
cg01677809	1	1662943	SLC35E2;SLC35E2	0.187680699	0.47586089	0.429379501	0.046481389
cg14054781	1	1663781	SLC35E2;SLC35E2	0.592949268	0.867232009	0.854880205	0.012351804
cg11987751	1	1663860	SLC35E2	0.594040808	0.372020115	0.347703872	0.024316243
cg10162318	1	1663924	SLC35E2;SLC35E2	0.909731918	0.850950598	0.848194853	0.002755746
cg07808326	1	1663938	SLC35E2;SLC35E2	0.977573025	0.887045907	0.887401239	-0.000355332
cg16324669	1	1664080	SLC35E2;SLC35E2	0.806040247	0.911697392	0.907237828	0.004459564
cg12213037	1	1666808	SLC35E2	0.976975342	0.080120837	0.080395507	-0.000274671
cg20620652	1	1666833	SLC35E2;SLC35E2	0.474892705	0.8416041	0.825283408	0.016320692
cg02332863	1	1666933	SLC35E2;SLC35E2	0.663001848	0.825533561	0.834799021	-0.00926546
cg25887748	1	1667281	SLC35E2;SLC35E2	0.672571632	0.795534566	0.782464695	0.013069871
cg04087434	1	1669123	SLC35E2	0.491032278	0.955150096	0.958710949	-0.003560854
cg13866156	1	1669148	SLC35E2	0.895620608	0.916201967	0.912366191	0.003835776
cg17456545	1	1669215	SLC35E2	0.823413263	0.753275338	0.746432648	0.00684269
cg02934509	1	1669413	SLC35E2	0.817872174	0.937390732	0.940352233	-0.002961501
cg27391816	1	1672644	SLC35E2	0.309395804	0.057421583	0.063551135	-0.006129552
cg16990280	1	1674679	SLC35E2	0.523325797	0.884372104	0.866050299	0.018321804
cg20597714	1	1677105	SLC35E2	0.409955964	0.020913318	0.033085548	-0.01217223
cg23983334	1	1677269	SLC35E2;SLC35E2	0.403715009	0.037830405	0.032448773	0.005381632
cg22824366	1	1677470	SLC35E2;SLC35E2	0.639678216	0.080416438	0.088498269	-0.008081832
cg22464455	1	1677536	SLC35E2;SLC35E2	0.540078985	0.062689685	0.05673348	0.005956205
cg13849007	1	1677539	SLC35E2	0.942821248	0.034349228	0.033958481	0.000390747
cg25394461	1	1677541	SLC35E2	0.757573542	0.067811667	0.069781564	-0.001969898
cg04789860	1	1677548	SLC35E2	0.299084734	0.052997587	0.04701819	0.005979397
cg17990871	1	1677678	SLC35E2	0.95115185	0.045192036	0.044848662	0.000343374
cg01512113	1	1680232	?	0.565484698	0.819013603	0.808002157	0.011011445
cg10515720	1	1680951	?	0.737094648	0.747135117	0.76064884	-0.013513723
cg20999797	1	1681921	?	0.966156375	0.721078061	0.722668563	-0.001590502
cg14018698	1	1683352	NADK	0.555517994	0.650403883	0.631302149	0.019101735
cg18763089	1	1683738	NADK	0.190457457	0.911716565	0.891396458	0.020320108
cg14027380	1	1683796	NADK	0.321177161	0.734021378	0.699722108	0.03429927
cg11163532	1	1683872	NADK	0.545599565	0.809270797	0.825605074	-0.016334276
cg03386811	1	1684063	NADK	0.032460484	0.972797598	0.951769708	0.02102789
cg22707691	1	1684095	NADK	0.453114282	0.921829954	0.911442564	0.01038739
cg10317445	1	1685553	NADK	0.671063351	0.919530299	0.925690897	-0.006160598
cg21580588	1	1685723	NADK	0.840809807	0.954651509	0.956719478	-0.002067968
cg15260978	1	1685832	NADK	0.723421879	0.802647048	0.796123188	0.00652386
cg12406875	1	1685854	NADK	0.724589407	0.854045122	0.847817602	0.00622752
cg05983502	1	1685970	NADK	0.765419643	0.896186917	0.901470502	-0.005283585
cg17282211	1	1686080	NADK	0.956462061	0.916409874	0.915159933	0.001249941
cg27433479	1	1687481	NADK	0.908070504	0.374079988	0.383434377	-0.009354389
cg26342907	1	1687532	NADK	0.409751887	0.970160959	0.964948004	0.005212955
cg11725331	1	1687729	NADK	0.819553584	0.859070305	0.864804533	-0.005734228
cg07015961	1	1687839	NADK;NADK;NADK;NADK	0.502021143	0.9110912	0.89547231	0.01561889
cg10543797	1	1688123	NADK	0.849050764	0.896394258	0.90057338	-0.004179121
cg18947110	1	1688383	NADK	0.945317572	0.837862531	0.83961369	-0.001751159
cg09233730	1	1688446	NADK	0.404903226	0.829896396	0.847814433	-0.017918036
cg15688635	1	1688550	NADK;NADK;NADK;NADK;NADK	0.983743428	0.865776393	0.866113712	-0.000337319
cg17010445	1	1688716	NADK;NADK;NADK;NADK	0.851568109	0.849147418	0.84606529	0.003082128
cg09185911	1	1688883	NADK	0.326782667	0.894203361	0.878774767	0.015428594
cg25031205	1	1688976	NADK	0.758719772	0.875438199	0.868787344	0.006650855
cg15578948	1	1689012	NADK	0.173977988	0.963582602	0.969871367	-0.006288765
cg04439557	1	1689452	NADK	0.816254277	0.879012911	0.876916569	0.002096342
cg08122070	1	1689610	NADK	0.964350974	0.922685023	0.923187182	-0.00050216
cg05152432	1	1689887	NADK	0.73930199	0.928875083	0.923884949	0.004990134
cg07328316	1	1690235	NADK;NADK;NADK;NADK	0.96592056	0.507010849	0.505528247	0.001482602
cg22906442	1	1690260	NADK;NADK;NADK;NADK	0.986202036	0.609377131	0.610027479	-0.000650348
cg08937102	1	1690389	NADK	0.057147568	0.62664804	0.580404405	0.046243634
cg15274273	1	1690610	NADK;NADK;NADK;NADK	0.128357352	0.634284329	0.591754016	0.042530313
cg11296110	1	1690811	NADK;NADK;NADK;NADK	0.769237235	0.823277582	0.833914171	-0.010636589
cg03606098	1	1690840	NADK	0.825860275	0.793036655	0.800832758	-0.007796102
cg18956079	1	1690982	NADK;NADK;NADK;NADK	0.269518247	0.495146631	0.521385091	-0.02623846
cg12552303	1	1691817	NADK	0.725304246	0.867634936	0.861266249	0.006368687
cg00423114	1	1691916	NADK	0.741221469	0.802120474	0.811885565	-0.009765092
cg21692735	1	1691997	NADK	0.765440719	0.951012052	0.953769064	-0.002757012
cg23159992	1	1692062	NADK	0.396376235	0.902730746	0.89451341	0.008217336
cg14778560	1	1693368	NADK	0.33893978	0.59126908	0.636915265	-0.045646185
cg15851414	1	1695247	NADK;NADK;NADK	0.12655131	0.292077291	0.329761746	-0.037684455
cg15824543	1	1695391	NADK	0.18478022	0.330365679	0.353265266	-0.022899587
cg00992048	1	1695585	NADK	0.767589248	0.117750788	0.121441312	-0.003690524
cg00343906	1	1696692	NADK	0.270378612	0.903904049	0.912312342	-0.008408294
cg27605903	1	1700594	NADK;NADK;NADK	0.90881312	0.871062381	0.873817378	-0.002754997
cg13185289	1	1707657	NADK;NADK;NADK	0.988234777	0.836755346	0.836361641	0.000393705
cg09182189	1	1709203	NADK	0.90368664	0.041336692	0.040899759	0.000436933
cg17157064	1	1709597	NADK	0.361536747	0.041688541	0.03869067	0.002997871
cg04407228	1	1710158	NADK	0.709383837	0.099424535	0.1013955	-0.001970965
cg10388316	1	1710208	NADK	0.182738302	0.022931206	0.026479018	-0.003547811
cg00997530	1	1710229	NADK	0.012588338	0.011524384	0.019379826	-0.007855442
cg00328972	1	1710237	NADK	0.820751272	0.022565267	0.023732201	-0.001166934
cg26421735	1	1710265	NADK	0.05810298	0.042783226	0.053622653	-0.010839427
cg12523155	1	1710346	NADK;NADK;NADK	0.704005326	0.02840785	0.030274722	-0.001866871
cg18509696	1	1710424	NADK;NADK;NADK	0.318933436	0.104951716	0.130401412	-0.025449696
cg25877525	1	1710442	NADK;NADK;NADK	0.152549721	0.34932434	0.378731442	-0.029407102
cg20045172	1	1710448	NADK;NADK;NADK	0.024028702	0.311194929	0.350218238	-0.039023309
cg25852883	1	1710453	NADK;NADK;NADK	0.955757503	0.428522334	0.42909739	-0.000575057
cg09932345	1	1710561	NADK	0.546047169	0.193891541	0.202776127	-0.008884586
cg02297801	1	1710663	NADK	0.544707202	0.791223626	0.809274689	-0.018051063
cg02400530	1	1710880	NADK;NADK;NADK	0.129481524	0.408081565	0.454762355	-0.04668079
cg17266431	1	1711069	NADK	0.980186471	0.863444583	0.862863143	0.00058144
cg19114248	1	1711393	NADK;NADK;NADK;NADK	0.6946656	0.808583354	0.796428859	0.012154495
cg05627004	1	1711530	NADK;NADK	0.981703476	0.139837546	0.139390484	0.000447062
cg11837076	1	1711588	NADK;NADK	0.501800886	0.603316841	0.583835725	0.019481116
cg18591364	1	1711620	NADK;NADK	0.165738696	0.418121575	0.404260286	0.013861289
cg04157786	1	1711635	NADK;NADK	0.738317056	0.641670072	0.628151969	0.013518104
cg14958032	1	1711661	NADK;NADK	0.81385314	0.552407658	0.546118585	0.006289073
cg00735586	1	1711716	NADK;NADK	0.306394397	0.610078677	0.583590331	0.026488346
cg23678594	1	1712021	?	0.118692118	0.121944893	0.153878115	-0.031933222
cg22877644	1	1712405	NADK	0.772776031	0.905398677	0.899263761	0.006134915
cg23834034	1	1712821	NADK	0.284717709	0.517172176	0.493697718	0.023474458
cg19083977	1	1712885	?	0.412621772	0.681173173	0.651216364	0.029956809
cg02769781	1	1713676	?	0.730185087	0.793666493	0.808491691	-0.014825198
cg24163210	1	1713944	?	0.532997027	0.861122011	0.847070278	0.014051733
cg00558749	1	1713950	?	0.874672993	0.887339252	0.890066346	-0.002727094
cg13461447	1	1714001	?	0.909323074	0.923056353	0.921035614	0.002020739
cg10207218	1	1714140	?	0.841949463	0.891707084	0.895080459	-0.003373375
cg05262191	1	1714271	?	0.13121079	0.80143484	0.823829913	-0.022395072
cg22376730	1	1715039	?	0.323099958	0.857317095	0.873222313	-0.015905218
cg04902899	1	1717822	GNB1	0.712634737	0.927177894	0.92317487	0.004003024
cg26568075	1	1718809	GNB1	0.654114332	0.846407501	0.855203053	-0.008795552
cg25314445	1	1718835	GNB1	0.723133174	0.904632751	0.899403039	0.005229712
cg12076692	1	1718852	GNB1	0.984920839	0.930307501	0.930122042	0.000185459
cg13336641	1	1720449	GNB1;GNB1;GNB1	0.80359351	0.790244212	0.785736236	0.004507977
cg16418734	1	1720537	GNB1	0.972087189	0.879256871	0.879933026	-0.000676155
cg06843553	1	1724917	GNB1;GNB1;GNB1	0.30380315	0.812031364	0.797517778	0.014513586
cg09292319	1	1725163	GNB1;GNB1;GNB1	0.711387609	0.845051889	0.851752684	-0.006700795
cg25666010	1	1726516	GNB1;GNB1;GNB1	0.882506869	0.891741725	0.888720707	0.003021018
cg25075731	1	1726615	GNB1;GNB1;GNB1	0.719172737	0.546470499	0.536508021	0.009962478
cg25069266	1	1726880	GNB1;GNB1;GNB1	0.923906665	0.891890267	0.893851756	-0.001961489
cg05722993	1	1727796	GNB1	0.368812728	0.889500509	0.87094597	0.018554539
cg08820807	1	1728075	GNB1;GNB1;GNB1	0.828475719	0.800123267	0.809462838	-0.009339571
cg15523212	1	1729345	GNB1;GNB1;GNB1	0.78040288	0.793431876	0.787322695	0.00610918
cg03335128	1	1731415	GNB1	0.458379226	0.920386344	0.911355555	0.00903079
cg26793463	1	1735887	GNB1	0.279348366	0.903152144	0.889836753	0.01331539
cg21422400	1	1747243	GNB1	0.721516396	0.902898893	0.907079735	-0.004180841
cg25480982	1	1748716	GNB1;GNB1;GNB1	0.608856521	0.848584109	0.831106466	0.017477644
cg20732440	1	1749888	GNB1;GNB1;GNB1	0.961484919	0.823636594	0.822159782	0.001476812
cg04397839	1	1750428	GNB1;GNB1;GNB1	0.923644755	0.865214642	0.866671805	-0.001457163
cg01729401	1	1750560	GNB1	0.231569829	0.927381874	0.915682218	0.011699656
cg02948693	1	1758610	GNB1;GNB1;GNB1	0.489741948	0.781141459	0.754482122	0.026659337
cg27021587	1	1758687	GNB1;GNB1;GNB1	0.811218216	0.788911775	0.797740551	-0.008828776
cg05368896	1	1760171	GNB1;GNB1;GNB1	0.280516881	0.575373337	0.630678523	-0.055305186
cg12134886	1	1763781	GNB1;GNB1;GNB1	0.977958273	0.906485456	0.906053692	0.000431764
cg01205154	1	1767173	GNB1;GNB1;GNB1	0.094823574	0.912962765	0.889017486	0.023945279
cg09535746	1	1772180	GNB1;GNB1;GNB1	0.326834085	0.744479457	0.783176432	-0.038696976
cg07068709	1	1772952	GNB1;GNB1;GNB1	0.4941876	0.911534838	0.90558346	0.005951378
cg04260676	1	1774322	GNB1	0.862941485	0.860098364	0.855248902	0.004849462
cg05813612	1	1779175	GNB1;GNB1;GNB1	0.559373172	0.923943348	0.916623858	0.007319489
cg18821813	1	1787424	GNB1;GNB1;GNB1	0.628978506	0.888277152	0.879002403	0.009274749
cg14527423	1	1788843	GNB1;GNB1;GNB1	0.358132745	0.526074151	0.55400141	-0.02792726
cg16677144	1	1790217	GNB1	0.316747787	0.119233306	0.104370174	0.014863132
cg14953148	1	1792846	GNB1;GNB1;GNB1	0.466732939	0.783421937	0.810448971	-0.027027035
cg12072340	1	1794548	GNB1;GNB1;GNB1	0.497024194	0.712359197	0.695281985	0.017077212
cg18162783	1	1795891	GNB1	0.466928551	0.915001966	0.902884908	0.012117058
cg04994975	1	1795945	GNB1	0.452335945	0.868265726	0.895131802	-0.026866076
cg26147268	1	1801236	GNB1;GNB1;GNB1	0.795372333	0.887351494	0.880740815	0.006610679
cg05925326	1	1803843	GNB1;GNB1;GNB1	0.538002592	0.790604216	0.766388	0.024216216
cg25599619	1	1804256	GNB1	0.461582639	0.911452526	0.890154275	0.021298251
cg16645714	1	1805390	GNB1;GNB1;GNB1	0.926234246	0.825103638	0.829616231	-0.004512593
cg09503310	1	1808158	GNB1;GNB1;GNB1	0.765456909	0.878820903	0.871891449	0.006929454
cg03445765	1	1809595	GNB1;GNB1;GNB1	0.421823445	0.92730663	0.919486696	0.007819934
cg11836949	1	1812359	GNB1	0.86886626	0.802956105	0.795645903	0.007310203
cg07432009	1	1815199	GNB1;GNB1;GNB1	0.991951966	0.924672169	0.924758399	-8.62E-05
cg03043696	1	1820656	GNB1	0.002781055	0.252137711	0.292646782	-0.040509071
cg19340909	1	1821422	GNB1	0.451681513	0.052675877	0.047931865	0.004744013
cg03716942	1	1821981	GNB1	0.657294133	0.031498648	0.034031453	-0.002532804
cg06196161	1	1822066	GNB1	0.752193504	0.0216329	0.020047051	0.001585849
cg23891190	1	1822194	GNB1	0.35452322	0.079217583	0.088674739	-0.009457156
cg01821754	1	1822399	GNB1;GNB1	0.67133974	0.099668034	0.093935521	0.005732513
cg17483139	1	1822401	GNB1;GNB1	0.031216574	0.03671337	0.028859404	0.007853966
cg04266169	1	1822862	GNB1	0.985102669	0.063225305	0.062784566	0.000440739
cg15827003	1	1822912	GNB1	0.409869723	0.081434373	0.092398608	-0.010964235
cg18854735	1	1822972	GNB1	0.870683344	0.065311994	0.067611394	-0.0022994
cg12150066	1	1823305	GNB1	0.823655437	0.05172334	0.053330813	-0.001607472
cg23982607	1	1823379	GNB1	0.760802419	0.055785716	0.057587652	-0.001801936
cg07380540	1	1825861	?	0.004753778	0.333956372	0.375877403	-0.041921031
cg16652392	1	1826227	?	0.787593708	0.534554653	0.526890212	0.007664441
cg26492771	1	1830566	?	0.152928828	0.451256858	0.472188208	-0.02093135
cg21776599	1	1830693	?	0.038036989	0.593813655	0.553253841	0.040559814
cg24706992	1	1833078	?	0.756728182	0.640308568	0.635791663	0.004516905
cg23936745	1	1837873	?	0.672320692	0.054476769	0.058194119	-0.00371735
cg00007800	1	1838518	?	0.113197681	0.43961325	0.424178011	0.015435239
cg09809474	1	1840100	?	0.239876363	0.110656887	0.134819948	-0.024163061
cg13918235	1	1840201	?	0.535541387	0.032454525	0.035157171	-0.002702646
cg16384593	1	1840436	?	0.552503379	0.189934627	0.180664242	0.009270385
cg00309462	1	1840482	?	0.428877299	0.04215745	0.035502191	0.006655258
cg23688809	1	1840730	?	0.340480934	0.03307437	0.040123354	-0.007048984
cg16926213	1	1841314	?	0.850993177	0.966559689	0.967915668	-0.001355979
cg09628503	1	1842629	?	0.885427101	0.855556142	0.851688117	0.003868026
cg22850508	1	1843940	?	0.557043685	0.253472297	0.263072034	-0.009599736
cg15102821	1	1844801	CALML6	0.294424501	0.045478189	0.038904898	0.006573292
cg01755342	1	1845396	CALML6	0.082943677	0.236483237	0.206575293	0.029907944
cg15819352	1	1845940	CALML6	0.532419089	0.469777203	0.443061375	0.026715828
cg06443644	1	1846046	CALML6	0.710415919	0.698057366	0.713680495	-0.015623128
cg11549166	1	1846098	CALML6	0.658968345	0.592525192	0.615537289	-0.023012097
cg22364929	1	1846154	CALML6	0.625190616	0.156036437	0.167109932	-0.011073495
[truncated: 864,092 more rows]
