# Supplementary material for: Ionizing radiations induce shared epigenomic signatures unraveling adaptive mechanisms of cancerous cell lines with or without methionine dependency
Source: Clin Epigenetics. 2021 Dec 1;13:212. doi: 10.1186/s13148-021-01199-y (PMC8638416; doi:10.1186/s13148-021-01199-y)
Supplement: Supplementary file 8 — Additional file 8: Table S4. Results from the epigenome-wide association study that assessed the effect of ionizing radiations on the DNA methylation profile comparing “End_Irradiation” vs. “End_No irradiation or Baseline” conditions in the MeWo cell line. [file 13148_2021_1199_MOESM8_ESM.csv]

CpG probe	Chromosome	Position	Gene	T Test P	Average (Cases)	Average (Controls)	Difference
cg14817997	1	10525	DDX11L1	0.026032542	0.860595101	0.829463692	0.031131409
cg26928153	1	10848	DDX11L1	0.694651393	0.890142882	0.88662444	0.003518442
cg16269199	1	10850	DDX11L1	0.162296662	0.799889717	0.776169159	0.023720558
cg13869341	1	15865	WASH5P	0.344124942	0.795949767	0.782654271	0.013295496
cg14008030	1	18827	WASH5P	0.180084588	0.625899167	0.611053973	0.014845194
cg12045430	1	29407	WASH5P	0.157889782	0.137727383	0.158692759	-0.020965376
cg20826792	1	29425	WASH5P	0.777533844	0.157792493	0.161931203	-0.004138711
cg20253340	1	68849	OR4F5	0.181969012	0.473802898	0.463456819	0.01034608
cg02404219	1	68889	OR4F5	0.237637014	0.869110337	0.854060277	0.01505006
cg21870274	1	69591	OR4F5	0.453507232	0.414491501	0.407485556	0.007005945
cg03130891	1	91550	?	0.158447019	0.073615226	0.046836706	0.02677852
cg04098293	1	129332	?	0.527832699	0.289760437	0.283023725	0.006736712
cg16382250	1	129946	?	0.207912286	0.670252447	0.641070197	0.029182251
cg24335620	1	135252	?	0.170969852	0.69732987	0.688058677	0.009271193
cg22463138	1	168956	?	0.23132927	0.674155815	0.650458211	0.023697604
cg16162899	1	449076	?	0.785703642	0.657928753	0.664237517	-0.006308764
cg01803908	1	529821	?	0.176725539	0.768045084	0.751685163	0.016359921
cg17149495	1	530959	?	0.669818373	0.594059062	0.581771488	0.012287574
cg22802167	1	533950	?	0.033860582	0.774658225	0.747100492	0.027557733
cg24669183	1	534242	?	0.071528764	0.359107424	0.329817113	0.029290312
cg17308840	1	542758	?	0.829011877	0.166141547	0.164363458	0.00177809
cg17866181	1	546984	?	0.619088133	0.901363482	0.895332284	0.006031198
cg25018832	1	564471	LOC101928626	0.156798156	0.05078823	0.061777932	-0.010989702
cg26679879	1	564501	LOC101928626	0.979379792	0.380416783	0.380208824	0.000207959
cg22519184	1	564504	LOC101928626	0.074775566	0.469877389	0.450242249	0.019635141
cg11894324	1	564925	LOC101928626	0.355673469	0.207052876	0.212787549	-0.005734673
cg24159721	1	565170	?	0.017361948	0.159980616	0.181928198	-0.021947582
cg02288058	1	565603	LOC101928626	0.996238566	0.188888687	0.188810443	7.82E-05
cg15174812	1	566172	?	0.981992221	0.164021623	0.163901904	0.000119719
cg12376350	1	566459	?	0.628864957	0.145192946	0.142175696	0.00301725
cg08477687	1	566570	MIR1977	0.639258078	0.280734682	0.270777779	0.009956903
cg00034556	1	566731	MIR1977	0.329989855	0.283913824	0.272022043	0.011891781
cg00645010	1	567113	MIR1977	0.505315332	0.140430797	0.157687358	-0.01725656
cg15394630	1	567206	MIR1977	0.66602045	0.13534381	0.138444622	-0.003100812
cg05001044	1	567312	MIR1977	0.664642143	0.204274864	0.207459111	-0.003184247
cg03344490	1	567348	MIR1977	0.388655232	0.104812204	0.109076929	-0.004264725
cg17501828	1	567358	MIR1977	0.884173628	0.206363948	0.205434366	0.000929582
cg11330075	1	567438	?	0.593540176	0.124485824	0.127466418	-0.002980594
cg23917638	1	567501	MIR1977	0.957981166	0.277045006	0.277815606	-0.0007706
cg18024856	1	567747	MIR1977	0.092835125	0.073553385	0.088594174	-0.015040789
cg18761878	1	568475	?	0.631850439	0.339827012	0.347165889	-0.007338877
cg27534567	1	568536	?	0.358125911	0.168737533	0.174834716	-0.006097182
cg08858441	1	569427	?	0.467351794	0.364806963	0.352334143	0.012472821
cg03348902	1	569603	?	0.950688728	0.173986208	0.173464416	0.000521792
cg01070250	1	569687	?	0.767838767	0.178004424	0.180822939	-0.002818515
cg21996134	1	663153	LOC100133331	0.694247514	0.270146787	0.275168558	-0.005021771
cg07264491	1	665298	LOC100133331	0.300992007	0.629428259	0.616047921	0.013380338
cg01577251	1	695763	?	0.299403477	0.778312052	0.76306708	0.015244973
cg13128577	1	700813	LOC100288069	0.982073174	0.747518802	0.747113131	0.00040567
cg15560884	1	710097	?	0.27962801	0.703356622	0.690614343	0.012742279
cg10037654	1	713921	?	0.035000414	0.053139676	0.0596662	-0.006526524
cg14057946	1	713985	?	0.555473132	0.072772088	0.077246559	-0.004474471
cg11422233	1	714002	?	0.780928493	0.075022698	0.073353488	0.00166921
cg16047670	1	714012	?	0.442876741	0.03489228	0.037929168	-0.003036888
cg18263059	1	714021	?	0.074054142	0.039506012	0.031223208	0.008282804
cg01014490	1	714177	?	0.686403025	0.0215086	0.019614351	0.001894249
cg11731845	1	714239	LOC100288069	0.311966206	0.22995336	0.240629571	-0.010676211
cg04231937	1	714526	?	0.741314962	0.041179466	0.043000442	-0.001820976
cg04496485	1	714565	?	0.121075218	0.06770551	0.057417434	0.010288075
cg24063007	1	714621	LOC100288069	0.779012964	0.027927849	0.028866277	-0.000938428
cg11380914	1	716050	?	0.453701781	0.865948455	0.856252539	0.009695916
cg10692041	1	716245	?	0.901329172	0.878264077	0.880248811	-0.001984735
cg23904010	1	716808	?	0.478479598	0.749722453	0.738150133	0.01157232
cg09961319	1	720026	?	0.698161598	0.859628945	0.867582002	-0.007953056
cg02339369	1	720220	?	0.079972375	0.845454739	0.888347419	-0.042892681
cg17505339	1	720865	?	0.57784222	0.896266354	0.889646831	0.006619522
cg20527398	1	739377	?	0.174590015	0.665866044	0.647580033	0.018286011
cg23790246	1	746863	?	0.09100896	0.887529081	0.871430894	0.016098187
cg20283468	1	752454	FAM87B	0.295915971	0.345931147	0.322937364	0.022993783
cg09499020	1	752495	FAM87B	0.378164938	0.106853471	0.086788036	0.020065435
cg16535257	1	752696	FAM87B	0.384938258	0.048917725	0.040511924	0.008405801
cg15979415	1	753223	FAM87B	0.9753597	0.148510826	0.148945218	-0.000434392
cg09989996	1	753376	?	0.707458307	0.255127592	0.261397357	-0.006269765
cg05887128	1	754244	FAM87B	0.293968763	0.829288883	0.814894203	0.01439468
cg11304639	1	754509	FAM87B	0.582498873	0.230490221	0.223034813	0.007455408
cg11954957	1	758829	?	0.067982429	0.812183039	0.776623326	0.035559713
cg01068023	1	761370	?	0.274051589	0.837415082	0.823662531	0.01375255
cg08167039	1	762232	NCRNA00115;LOC643837	0.023566299	0.050040654	0.039868788	0.010171867
cg20677962	1	762279	NCRNA00115;LOC643837	0.701119882	0.051387606	0.056208494	-0.004820888
cg24699430	1	762651	NCRNA00115;LOC643837	0.333353231	0.027603689	0.033442553	-0.005838864
cg11882405	1	762891	LINC00115;LINC01128;LINC01128;LINC01128;LINC01128;LINC01128;LINC01128	0.792307469	0.026745275	0.025675267	0.001070008
cg22394869	1	762912	NCRNA00115;LOC643837	0.933987264	0.019515481	0.019325552	0.000189929
cg02550592	1	762915	NCRNA00115;LOC643837	0.741075187	0.028172427	0.025924622	0.002247805
cg03213877	1	763116	NCRNA00115;LOC643837	0.522589319	0.043763779	0.041192793	0.002570985
cg19411932	1	763127	NCRNA00115;LOC643837	0.410617315	0.035807485	0.033327793	0.002479693
cg10677828	1	765630	LINC01128;LINC01128;LINC01128;LINC01128;LINC01128;LINC01128	0.05947685	0.794172008	0.776010898	0.01816111
cg08939496	1	765632	LOC643837	0.014103209	0.859361522	0.841745428	0.017616094
cg21482377	1	766792	LINC01128;LINC01128;LINC01128;LINC01128;LINC01128;LINC01128	0.121025266	0.872200552	0.854975576	0.017224976
cg05440980	1	766880	LINC01128;LINC01128;LINC01128;LINC01128;LINC01128;LINC01128	0.816451751	0.895519739	0.898752923	-0.003233184
cg22416599	1	766915	LINC01128;LINC01128;LINC01128;LINC01128;LINC01128;LINC01128	0.107050675	0.865276885	0.84870327	0.016573615
cg04747364	1	769886	LINC01128;LINC01128;LINC01128;LINC01128;LINC01128;LINC01128	0.12984286	0.872993055	0.847198244	0.025794811
cg26304905	1	771962	LINC01128;LINC01128;LINC01128;LINC01128;LINC01128;LINC01128	0.459895141	0.80102712	0.79192955	0.00909757
cg11255010	1	772147	LINC01128;LINC01128;LINC01128;LINC01128;LINC01128;LINC01128	0.1328557	0.837958423	0.815416695	0.022541728
cg20434134	1	778272	LINC01128;LINC01128;LINC01128;LINC01128;LINC01128;LINC01128	0.85613782	0.898383058	0.897329823	0.001053235
cg16736630	1	779995	LOC643837	0.179405805	0.577508515	0.548855059	0.028653457
cg21301391	1	782169	LINC01128;LINC01128;LINC01128;LINC01128;LINC01128	0.071542837	0.827783291	0.788971577	0.038811714
cg25838738	1	782245	LINC01128;LINC01128;LINC01128;LINC01128;LINC01128	0.162993073	0.690810498	0.66480836	0.026002138
cg20350716	1	782283	LINC01128;LINC01128;LINC01128;LINC01128;LINC01128	0.213913907	0.853595778	0.836927999	0.016667779
cg20836817	1	782862	LINC01128;LINC01128;LINC01128;LINC01128;LINC01128	0.190884045	0.736197945	0.721175868	0.015022076
cg03289899	1	783005	LINC01128;LINC01128;LINC01128;LINC01128;LINC01128	0.017890084	0.880243445	0.853876387	0.026367058
cg01793617	1	785628	LOC643837	0.950361287	0.533699383	0.532867103	0.00083228
cg19973220	1	785802	LINC01128;LINC01128;LINC01128;LINC01128;LINC01128	0.060272458	0.455663966	0.437144328	0.018519638
cg09139287	1	787398	LOC643837	0.057578245	0.499962067	0.475769957	0.02419211
cg05662829	1	787423	LOC643837	0.149806316	0.860028599	0.842561439	0.01746716
cg03440891	1	787506	LINC01128;LINC01128;LINC01128;LINC01128;LINC01128;LINC01128;LINC01128;LINC01128;LINC01128	0.597943253	0.569692919	0.564633863	0.005059056
cg22714517	1	788864	LOC643837	0.010425059	0.857003382	0.818221988	0.038781394
cg00168193	1	790667	?	0.443754233	0.556648183	0.551569082	0.005079101
cg14280098	1	791298	?	0.627378656	0.909730788	0.91514009	-0.005409302
cg15903280	1	793962	?	0.162812813	0.142402824	0.155320111	-0.012917287
cg06325811	1	796328	?	0.782998676	0.179292336	0.183019125	-0.003726789
cg08258224	1	800083	?	0.778785267	0.355274723	0.358448641	-0.003173918
cg20447754	1	801505	?	0.886381685	0.039986033	0.039301077	0.000684955
cg12285627	1	803059	?	0.613480987	0.593430382	0.589691186	0.003739196
cg05898754	1	805102	FAM41C	0.829161027	0.107847304	0.106189306	0.001657997
cg03128332	1	805338	FAM41C	0.225297609	0.051513094	0.059205291	-0.007692197
cg15994267	1	805352	FAM41C	0.043241821	0.340332491	0.325216171	0.01511632
cg16619049	1	805541	FAM41C	0.589217363	0.068405702	0.06560017	0.002805533
cg23100540	1	805554	FAM41C	0.533619448	0.162953193	0.155685926	0.007267267
cg27346986	1	805606	FAM41C	0.259587064	0.441269878	0.427831874	0.013438004
cg17698174	1	805746	FAM41C	0.465441004	0.488819761	0.468350674	0.020469087
cg13832055	1	806051	FAM41C	0.038929066	0.465546785	0.405701693	0.059845092
cg02793517	1	809006	FAM41C	0.372048733	0.547975489	0.535338897	0.012636593
cg01328860	1	809011	FAM41C	0.274326342	0.783066148	0.762162085	0.020904064
cg11938958	1	809532	FAM41C	0.989652175	0.487186259	0.487067065	0.000119193
cg16364132	1	810098	FAM41C	0.048707961	0.419508922	0.409093729	0.010415192
cg05475702	1	812248	FAM41C	0.05047091	0.728496579	0.681278621	0.047217957
cg01089781	1	812350	FAM41C	0.268940646	0.285464961	0.296595539	-0.011130578
cg18147296	1	812539	FAM41C	0.604118271	0.156561939	0.164538266	-0.007976327
cg05597748	1	812679	FAM41C	0.119767658	0.83183366	0.802491938	0.029341722
cg00111697	1	812760	FAM41C	0.334589403	0.262273355	0.252059754	0.010213602
cg10988531	1	813317	FAM41C	0.682695678	0.676695596	0.669225912	0.007469683
cg06919059	1	822774	?	0.679103653	0.381616795	0.368037675	0.01357912
cg05321646	1	824844	?	0.250368588	0.644692712	0.629168301	0.015524411
cg24373735	1	833555	?	0.392726646	0.658787896	0.636049585	0.022738311
cg13938959	1	834183	?	0.033885552	0.613989888	0.588381883	0.025608005
cg12445832	1	834295	?	0.087771197	0.068294582	0.075575628	-0.007281046
cg23999112	1	834356	?	0.363205259	0.283628335	0.270270016	0.013358319
cg11527153	1	837536	?	0.118561164	0.857389311	0.829676905	0.027712406
cg27573606	1	838379	?	0.192431447	0.944314832	0.937916429	0.006398402
cg04195702	1	838486	?	0.953222117	0.851482504	0.852196745	-0.000714241
cg01062849	1	838731	?	0.71032998	0.884024586	0.87987493	0.004149656
cg08128007	1	839435	?	0.328197924	0.363579054	0.350681858	0.012897196
cg23733394	1	839752	?	0.416993525	0.045688091	0.043305468	0.002382623
cg13371836	1	840274	?	0.572935307	0.024318918	0.021920681	0.002398238
cg04407431	1	840618	?	0.014340567	0.029964291	0.041780849	-0.011816559
cg13924672	1	840931	?	0.042251373	0.155478712	0.164829587	-0.009350875
cg10847807	1	840944	?	0.687604863	0.05423001	0.057634556	-0.003404546
cg20501011	1	841067	?	0.540147306	0.689238014	0.674220911	0.015017103
cg13565718	1	841289	?	0.049612531	0.841533884	0.862357551	-0.020823667
cg01097950	1	843491	?	0.484971498	0.33081674	0.346278548	-0.015461809
cg08900511	1	843581	?	0.745878503	0.593485838	0.589912332	0.003573506
cg04410003	1	844499	?	0.864539267	0.465392125	0.468822833	-0.003430708
cg12726839	1	845311	?	0.546118272	0.071213762	0.064354106	0.006859656
cg04364728	1	845810	?	0.611496375	0.099544619	0.103992409	-0.00444779
cg05151709	1	846155	?	0.700598203	0.303295157	0.306843535	-0.003548377
cg08546707	1	846195	?	0.671295894	0.452185689	0.446334404	0.005851285
cg01782097	1	846637	?	0.235064126	0.23580977	0.250814565	-0.015004796
cg20825023	1	846742	?	0.660626449	0.126705019	0.130657914	-0.003952895
cg12549180	1	847816	?	0.383605909	0.742937496	0.731423027	0.011514469
cg11851804	1	848379	?	0.637292439	0.17045893	0.165599431	0.0048595
cg06623778	1	848409	?	0.184549255	0.31454607	0.298522541	0.016023529
cg08186992	1	848523	?	0.760588063	0.317445219	0.313995681	0.003449538
cg17436295	1	848609	?	0.694952124	0.358108838	0.347878444	0.010230393
cg00613965	1	849447	?	0.205884464	0.373852773	0.389052077	-0.015199304
cg18865112	1	849540	?	0.460691081	0.260425551	0.275663115	-0.015237565
cg21407818	1	853925	FLJ39609	0.469027233	0.517339148	0.510734947	0.006604201
cg22226438	1	854766	FLJ39609	0.709493733	0.142964276	0.139184874	0.003779402
cg08029603	1	854824	FLJ39609	0.48906112	0.791437539	0.778149048	0.013288491
cg16347928	1	854838	FLJ39609	0.407690413	0.832707588	0.812853582	0.019854006
cg22699361	1	854918	FLJ39609	0.339517796	0.174940637	0.185180063	-0.010239426
cg03890988	1	854951	FLJ39609	0.49584759	0.085491897	0.091579578	-0.006087681
cg21786289	1	854966	FLJ39609	0.28150908	0.037714945	0.042042704	-0.004327759
cg13897241	1	855046	FLJ39609	0.557730607	0.177286367	0.171382491	0.005903875
cg12712429	1	855122	LOC100130417;LOC100130417	0.180825293	0.37070892	0.35238501	0.01832391
cg13176867	1	855425	FLJ39609	0.950803729	0.643844727	0.644460887	-0.00061616
cg15105996	1	855445	FLJ39609	0.479627839	0.674057578	0.662827826	0.011229752
cg02565062	1	855544	FLJ39609	0.099268256	0.080970979	0.09426537	-0.013294391
cg09856436	1	855649	FLJ39609	0.21211898	0.257251863	0.241844719	0.015407144
cg19159092	1	856059	FLJ39609	0.14078684	0.36335771	0.347855468	0.015502242
cg27050229	1	856693	?	0.325190853	0.118631608	0.12786805	-0.009236443
cg06931612	1	856914	?	0.329355723	0.160486381	0.170072217	-0.009585837
cg11407801	1	857657	?	0.574571279	0.340441457	0.347460205	-0.007018748
cg01197763	1	858362	?	0.17998803	0.804008351	0.78592699	0.018081361
cg01789792	1	858547	?	0.283544135	0.302756034	0.311755658	-0.008999624
cg16352085	1	859719	SAMD11	0.07545197	0.070886878	0.078268359	-0.007381481
cg04839849	1	859844	SAMD11	0.445691687	0.045533367	0.042294572	0.003238795
cg03725447	1	860008	SAMD11	0.415485428	0.115112057	0.123157686	-0.008045629
cg25215298	1	860022	SAMD11	0.71125398	0.020474867	0.022386007	-0.00191114
cg04672450	1	860185	SAMD11	0.792555845	0.077925449	0.079678431	-0.001752982
cg20341253	1	860469	SAMD11	0.846503357	0.030338124	0.029639273	0.000698851
cg27487046	1	860613	SAMD11	0.834216598	0.218803967	0.216605351	0.002198616
cg06091566	1	860621	SAMD11	0.468782066	0.156757587	0.14839172	0.008365867
cg03735847	1	860925	SAMD11	0.003263127	0.041845371	0.032202004	0.009643366
cg27009105	1	860962	SAMD11	0.115688649	0.029620906	0.036131794	-0.006510889
cg03180780	1	860965	SAMD11	0.461626728	0.035041597	0.03892417	-0.003882574
cg04531633	1	861090	SAMD11	0.940050736	0.03730116	0.036797646	0.000503514
cg09166659	1	861177	SAMD11;SAMD11	0.309446964	0.034967591	0.030305573	0.004662018
cg05527507	1	861265	SAMD11	0.265528681	0.07852602	0.087379104	-0.008853084
cg14324200	1	861317	SAMD11	0.247136104	0.07039811	0.075762801	-0.00536469
cg13856810	1	861886	SAMD11	0.31321654	0.060375451	0.056054508	0.004320943
cg02896266	1	864879	SAMD11	0.097335421	0.065369387	0.071607397	-0.00623801
cg13806162	1	865013	SAMD11	0.014837046	0.409905704	0.39715871	0.012746994
cg23225454	1	865583	SAMD11	0.253976858	0.82907329	0.814666775	0.014406515
cg00976181	1	865860	SAMD11	0.917988055	0.103769374	0.104471212	-0.000701838
cg10711230	1	867031	SAMD11	0.284907357	0.769249113	0.736610796	0.032638316
cg00145911	1	867938	SAMD11	0.001244956	0.697922264	0.644152004	0.05377026
cg13546858	1	869346	SAMD11	0.830530237	0.054392035	0.052915697	0.001476338
cg13692836	1	869368	SAMD11	0.176303971	0.107884991	0.098535134	0.009349857
cg06531475	1	870791	SAMD11	0.659051498	0.056593447	0.059377249	-0.002783802
cg06624358	1	870810	SAMD11	0.412966001	0.151779546	0.135100584	0.016678962
cg14156792	1	870958	SAMD11	0.521974866	0.061210486	0.06619263	-0.004982144
cg24997886	1	871033	SAMD11	0.364770196	0.053865265	0.049207746	0.00465752
cg01727431	1	871057	SAMD11	0.725085794	0.052111256	0.054242206	-0.00213095
cg10146935	1	871308	SAMD11	0.031978482	0.032515188	0.022957579	0.009557609
cg02439789	1	871441	SAMD11	0.726044971	0.055112211	0.057281996	-0.002169786
cg24362661	1	871546	SAMD11	0.222429052	0.053681107	0.049020345	0.004660762
cg05819296	1	871980	SAMD11	0.082584836	0.078742742	0.071222498	0.007520244
cg00582671	1	872235	SAMD11	0.231191859	0.792440454	0.806473177	-0.014032722
cg22485363	1	872385	SAMD11	0.926085995	0.162698091	0.163901072	-0.001202981
cg06036236	1	872737	SAMD11	0.721606973	0.662623707	0.657616847	0.00500686
cg03521652	1	874601	SAMD11	0.983200599	0.345604806	0.345208014	0.000396793
cg13904806	1	874697	SAMD11	0.306262527	0.965047971	0.955871074	0.009176897
cg03269716	1	874896	SAMD11	0.321972604	0.319200226	0.308296554	0.010903672
cg04121631	1	875345	SAMD11	0.345505502	0.056030993	0.049492124	0.006538869
cg14183444	1	875606	SAMD11	0.055184041	0.059871094	0.050210857	0.009660237
cg23440882	1	875880	SAMD11	0.35689321	0.033682758	0.028050242	0.005632515
cg23112672	1	876199	SAMD11	0.726211471	0.068814162	0.066907354	0.001906808
cg15896339	1	876249	SAMD11	0.975473969	0.051947179	0.051847792	9.94E-05
cg21801539	1	876320	SAMD11	0.963508809	0.03464586	0.034415297	0.000230562
cg02676653	1	876331	SAMD11	0.807717999	0.039308127	0.03843161	0.000876517
cg19669771	1	876454	SAMD11	0.362313475	0.079491776	0.08899531	-0.009503534
cg12454161	1	876551	SAMD11	0.519449848	0.133192475	0.137388279	-0.004195805
cg26477748	1	876816	SAMD11	0.795527968	0.076087882	0.077678358	-0.001590476
cg09180262	1	876870	SAMD11	0.405069818	0.060947532	0.056802343	0.004145189
cg24045482	1	876993	SAMD11	0.43817512	0.049003341	0.044249393	0.004753948
cg09988062	1	877489	SAMD11	0.787272351	0.045795541	0.046866689	-0.001071148
cg19724344	1	877647	SAMD11	0.42637846	0.095513301	0.09129761	0.004215691
cg06838427	1	877876	SAMD11	0.687590814	0.094516804	0.096985724	-0.00246892
cg10827460	1	879375	SAMD11	0.111880266	0.903639683	0.889339054	0.014300629
cg15742605	1	879383	SAMD11	0.447276597	0.901358033	0.888657215	0.012700818
cg09756115	1	879415	SAMD11	0.642084427	0.797247677	0.793362291	0.003885385
cg23731742	1	879958	NOC2L;SAMD11	0.409286533	0.278016459	0.268505497	0.009510962
cg24114126	1	881083	NOC2L	0.358853969	0.831068037	0.815067781	0.016000255
cg16952407	1	881269	NOC2L	0.287847996	0.694968138	0.67062889	0.024339248
cg06511482	1	882546	NOC2L	0.13003054	0.819887352	0.837409978	-0.017522627
cg17153432	1	883538	NOC2L	0.180797771	0.821857319	0.800962476	0.020894843
cg00113194	1	884869	NOC2L	0.023620828	0.816109081	0.768804208	0.047304873
cg02968844	1	884964	NOC2L	0.849487534	0.805930859	0.807943396	-0.002012538
cg16248916	1	886419	NOC2L	0.372394126	0.875611968	0.882591572	-0.006979604
cg20322444	1	886441	NOC2L	0.607800121	0.828680383	0.823068491	0.005611892
cg07983659	1	886485	NOC2L	0.522600682	0.706069484	0.691495506	0.014573979
cg11733071	1	886543	NOC2L	0.050840817	0.879265093	0.85268218	0.026582913
cg01394461	1	887576	NOC2L	0.146620867	0.631406207	0.611438032	0.019968175
cg09555360	1	888413	NOC2L	0.104163589	0.814121863	0.793221958	0.020899904
cg07701223	1	888957	NOC2L	0.210889012	0.90199664	0.890017606	0.011979034
cg13060902	1	889215	NOC2L	0.104524952	0.645142469	0.622344878	0.022797591
cg16608242	1	889533	NOC2L	0.039959183	0.919824847	0.902920717	0.01690413
cg21830050	1	891193	NOC2L	0.340887065	0.612147564	0.599776551	0.012371013
cg15684274	1	892857	NOC2L	0.163202143	0.8583134	0.827766824	0.030546576
cg16005420	1	892914	NOC2L	0.148548772	0.799473804	0.767076484	0.03239732
cg02452688	1	893414	NOC2L	0.69802762	0.136977202	0.133496638	0.003480564
cg21362926	1	894026	NOC2L	0.192154792	0.038617868	0.034836113	0.003781754
cg23430421	1	894037	NOC2L	0.705908388	0.037706772	0.03899663	-0.001289858
cg24664590	1	894056	NOC2L	0.324280306	0.033399981	0.030529784	0.002870197
cg08472719	1	894108	NOC2L	0.378738254	0.04614008	0.049563718	-0.003423638
cg03161767	1	894207	NOC2L	0.576903634	0.043765064	0.041567044	0.00219802
cg10207527	1	894257	NOC2L	0.384517331	0.088637755	0.081810521	0.006827234
cg04485075	1	894587	KLHL17;NOC2L	0.678764366	0.039065205	0.037609506	0.001455699
cg16389252	1	894601	KLHL17;NOC2L	0.288591282	0.038098501	0.035978298	0.002120204
cg19923810	1	894954	KLHL17;NOC2L	0.77903345	0.195745516	0.199155273	-0.003409757
cg25096313	1	895141	KLHL17;NOC2L	0.295996783	0.697894926	0.681916565	0.015978362
cg13713718	1	895864	NOC2L;KLHL17	0.928232587	0.421347248	0.420288871	0.001058377
cg22114309	1	895869	KLHL17;NOC2L	0.104998979	0.429612686	0.417833549	0.011779137
cg17368944	1	895983	NOC2L;KLHL17;KLHL17	0.547676008	0.094327653	0.088816003	0.00551165
cg11132698	1	895988	KLHL17;KLHL17;NOC2L	0.476496681	0.049293552	0.045756499	0.003537052
cg09789536	1	896226	KLHL17	0.540947469	0.215548714	0.205124804	0.01042391
cg26866020	1	896305	KLHL17	0.169312121	0.029744948	0.02410016	0.005644788
cg17505193	1	896310	KLHL17	0.313644388	0.028996586	0.033216044	-0.004219457
cg13802035	1	896316	KLHL17	0.538784708	0.022701638	0.01969877	0.003002868
cg07582955	1	896763	KLHL17	0.032231589	0.149242293	0.163266345	-0.014024052
cg16968662	1	897308	KLHL17	0.213315263	0.581327597	0.568064581	0.013263016
cg07696918	1	897500	KLHL17	0.89956983	0.74663919	0.748152433	-0.001513243
cg04359978	1	897590	KLHL17	0.427280417	0.470635011	0.464000886	0.006634124
cg07236207	1	897949	KLHL17	0.355267782	0.903322956	0.885806693	0.017516263
cg08198173	1	898670	KLHL17	0.249335268	0.759732721	0.743892032	0.015840689
cg01108617	1	898744	KLHL17	0.685900503	0.848886305	0.854926998	-0.006040692
cg03148373	1	898852	KLHL17	0.353222886	0.94874475	0.942575923	0.006168827
cg10644916	1	899000	KLHL17	0.129919912	0.844551465	0.824181804	0.020369661
cg01930745	1	899182	KLHL17	0.374186845	0.842872613	0.829024834	0.013847779
cg14860707	1	899515	KLHL17	0.122018325	0.895644432	0.882561927	0.013082505
cg14997037	1	900550	KLHL17;PLEKHN1;PLEKHN1	0.679613463	0.704006356	0.695086206	0.00892015
cg15648958	1	900832	PLEKHN1;KLHL17;PLEKHN1	0.885983171	0.856492271	0.854306025	0.002186246
cg03041482	1	900945	PLEKHN1;KLHL17;PLEKHN1	0.157401615	0.876448774	0.861609082	0.014839692
cg00328058	1	901062	PLEKHN1;KLHL17;PLEKHN1	0.402830454	0.68955523	0.6811268	0.008428431
cg02835406	1	901287	PLEKHN1;PLEKHN1	0.288868679	0.750758927	0.729211887	0.02154704
cg25742326	1	901449	PLEKHN1;PLEKHN1	0.589580396	0.361253145	0.353326722	0.007926423
cg12663811	1	901685	PLEKHN1;PLEKHN1	0.841891102	0.353989755	0.355865257	-0.001875502
cg07390924	1	901725	PLEKHN1;PLEKHN1	0.191791848	0.079340764	0.085184817	-0.005844053
cg10110857	1	901755	PLEKHN1;PLEKHN1	0.776855946	0.085271295	0.083597986	0.001673309
cg10375192	1	901799	PLEKHN1;PLEKHN1	0.230767857	0.209127916	0.220844411	-0.011716494
cg02056921	1	901892	PLEKHN1;PLEKHN1;PLEKHN1;PLEKHN1	0.83900411	0.07487462	0.073621173	0.001253447
cg21832150	1	902025	PLEKHN1;PLEKHN1	0.497759059	0.088307523	0.093934297	-0.005626774
cg24076968	1	902549	PLEKHN1;PLEKHN1	0.406471835	0.076184359	0.083814008	-0.007629649
cg12536471	1	902653	PLEKHN1;PLEKHN1	0.745897142	0.068158198	0.070581816	-0.002423618
cg06324192	1	903543	PLEKHN1;PLEKHN1	0.350534392	0.334530638	0.32426785	0.010262788
cg23493227	1	905250	PLEKHN1;PLEKHN1	0.072789632	0.718297762	0.706039485	0.012258277
cg23207077	1	905988	PLEKHN1;PLEKHN1	0.541469793	0.569937927	0.565655332	0.004282596
cg24396605	1	906122	PLEKHN1;PLEKHN1;PLEKHN1;PLEKHN1	0.587595007	0.53050468	0.525607471	0.004897209
cg22381068	1	906363	PLEKHN1;PLEKHN1	0.984365838	0.465745136	0.465528031	0.000217105
cg04865998	1	906965	PLEKHN1;PLEKHN1	0.037664143	0.54701871	0.520290406	0.026728304
cg07195057	1	907118	PLEKHN1;PLEKHN1	0.413238449	0.463229758	0.444267438	0.01896232
cg26679367	1	907618	PLEKHN1;PLEKHN1	0.078701446	0.498528249	0.458375645	0.040152604
cg06818851	1	907708	PLEKHN1;PLEKHN1	0.887342146	0.868825087	0.870474344	-0.001649257
cg10175834	1	908749	PLEKHN1;PLEKHN1	0.219775772	0.523092721	0.508592209	0.014500512
cg20691282	1	908754	PLEKHN1;PLEKHN1	0.177730924	0.782941887	0.75805626	0.024885627
cg23956473	1	909320	PLEKHN1;PLEKHN1	0.577756581	0.828533187	0.821406693	0.007126493
cg16352072	1	910223	PLEKHN1;PLEKHN1	0.424005201	0.496163198	0.484038456	0.012124742
cg25107893	1	911601	C1orf170	0.084683088	0.259230039	0.279727608	-0.020497569
cg05505459	1	911995	C1orf170	0.425689958	0.089235357	0.096470053	-0.007234696
cg23635910	1	912055	C1orf170	0.782704496	0.064023485	0.062176608	0.001846877
cg08546158	1	913322	PERM1;PERM1	0.210746631	0.091268426	0.081787714	0.009480712
cg08843537	1	914382	C1orf170	0.096372788	0.856224313	0.827904179	0.028320135
cg22348654	1	916058	C1orf170	0.149866888	0.518934625	0.4923278	0.026606825
cg18166741	1	916346	C1orf170	0.008196821	0.78940694	0.761245086	0.028161854
cg22699004	1	916498	C1orf170	0.091886589	0.713675837	0.687895728	0.02578011
cg09582238	1	916663	PERM1;PERM1	0.897543627	0.646060718	0.648208347	-0.002147629
cg10824915	1	916863	C1orf170	0.71065635	0.694032383	0.690076718	0.003955665
cg22599150	1	917118	C1orf170	0.205624908	0.494904853	0.479004004	0.015900848
cg20869814	1	917453	PERM1;PERM1;PERM1	0.731130719	0.116184063	0.119531896	-0.003347833
cg22579372	1	917548	PERM1;PERM1	0.15726619	0.039300661	0.034415675	0.004884986
cg22583825	1	917571	PERM1;PERM1	0.391035185	0.061213186	0.065094914	-0.003881728
cg15526941	1	917655	C1orf170	0.76053185	0.060656472	0.062533088	-0.001876615
cg10201533	1	917661	C1orf170	0.6492896	0.04130621	0.043541431	-0.002235221
cg11235921	1	917819	C1orf170	0.406532916	0.195880308	0.206828809	-0.010948501
cg11782208	1	917892	C1orf170	0.356452095	0.106977105	0.113582541	-0.006605435
cg11143486	1	918415	C1orf170	0.890753046	0.848532545	0.846747217	0.001785328
cg12199972	1	918526	PERM1;PERM1	0.474065512	0.582249947	0.574179083	0.008070865
cg00380574	1	918689	PERM1;PERM1	0.178459656	0.908187382	0.893111545	0.015075837
cg10381813	1	918696	C1orf170	0.592227972	0.83509288	0.824736267	0.010356613
cg15628028	1	919200	?	0.120925274	0.063135764	0.050776372	0.012359392
cg14350158	1	919422	?	0.547616974	0.036922442	0.040057002	-0.00313456
cg03394722	1	919916	?	0.6613066	0.134848595	0.138920907	-0.004072312
cg26114254	1	920580	?	0.058483496	0.936326084	0.923086607	0.013239477
cg03801109	1	921989	?	0.663723832	0.572215764	0.576146975	-0.003931211
cg10010734	1	922010	?	0.094844983	0.724025984	0.70213179	0.021894195
cg04983030	1	929243	?	0.029636625	0.835511626	0.784846174	0.050665452
cg03648020	1	931327	?	0.853339286	0.203731397	0.205050437	-0.001319041
cg01729262	1	933306	?	0.633278296	0.565247379	0.560858826	0.004388552
cg15882305	1	933388	?	0.764741086	0.847504741	0.841700423	0.005804318
cg15713103	1	933685	?	0.113014981	0.696139272	0.655134414	0.041004858
cg23552821	1	934036	?	0.319800515	0.240786554	0.23338721	0.007399344
cg05095110	1	934390	HES4;HES4	0.153546579	0.059947397	0.069574129	-0.009626733
cg15578015	1	934409	HES4;HES4	0.257502751	0.036763368	0.040328672	-0.003565303
cg23205003	1	934662	HES4;HES4	0.406593528	0.034324601	0.041546071	-0.007221471
cg17907238	1	934907	HES4;HES4	0.313573799	0.14888495	0.165606812	-0.016721862
cg02397514	1	935139	HES4;HES4	0.841061895	0.079308883	0.080544149	-0.001235266
cg00447632	1	935861	HES4;HES4	0.164453276	0.040172222	0.031780484	0.008391738
cg26339484	1	935863	HES4;HES4	0.497400581	0.044830343	0.048760752	-0.003930409
cg27430493	1	936091	HES4;HES4	0.895795991	0.068522967	0.069587495	-0.001064528
cg25066040	1	936229	HES4;HES4	0.738234003	0.069406112	0.067106408	0.002299704
cg27060622	1	936346	HES4;HES4	0.827067275	0.041311861	0.042485941	-0.001174081
cg08122545	1	936500	HES4;HES4	0.067232674	0.120983797	0.157446381	-0.036462584
cg15825501	1	936610	HES4;HES4	0.384040111	0.060031757	0.068868683	-0.008836927
cg13468764	1	936897	HES4;HES4	0.732392127	0.104100415	0.106077576	-0.001977161
cg26321643	1	936914	HES4;HES4	0.399691975	0.049371256	0.043712113	0.005659143
cg16578267	1	937048	HES4;HES4	0.007310814	0.072607475	0.087231041	-0.014623567
cg18977839	1	937409	?	0.398774073	0.164068223	0.135541071	0.028527152
cg09332175	1	938905	?	0.666913389	0.761010055	0.756447987	0.004562068
cg16034521	1	939448	?	0.324731542	0.725345902	0.706650133	0.018695769
cg10176463	1	940782	?	0.522621262	0.158011551	0.16609226	-0.008080708
cg25350899	1	941382	?	0.042611683	0.525156397	0.505682382	0.019474015
cg06771789	1	941898	?	0.44625461	0.399941485	0.409421047	-0.009479562
cg13219080	1	942161	?	0.912795993	0.401226427	0.399326787	0.00189964
cg09364122	1	942198	?	0.354019805	0.692821005	0.678129606	0.0146914
cg17142931	1	942295	?	0.220839268	0.121244716	0.136044036	-0.014799321
cg17006413	1	942451	?	0.608630534	0.365679067	0.374950831	-0.009271764
cg21472517	1	942471	?	0.469476062	0.079825465	0.08713501	-0.007309545
cg18019572	1	942489	?	0.547635838	0.081719498	0.078214782	0.003504716
cg22673826	1	942498	?	0.824523141	0.128542952	0.130314667	-0.001771715
cg10625579	1	942635	?	0.403790072	0.904549317	0.892686872	0.011862444
cg01922485	1	942696	?	0.551748153	0.953331535	0.948161782	0.005169753
cg12763038	1	943017	?	0.452707186	0.455012787	0.443089459	0.011923328
cg26155170	1	943064	?	0.99090141	0.347780594	0.347708751	7.18E-05
cg03125763	1	943619	?	0.894096294	0.88988102	0.886694472	0.003186548
cg26155520	1	943647	?	0.609419839	0.845138191	0.834411742	0.010726449
cg23691733	1	944093	?	0.339262503	0.878067965	0.86904842	0.009019545
cg04985032	1	944439	?	0.011978381	0.872322379	0.836442354	0.035880024
cg24004483	1	944783	?	0.080171964	0.813042467	0.788649929	0.024392538
cg23281018	1	944789	?	0.016015822	0.864623629	0.821226845	0.043396784
cg24157008	1	945321	?	0.313484071	0.707873833	0.677397269	0.030476563
cg25552017	1	945416	?	0.175882574	0.448363086	0.417716044	0.030647043
cg10984178	1	946099	?	0.94814343	0.777630589	0.776986505	0.000644084
cg26420561	1	946675	?	0.310520728	0.848657357	0.833902862	0.014754495
cg22020633	1	946683	?	0.487528917	0.467683041	0.459460373	0.008222668
cg01768082	1	946875	?	0.269274476	0.890221267	0.883113442	0.007107824
cg07589034	1	947003	?	0.717018558	0.879415194	0.873643049	0.005772145
cg22367159	1	947018	?	0.589796098	0.886257134	0.88018556	0.006071574
cg26837773	1	947091	?	0.009041827	0.552548788	0.507767256	0.044781532
cg15825373	1	947153	?	0.138724784	0.684046872	0.64754104	0.036505832
cg22618402	1	947210	?	0.554420791	0.892664019	0.88701507	0.005648949
cg06538872	1	947343	?	0.104676811	0.863796162	0.880448539	-0.016652377
cg22182593	1	947864	ISG15	0.016813959	0.468979272	0.436061214	0.032918058
cg25610492	1	948625	ISG15	0.188047848	0.071237378	0.05261572	0.018621657
cg08469540	1	948627	ISG15	0.046694498	0.075337819	0.048431772	0.026906046
cg20022511	1	948740	ISG15	0.803730519	0.043869824	0.04501296	-0.001143136
cg21503301	1	948814	ISG15	0.416786446	0.024980393	0.021815676	0.003164717
cg22115423	1	948819	ISG15	0.100611104	0.03045293	0.035681134	-0.005228205
cg23684711	1	948879	ISG15;ISG15	0.527571863	0.065322751	0.068623083	-0.003300332
cg08067365	1	948893	ISG15;ISG15	0.140079285	0.033999331	0.028988635	0.005010696
cg20062691	1	949392	ISG15	0.19018202	0.630733589	0.612711076	0.018022513
cg03811829	1	949449	ISG15	0.235603687	0.852475022	0.835404808	0.017070213
cg11211792	1	949634	ISG15	0.439614787	0.818049305	0.806527457	0.011521848
cg04788999	1	949850	ISG15	0.734612184	0.849186017	0.843997031	0.005188985
cg16526047	1	949893	ISG15	0.326260253	0.702717284	0.696120656	0.006596628
cg07123796	1	950971	?	0.004908841	0.196554922	0.167785868	0.028769054
cg26560020	1	952794	?	0.178025504	0.760481832	0.725984938	0.034496894
cg09363892	1	954619	AGRN	0.226631674	0.092308186	0.101958905	-0.009650718
cg03185752	1	954631	AGRN	0.253983937	0.054578174	0.049007199	0.005570975
cg15153791	1	955083	AGRN	0.365049509	0.028455498	0.031001646	-0.002546148
cg04336684	1	955147	AGRN	0.941402962	0.064989764	0.065270841	-0.000281076
cg22482746	1	955163	AGRN	0.660616149	0.035015933	0.033749971	0.001265962
cg25177113	1	955463	AGRN	0.646634527	0.052483674	0.055133919	-0.002650245
cg08223393	1	955701	AGRN	0.827717419	0.057848845	0.060236642	-0.002387797
cg07008945	1	955720	AGRN	0.120791507	0.019744397	0.01431983	0.005424567
cg11726631	1	955757	AGRN	0.706941576	0.043334019	0.045399277	-0.002065258
cg19813362	1	956108	AGRN	0.20741143	0.042630419	0.037298475	0.005331944
cg00299257	1	956217	AGRN	0.393817795	0.038474005	0.034410493	0.004063512
cg10046671	1	956299	AGRN	0.215097761	0.023869844	0.027511267	-0.003641424
cg24704476	1	956799	AGRN	0.640432085	0.267974324	0.273049473	-0.005075149
cg13917577	1	957119	AGRN	0.287138293	0.937651721	0.929804783	0.007846937
cg17801765	1	958274	AGRN	0.406028043	0.973132176	0.968195769	0.004936407
cg13100600	1	958351	AGRN	0.204145248	0.88171322	0.866041003	0.015672217
cg18272461	1	960761	AGRN	0.737876317	0.645621096	0.64126259	0.004358506
cg07787977	1	962651	AGRN	0.033983814	0.813111261	0.788678995	0.024432265
cg02632261	1	963599	AGRN	0.16194721	0.826510827	0.811928682	0.014582146
cg07396477	1	963887	AGRN	0.122603877	0.883711352	0.86606582	0.017645532
cg15574137	1	963896	AGRN	0.107839035	0.854625624	0.838942424	0.015683199
cg25774148	1	964497	AGRN	0.982993156	0.844992669	0.845224709	-0.00023204
cg17021880	1	964506	AGRN	0.472612555	0.704377445	0.69406236	0.010315085
cg02288964	1	967561	AGRN	0.746761863	0.565312979	0.562499986	0.002812993
cg02341264	1	967967	AGRN	0.486115201	0.908988075	0.901693669	0.007294406
cg06712559	1	968395	AGRN	0.805744292	0.574302152	0.570701913	0.003600238
cg17928920	1	968558	AGRN	0.093911659	0.402029628	0.38790299	0.014126637
cg14663984	1	969042	AGRN	0.689511527	0.642697177	0.627481843	0.015215334
cg16318112	1	969254	AGRN	0.020685506	0.963239883	0.943422678	0.019817205
cg09248054	1	969257	AGRN	0.606910408	0.949533305	0.945255824	0.004277481
cg15840462	1	969744	AGRN	0.401545935	0.845097225	0.829112741	0.015984484
cg24598973	1	969825	AGRN	0.71219005	0.818114425	0.811782147	0.006332277
cg16502826	1	970237	AGRN	0.185557419	0.644894289	0.630666938	0.014227352
cg18147233	1	970294	AGRN	0.5695432	0.802298394	0.795981476	0.006316918
cg20741620	1	972225	AGRN	0.289317694	0.807227028	0.797004621	0.010222407
cg00525597	1	973595	AGRN	0.167692509	0.617711288	0.592094199	0.025617089
cg26007962	1	973887	AGRN	0.603531526	0.555430738	0.5506102	0.004820538
cg27541454	1	975551	AGRN	0.389090905	0.91263511	0.908934321	0.003700788
cg25759916	1	975667	AGRN	0.046099846	0.359269588	0.342822758	0.01644683
cg01150641	1	976168	AGRN	0.007287602	0.105790091	0.076279363	0.029510728
cg23625715	1	976172	AGRN	0.495321959	0.036029595	0.032525873	0.003503722
cg26222311	1	976227	AGRN	0.028356464	0.032325266	0.04341075	-0.011085484
cg20594982	1	976707	AGRN	0.312093444	0.969283631	0.960265829	0.009017802
cg06819605	1	977003	AGRN	0.618466273	0.948199454	0.95143936	-0.003239906
cg14248627	1	977509	AGRN;AGRN	0.719544506	0.827150814	0.822940851	0.004209963
cg03790440	1	977896	AGRN	0.104419699	0.807859631	0.778993194	0.028866437
cg15475967	1	978398	AGRN	0.061102191	0.876353618	0.85103912	0.025314498
cg02138082	1	978573	AGRN	0.924233491	0.870009591	0.871168722	-0.001159131
cg10983617	1	978664	AGRN	0.998102388	0.934895254	0.93491373	-1.85E-05
cg24934837	1	979057	AGRN;AGRN	0.207152428	0.402845485	0.388378964	0.014466521
cg04029236	1	979063	AGRN;AGRN	0.913103758	0.822511087	0.824263914	-0.001752827
cg07407159	1	979484	AGRN	0.302053765	0.836352932	0.733567663	0.102785269
cg16657578	1	979589	AGRN	0.251113701	0.953002014	0.93549805	0.017503964
cg09134969	1	980304	AGRN	0.092478494	0.781216855	0.766301881	0.014914974
cg02635644	1	981164	AGRN	0.111996698	0.971006013	0.959950303	0.01105571
cg01711077	1	981222	AGRN	0.110863137	0.299321037	0.279666332	0.019654705
cg11471767	1	981226	AGRN;AGRN	0.262685099	0.505394993	0.521049571	-0.015654578
cg07501049	1	981392	AGRN	0.349930501	0.968572993	0.974717777	-0.006144784
cg14253035	1	981566	AGRN	0.499852572	0.844333689	0.834867084	0.009466605
cg12469361	1	982189	AGRN	0.247476501	0.892242226	0.875334819	0.016907407
cg24685837	1	982225	AGRN	0.058789373	0.850082466	0.835289815	0.014792652
cg20988802	1	982491	AGRN	0.165582848	0.847321109	0.830251553	0.017069556
cg02245706	1	982834	AGRN;AGRN;AGRN;AGRN	0.596871668	0.823645905	0.817081898	0.006564007
cg22379708	1	982918	AGRN	0.331980221	0.659873559	0.635419869	0.02445369
cg16026189	1	983039	AGRN	0.289680292	0.864180187	0.849187767	0.014992419
cg18380070	1	983260	AGRN	0.220966924	0.889312905	0.87695312	0.012359785
cg02494066	1	983386	AGRN	0.381914691	0.922046767	0.915058503	0.006988265
cg09792712	1	983545	AGRN	0.238814126	0.847809526	0.832907879	0.014901647
cg15469001	1	983611	AGRN	0.04695602	0.785406864	0.765250875	0.020155989
cg02742603	1	983729	AGRN;AGRN;AGRN;AGRN	0.11129413	0.772149179	0.752693172	0.019456007
cg08387293	1	984383	AGRN	0.075772573	0.53237049	0.517141288	0.015229201
cg24730157	1	984428	AGRN	0.904509155	0.364380288	0.367600171	-0.003219883
cg10309261	1	985075	AGRN;AGRN	0.680714507	0.885658578	0.880298565	0.005360013
cg23801338	1	985239	AGRN	0.34546035	0.953003546	0.961866459	-0.008862913
cg13244315	1	985393	AGRN	0.502659749	0.784710338	0.77473667	0.009973668
cg11708842	1	985752	AGRN;AGRN	0.074825436	0.701982955	0.660233709	0.041749247
cg11853970	1	986037	AGRN	0.831814938	0.842639337	0.840908897	0.001730441
cg08480609	1	986560	AGRN	0.746356719	0.88832103	0.892121146	-0.003800116
cg03120284	1	986894	AGRN	0.106554711	0.470721531	0.455279554	0.015441976
cg27561293	1	987169	AGRN;AGRN	0.590973767	0.985552706	0.983026892	0.002525815
cg04391811	1	987181	AGRN;AGRN;AGRN;AGRN	0.709165806	0.967180271	0.96830588	-0.001125609
cg12147785	1	987190	AGRN;AGRN;AGRN;AGRN	0.088650964	0.88668206	0.862739489	0.023942571
cg10490668	1	987502	AGRN	0.118332343	0.877923911	0.862424764	0.015499147
cg22627753	1	988623	AGRN	0.922704341	0.376355977	0.377179112	-0.000823135
cg04559824	1	989224	AGRN	0.155936024	0.758652218	0.747306111	0.011346107
cg07912402	1	989305	AGRN	0.882609193	0.969726796	0.970143485	-0.000416689
cg04274259	1	989392	AGRN	0.649133007	0.805373245	0.798405042	0.006968204
cg16903000	1	990293	AGRN	0.014469876	0.889432715	0.868758553	0.020674163
cg01757980	1	990319	AGRN;AGRN	0.360025963	0.75094253	0.738910957	0.012031574
cg12483930	1	990341	AGRN	0.315588175	0.803522062	0.790453058	0.013069005
cg02415349	1	990470	AGRN	0.28416079	0.850233804	0.840247388	0.009986417
cg14252395	1	990557	AGRN	0.102424493	0.7109922	0.699608031	0.011384169
cg02096324	1	991525	?	0.339786133	0.851730942	0.839761174	0.011969767
cg08262378	1	991533	?	0.422108603	0.617986952	0.613556939	0.004430012
cg13439946	1	991708	?	0.552568577	0.790868331	0.798514265	-0.007645934
cg08250879	1	993580	?	0.847835244	0.301226965	0.303169802	-0.001942838
cg12184864	1	994498	?	0.790590681	0.064865932	0.06334161	0.001524322
cg21607076	1	994582	?	0.271166066	0.099290935	0.079676031	0.019614904
cg12647165	1	994637	?	0.281123118	0.042522527	0.034934795	0.007587733
cg02482614	1	995013	?	0.622324674	0.035574376	0.038461576	-0.0028872
cg17098415	1	995021	?	0.00329959	0.040732145	0.050098984	-0.009366839
cg11308274	1	995026	?	0.054920174	0.0309519	0.022209205	0.008742695
cg08459564	1	995180	?	0.87152113	0.05736416	0.058378408	-0.001014248
cg04919596	1	996054	?	0.625757967	0.21882322	0.211459965	0.007363255
cg24678117	1	996294	?	0.811360397	0.84334142	0.846118665	-0.002777246
cg22169680	1	997269	?	0.207359345	0.82979849	0.812111361	0.017687129
cg10720997	1	997858	?	0.400072109	0.49462191	0.484228645	0.010393265
cg09908510	1	998347	?	0.655653987	0.440547115	0.443853551	-0.003306436
cg09123721	1	998638	?	0.118536873	0.641588565	0.615137068	0.026451497
cg11405655	1	999599	?	0.660327258	0.085549253	0.088025711	-0.002476458
cg25523405	1	999679	?	0.39238338	0.038180339	0.034980551	0.003199789
cg02105666	1	999724	?	0.337194976	0.029440391	0.025883556	0.003556835
cg21139076	1	999826	?	0.686155556	0.052294202	0.049415377	0.002878825
cg07549208	1	999888	?	0.938650138	0.060801667	0.059296609	0.001505057
cg21779088	1	1000856	?	0.95727477	0.913295363	0.913537362	-0.000242
cg26614117	1	1001511	?	0.143871598	0.488985331	0.46936286	0.019622471
cg06095202	1	1001867	?	0.99956101	0.783546187	0.783534298	1.19E-05
cg04891761	1	1001973	?	0.941302674	0.25914366	0.258296816	0.000846844
cg15500259	1	1002068	?	0.08031214	0.493447454	0.468719151	0.024728303
cg10955566	1	1003126	?	0.337791024	0.840242937	0.822085064	0.018157873
cg08709360	1	1003376	?	0.632747609	0.967219242	0.963259713	0.003959529
cg01244934	1	1003417	?	0.035698787	0.669263927	0.64598962	0.023274307
cg15899727	1	1003529	?	0.775597395	0.693116708	0.690072468	0.00304424
cg18432292	1	1003755	?	0.524505075	0.396311513	0.401218824	-0.004907311
cg24475622	1	1003851	?	0.668244137	0.652492008	0.644903245	0.007588763
cg07147720	1	1004260	?	0.269011869	0.033916792	0.029385531	0.004531261
cg24047311	1	1004464	?	0.070143461	0.025330346	0.01581631	0.009514036
cg16095440	1	1004775	?	0.100564403	0.023614655	0.01342075	0.010193905
cg08750554	1	1005100	?	0.748004539	0.097131246	0.100127315	-0.002996068
cg26702212	1	1005170	?	0.448376815	0.248277151	0.236888474	0.011388677
cg24517686	1	1005398	?	0.552950667	0.067973052	0.064107237	0.003865814
cg27222785	1	1008091	?	0.362874744	0.533380093	0.521167394	0.012212699
cg09864227	1	1008207	?	0.932589437	0.112145782	0.112761154	-0.000615372
cg26111997	1	1009281	RNF223	0.831542475	0.630545792	0.633217067	-0.002671276
cg07181843	1	1009445	?	0.166139975	0.715362918	0.703354861	0.012008057
cg25646531	1	1009741	RNF223	0.326477303	0.646724183	0.635980907	0.010743277
cg00478379	1	1009781	RNF223	0.908658731	0.160767058	0.161921163	-0.001154105
cg10782557	1	1010139	RNF223	0.763674829	0.67062654	0.679289924	-0.008663384
cg13754917	1	1010209	RNF223	0.932341329	0.648261116	0.646721955	0.00153916
cg10168544	1	1010769	RNF223	0.368035487	0.44160031	0.430879376	0.010720934
cg01912388	1	1011560	?	0.470533138	0.509083522	0.516415646	-0.007332124
cg14854474	1	1012526	?	0.598626789	0.395137045	0.386489097	0.008647948
cg01518906	1	1013276	?	0.458322903	0.324314381	0.317620549	0.006693832
cg14964771	1	1014356	?	0.645220316	0.309950548	0.314366244	-0.004415696
cg22044028	1	1015392	?	0.589693482	0.099704548	0.096785387	0.002919161
cg15576492	1	1015447	?	0.629050503	0.303903677	0.299965526	0.003938151
cg11200797	1	1016470	?	0.947539545	0.737157477	0.735996119	0.001161358
cg16383573	1	1017019	?	0.153268817	0.71037636	0.690904804	0.019471556
cg00305285	1	1017115	?	0.795294367	0.747828162	0.753237359	-0.005409196
cg24378253	1	1017383	C1orf159	0.313147006	0.971583697	0.965010073	0.006573624
cg04794393	1	1018118	C1orf159	0.041263258	0.88636554	0.869563211	0.01680233
cg17840536	1	1018254	C1orf159	0.17549903	0.90865925	0.887849278	0.020809972
cg19758750	1	1018479	C1orf159	0.527121414	0.854979926	0.844551113	0.010428812
cg16632098	1	1019524	C1orf159	0.122372059	0.738513476	0.716325008	0.022188468
cg18024260	1	1019860	C1orf159	0.34918391	0.969748659	0.97423442	-0.00448576
cg12924059	1	1019902	C1orf159	0.761372202	0.907810063	0.905201886	0.002608177
cg15099245	1	1019953	C1orf159	0.45531339	0.582671649	0.577943318	0.004728332
cg08039585	1	1020002	C1orf159	0.807365025	0.890528534	0.886509443	0.004019091
cg19734301	1	1020365	C1orf159	0.719618223	0.692789748	0.690270448	0.0025193
cg08470135	1	1020738	C1orf159	0.019229671	0.841991431	0.805671444	0.036319987
cg05035248	1	1020820	C1orf159	0.225210426	0.787017159	0.760350418	0.026666741
cg05041517	1	1021029	C1orf159	0.390128865	0.140195637	0.146012325	-0.005816688
cg15207999	1	1021210	C1orf159	0.429652875	0.81092819	0.80343755	0.00749064
cg26338735	1	1021299	C1orf159	0.949641598	0.853781245	0.854334193	-0.000552948
cg24437834	1	1022530	C1orf159	0.096259193	0.786263869	0.76845493	0.017808939
cg15565004	1	1022642	C1orf159	0.897122424	0.416845002	0.418208591	-0.001363589
cg19999567	1	1022900	C1orf159	0.075423422	0.668906226	0.626213185	0.042693041
cg19856606	1	1022932	C1orf159	0.203194217	0.908408656	0.892677568	0.015731088
cg12743165	1	1022995	C1orf159	0.282613028	0.831790831	0.815908781	0.01588205
cg04065236	1	1023150	C1orf159	0.288835404	0.836728711	0.825823477	0.010905234
cg04315086	1	1023163	C1orf159	0.316896111	0.905987396	0.917430706	-0.011443309
cg09358422	1	1023247	C1orf159	0.791831424	0.963883113	0.961704453	0.00217866
cg24523322	1	1023281	C1orf159	0.839113347	0.975342651	0.974427472	0.000915179
cg12612065	1	1023319	C1orf159	0.035334645	0.876264122	0.856616013	0.019648109
cg16060740	1	1023891	C1orf159	0.223651833	0.821170729	0.804108665	0.017062065
cg13870982	1	1024212	C1orf159	0.209482325	0.498796143	0.484938031	0.013858112
cg14010231	1	1024413	C1orf159	0.285419591	0.734619124	0.751551548	-0.016932425
cg22343299	1	1024513	C1orf159	0.558041023	0.966943421	0.969520037	-0.002576617
cg17596279	1	1024608	C1orf159	0.18560041	0.772359778	0.7590625	0.013297278
cg15322667	1	1026255	C1orf159	0.020819451	0.821488341	0.805446136	0.016042205
cg00648573	1	1026410	C1orf159	0.781497419	0.735908699	0.730763887	0.005144811
cg11144217	1	1027520	C1orf159	0.181793941	0.951702467	0.959443598	-0.007741131
cg10782633	1	1027572	C1orf159	0.508414002	0.977473209	0.973249416	0.004223794
cg27169685	1	1027716	C1orf159	0.608381708	0.838789394	0.832381773	0.006407621
cg06727198	1	1027729	C1orf159	0.906991129	0.51476156	0.515510705	-0.000749145
cg06375409	1	1028286	C1orf159	0.248900569	0.785127253	0.77032536	0.014801894
cg19307389	1	1028583	C1orf159	0.002029479	0.532166319	0.5021648	0.030001519
cg06444226	1	1028785	C1orf159	0.194159142	0.441525819	0.42589519	0.01563063
cg06181703	1	1028878	C1orf159	0.668862343	0.876231166	0.869561115	0.006670051
cg23812948	1	1030656	C1orf159	0.863492052	0.90901473	0.910262404	-0.001247674
cg17539962	1	1031460	C1orf159	0.86063444	0.887871526	0.885196379	0.002675146
cg26040075	1	1034421	C1orf159	0.225099743	0.514867994	0.498091548	0.016776446
cg24165743	1	1041884	C1orf159	0.048787182	0.8772394	0.857087169	0.020152231
cg05007472	1	1042420	C1orf159	0.76380892	0.959757875	0.957371782	0.002386093
cg01881456	1	1042451	C1orf159	0.126368476	0.847733434	0.823587153	0.02414628
cg00546078	1	1043888	C1orf159	0.130449759	0.950526937	0.939289481	0.011237455
cg16685990	1	1044287	C1orf159	0.459548285	0.956780844	0.965194752	-0.008413907
cg19860160	1	1045382	C1orf159	0.044226646	0.92041523	0.90341484	0.01700039
cg26405545	1	1045506	C1orf159	0.304529133	0.642442028	0.629448296	0.012993732
cg20961824	1	1046086	C1orf159	0.193275767	0.501859845	0.484191581	0.017668264
cg09762182	1	1046164	C1orf159	0.507804082	0.935274768	0.942455652	-0.007180884
cg11754357	1	1046230	C1orf159	0.169735871	0.866055043	0.853741418	0.012313625
cg05527091	1	1046324	C1orf159	0.943298835	0.964512271	0.964211839	0.000300432
cg12137247	1	1047475	C1orf159	0.434939164	0.494875734	0.47937642	0.015499314
cg24709745	1	1049864	C1orf159	0.100113093	0.896468689	0.88090082	0.015567868
cg08927102	1	1050110	C1orf159	0.614432632	0.917565003	0.922242689	-0.004677686
cg27302190	1	1050210	C1orf159	0.078827269	0.788418624	0.770638495	0.017780129
cg18025136	1	1050579	C1orf159	0.422418013	0.187448514	0.172196555	0.015251959
cg24638131	1	1050690	C1orf159	0.900281525	0.079883651	0.081450418	-0.001566768
cg14981312	1	1050737	C1orf159	0.268152566	0.050857069	0.05505578	-0.004198711
cg09383789	1	1051364	C1orf159	0.271261007	0.016564834	0.020885916	-0.004321082
cg27053169	1	1051523	C1orf159;C1orf159	0.362631119	0.109817841	0.122373408	-0.012555568
cg26541516	1	1051657	C1orf159;C1orf159	0.00050278	0.041458613	0.032173311	0.009285302
cg03956833	1	1051711	C1orf159;C1orf159	0.594223296	0.061210935	0.06371743	-0.002506495
cg08881995	1	1051895	C1orf159	0.491240863	0.015837523	0.013210194	0.002627328
cg03705284	1	1051907	C1orf159	0.496864067	0.018442545	0.021223722	-0.002781177
cg15030799	1	1052094	C1orf159	0.884860476	0.017095493	0.016392424	0.000703069
cg20156053	1	1052297	C1orf159	0.674714153	0.066265285	0.067627397	-0.001362112
cg10126324	1	1052600	C1orf159	0.356124433	0.145894741	0.136555506	0.009339235
cg06036677	1	1052664	C1orf159	0.806728706	0.179570562	0.177238629	0.002331933
cg10579718	1	1052886	C1orf159	0.198800692	0.91286142	0.904793086	0.008068333
cg16679343	1	1052949	C1orf159	0.001275415	0.49024414	0.463516713	0.026727427
cg19626656	1	1053027	C1orf159	0.171048657	0.897788546	0.884526227	0.013262319
cg18943819	1	1053794	?	0.83249993	0.295466221	0.293180323	0.002285898
cg10026356	1	1053900	?	0.26311564	0.740838676	0.717774819	0.023063857
cg19248961	1	1054743	?	0.830320246	0.085089859	0.086661813	-0.001571954
cg10177439	1	1055533	?	0.149803092	0.801206008	0.777191929	0.024014079
cg26346563	1	1056347	?	0.663402143	0.527156655	0.516008431	0.011148224
cg00918900	1	1057335	?	0.846829197	0.028882484	0.029556035	-0.000673551
cg27582017	1	1057683	?	0.018616839	0.029570548	0.02333817	0.006232378
cg10113217	1	1058077	?	0.66325175	0.3686281	0.372658046	-0.004029945
cg08899471	1	1058439	?	0.645945388	0.099543692	0.104858732	-0.00531504
cg11920144	1	1060947	?	0.147252354	0.120097255	0.100864243	0.019233012
cg20619296	1	1061521	?	0.162871989	0.822654864	0.807095849	0.015559015
cg18329352	1	1061585	?	0.187521637	0.698285118	0.664475968	0.03380915
cg25973293	1	1061647	?	0.863900926	0.857125469	0.853914691	0.003210778
cg27582546	1	1062237	?	0.107673313	0.366878459	0.343907834	0.022970625
cg03520879	1	1062793	?	0.017132489	0.755009805	0.735392389	0.019617416
cg06798288	1	1063186	?	0.932479645	0.45500294	0.453967927	0.001035013
cg23035597	1	1063527	?	0.374082913	0.430282923	0.446803598	-0.016520675
cg02838683	1	1063857	?	0.814900988	0.752727817	0.754918143	-0.002190326
cg08131937	1	1064069	?	0.074825887	0.840313991	0.819918255	0.020395735
cg22512779	1	1064122	?	0.278572276	0.553179232	0.540842801	0.012336431
cg23622235	1	1064942	?	0.027975629	0.820992497	0.788830057	0.03216244
cg17094363	1	1065864	?	0.377076099	0.735843468	0.722656271	0.013187197
cg09146328	1	1065894	?	0.311526986	0.286267004	0.272153267	0.014113737
cg21775619	1	1066087	?	0.618547282	0.158818913	0.165445098	-0.006626185
cg07179016	1	1066277	?	0.073105756	0.083033922	0.075231006	0.007802916
cg07203151	1	1066544	?	0.126219388	0.33879516	0.312045981	0.026749179
cg11750929	1	1067099	?	0.194170303	0.839472717	0.817334003	0.022138714
cg01776299	1	1067163	?	0.774912355	0.624877728	0.621542391	0.003335338
cg00300303	1	1067223	?	0.054351428	0.410606725	0.398580959	0.012025766
cg09032281	1	1067397	?	0.400956402	0.515375787	0.505024982	0.010350804
cg02852398	1	1068089	?	0.889344135	0.171025231	0.172366927	-0.001341696
cg18272703	1	1069929	?	0.2408265	0.860326708	0.837957787	0.022368921
cg05528516	1	1070040	?	0.963441383	0.149604344	0.150199433	-0.000595089
cg13361271	1	1070325	?	0.556128271	0.499220443	0.503624404	-0.004403961
cg25237545	1	1070967	LINC01342	0.245073309	0.170135777	0.155670893	0.014464884
cg09914843	1	1071435	LINC01342	0.049357149	0.794838572	0.759423957	0.035414616
cg15822328	1	1072197	?	0.618889921	0.640966446	0.634061273	0.006905173
cg07304255	1	1072259	LINC01342	0.453363883	0.074531643	0.079318241	-0.004786597
cg19925558	1	1072370	?	0.508577586	0.155172807	0.159085435	-0.003912628
cg22433276	1	1072642	?	0.397530091	0.040934795	0.036254505	0.00468029
cg06615380	1	1072902	?	0.852578634	0.038197831	0.03989969	-0.001701859
cg11071912	1	1073424	?	0.795170223	0.13409805	0.128892132	0.005205918
cg00812770	1	1073510	?	0.899147819	0.29640711	0.297864062	-0.001456952
cg16254267	1	1073529	?	0.137988874	0.234187718	0.24404981	-0.009862091
cg12274407	1	1074226	?	0.743010303	0.556588512	0.548106414	0.008482098
cg16639967	1	1074382	LINC01342	0.075004641	0.458755143	0.438617919	0.020137223
cg14824543	1	1076166	?	0.691303249	0.880443545	0.875820352	0.004623193
cg21862126	1	1076296	?	0.102910335	0.25356013	0.270136371	-0.01657624
cg12097325	1	1076431	?	0.283154347	0.41849636	0.410871802	0.007624558
cg15207968	1	1078147	?	0.490663807	0.112675341	0.10373427	0.008941071
cg12755103	1	1078519	?	0.847402698	0.339003513	0.336849189	0.002154324
cg19708306	1	1078901	?	0.311494664	0.286429676	0.29231869	-0.005889014
cg03760138	1	1079260	?	0.888215069	0.43460499	0.43756314	-0.00295815
cg24158844	1	1079561	?	0.492869925	0.503955695	0.511049151	-0.007093456
cg25772221	1	1079622	?	0.830091445	0.586049953	0.582764413	0.00328554
cg16140890	1	1082406	?	0.901791224	0.432950558	0.431567555	0.001383003
cg13395069	1	1082951	?	0.437854767	0.393836305	0.383307724	0.010528581
cg03228985	1	1083642	?	0.085566561	0.906656241	0.884483744	0.022172497
cg16989340	1	1084147	?	0.45444628	0.086052469	0.09268667	-0.0066342
cg20254790	1	1084473	?	0.381384733	0.247554367	0.25917693	-0.011622564
cg11811960	1	1085580	?	0.624829453	0.666467444	0.673607228	-0.007139784
cg04311266	1	1086777	?	0.417517035	0.797416398	0.785236652	0.012179746
cg05929553	1	1086836	?	0.238566755	0.855803074	0.843266589	0.012536485
cg10399850	1	1089668	?	0.72917161	0.836063961	0.8297868	0.006277161
cg08803531	1	1090812	?	0.458610153	0.914994263	0.907968641	0.007025622
cg12806826	1	1091669	?	0.62547358	0.339379272	0.334481212	0.00489806
cg15988843	1	1092940	?	0.075449429	0.032076246	0.024029031	0.008047215
cg23891858	1	1093212	?	0.370483532	0.097810819	0.085492554	0.012318265
cg14288281	1	1093457	?	0.089304308	0.130475506	0.150021181	-0.019545675
cg07213830	1	1093940	?	0.113180776	0.060804841	0.074911033	-0.014106192
cg09661118	1	1094764	?	0.187674149	0.803666115	0.777463775	0.02620234
cg02971920	1	1095607	?	0.207144087	0.879990944	0.86645999	0.013530955
cg06767191	1	1095737	?	0.210467803	0.466840519	0.447668311	0.019172208
cg15688253	1	1096717	?	0.308303197	0.57461094	0.561008637	0.013602303
cg22864340	1	1096765	?	0.358526364	0.330609477	0.32368621	0.006923267
cg10335452	1	1097027	?	0.008830776	0.060616655	0.048850301	0.011766355
cg06193359	1	1097179	?	0.571201828	0.186910103	0.18178549	0.005124614
cg13560058	1	1097233	?	0.429130129	0.361246897	0.351481324	0.009765573
cg00082285	1	1097270	?	0.547885178	0.574898304	0.580846271	-0.005947968
cg21778193	1	1098070	?	0.054836671	0.10287418	0.085845547	0.017028633
cg15489799	1	1098380	?	0.676141687	0.104871639	0.102273592	0.002598047
cg22521151	1	1098900	?	0.504789554	0.092748554	0.095300626	-0.002552072
cg00207921	1	1098992	?	0.848103433	0.039534023	0.038587776	0.000946247
cg20544808	1	1099051	?	0.424321738	0.199663257	0.192247726	0.007415531
cg18792131	1	1099166	?	0.570758869	0.258537399	0.268156274	-0.009618875
cg08090385	1	1099583	?	0.743400202	0.465058815	0.476205356	-0.011146542
cg08474826	1	1099630	?	0.715922432	0.541537789	0.544472164	-0.002934375
cg20185617	1	1099651	?	0.792963256	0.116601869	0.119102025	-0.002500156
cg04972348	1	1100035	?	0.863691536	0.225493034	0.222334173	0.003158861
cg06618740	1	1100126	?	0.466162339	0.143398487	0.151193121	-0.007794634
cg15414773	1	1100360	?	0.984694932	0.2759723	0.27621624	-0.00024394
cg21475076	1	1100493	?	0.702497291	0.542728204	0.536918037	0.005810166
cg14476334	1	1100557	?	0.658868452	0.296855161	0.29856975	-0.001714589
cg22109930	1	1101302	MIR200B	0.998658011	0.057974055	0.05798503	-1.10E-05
cg13449535	1	1101348	MIR200B	0.621669408	0.038464297	0.041806899	-0.003342602
cg07123481	1	1101431	MIR200B	0.531286961	0.219011869	0.210852286	0.008159582
cg01537494	1	1102276	MIR200B;MIR200A	0.898550681	0.401953549	0.400615806	0.001337743
cg02825344	1	1102294	MIR200B;MIR200A	0.508446057	0.494875604	0.486682622	0.008192982
cg02331673	1	1102389	MIR200B;MIR200A	0.550114866	0.093638321	0.089472713	0.004165608
cg11203990	1	1102417	MIR200B;MIR200A	0.639659386	0.077736062	0.080405123	-0.00266906
cg13362546	1	1102960	MIR200A;MIR429	0.334066006	0.280752192	0.269111311	0.011640881
cg21810793	1	1103225	MIR200A;MIR429	0.903730447	0.348309744	0.349703011	-0.001393267
cg25101291	1	1103235	MIR200A;MIR429	0.27760064	0.344869814	0.330432068	0.014437746
cg16561256	1	1103266	MIR200A;MIR429	0.390035499	0.751612538	0.740305647	0.011306891
cg26330479	1	1104257	MIR429	0.391472512	0.400673523	0.39405652	0.006617003
cg06967105	1	1104265	MIR429	0.926322271	0.178711643	0.177813617	0.000898026
cg23651812	1	1104366	MIR429	0.874801276	0.06870539	0.06713313	0.001572261
cg03528302	1	1104399	MIR429	0.641116879	0.103905714	0.108128199	-0.004222485
cg18348086	1	1104526	?	0.851051356	0.276679647	0.279881942	-0.003202295
cg23731501	1	1105317	?	0.499730251	0.495716326	0.445797245	0.049919081
cg14287724	1	1105518	?	0.361233685	0.850591462	0.838605077	0.011986385
cg25605174	1	1106175	?	0.995124201	0.182596658	0.182671904	-7.52E-05
cg26578072	1	1108521	TTLL10	0.540673057	0.196952573	0.200661448	-0.003708875
cg23857983	1	1108690	TTLL10	0.444241665	0.349737815	0.344164583	0.005573232
cg27631599	1	1108820	TTLL10	0.684764435	0.295188292	0.300399382	-0.00521109
cg14709479	1	1108924	TTLL10	0.679130243	0.075979658	0.074276135	0.001703523
cg14786652	1	1109192	TTLL10	0.494485843	0.764266028	0.77733002	-0.013063992
cg21288685	1	1109244	TTLL10	0.231293203	0.085012893	0.079169276	0.005843618
cg25544075	1	1109315	TTLL10	0.05178279	0.523479396	0.487752178	0.035727217
cg10143960	1	1109486	TTLL10	0.911212599	0.857273752	0.85588296	0.001390792
cg01511231	1	1109676	TTLL10	0.721421477	0.520600332	0.525995855	-0.005395523
cg03278726	1	1109832	TTLL10	0.970003572	0.591518454	0.591030158	0.000488296
cg15417666	1	1109840	TTLL10	0.245388895	0.561498054	0.574297159	-0.012799104
cg18770446	1	1109983	TTLL10	0.026049033	0.773428333	0.711102869	0.062325464
cg22047469	1	1110107	TTLL10	0.054097029	0.818179503	0.78621867	0.031960833
cg08933284	1	1111095	TTLL10	0.911725964	0.413718486	0.412995624	0.000722862
cg04206665	1	1113501	TTLL10	0.67975956	0.154616926	0.158313201	-0.003696275
cg18382926	1	1113624	TTLL10;TTLL10	0.395289264	0.030725639	0.032875851	-0.002150213
cg08844387	1	1114172	TTLL10;TTLL10	0.933944739	0.436309353	0.437783984	-0.001474631
cg16043700	1	1114523	TTLL10;TTLL10	0.305574973	0.676990655	0.672694521	0.004296134
cg19584957	1	1114579	TTLL10;TTLL10	0.166754716	0.509054395	0.490431267	0.018623129
cg07173112	1	1114698	TTLL10;TTLL10	0.623356569	0.289430429	0.296315377	-0.006884948
cg07841371	1	1114912	TTLL10;TTLL10	0.149289173	0.774740617	0.758801904	0.015938714
cg23275914	1	1114914	TTLL10;TTLL10	0.093302061	0.595025533	0.563877155	0.031148378
cg14220262	1	1114963	TTLL10;TTLL10	0.884728158	0.083769384	0.083005007	0.000764376
cg05555852	1	1115054	TTLL10;TTLL10;TTLL10	0.894267841	0.151043597	0.151930815	-0.000887218
cg02848157	1	1115070	TTLL10;TTLL10	0.314619188	0.377159057	0.362903149	0.014255908
cg24884961	1	1115083	TTLL10;TTLL10;TTLL10	0.919238966	0.151277221	0.15006617	0.001211051
cg17168771	1	1115378	TTLL10;TTLL10	0.095046835	0.316081652	0.331868875	-0.015787223
cg02014020	1	1115461	TTLL10;TTLL10	0.100371722	0.814037605	0.789574654	0.024462951
cg03340606	1	1115575	TTLL10;TTLL10	0.956908549	0.320501089	0.321356061	-0.000854972
cg17510786	1	1115729	TTLL10;TTLL10	0.239787533	0.458657628	0.448391086	0.010266542
cg19724260	1	1115858	TTLL10;TTLL10;TTLL10;TTLL10	0.465287002	0.085904452	0.08184294	0.004061511
cg05706898	1	1115920	TTLL10;TTLL10	0.585973676	0.063487826	0.060676961	0.002810866
cg14008593	1	1117473	TTLL10;TTLL10	0.433060252	0.203192231	0.193994659	0.009197573
cg00699898	1	1117562	TTLL10;TTLL10	0.986722754	0.096868848	0.096763446	0.000105402
cg16366262	1	1118157	TTLL10;TTLL10	0.787767323	0.065522755	0.063915821	0.001606934
cg08886036	1	1118934	TTLL10;TTLL10	0.091619143	0.651533412	0.633811346	0.017722066
cg06440474	1	1118965	TTLL10;TTLL10	0.59797885	0.349409973	0.357444728	-0.008034755
cg16053440	1	1119429	TTLL10;TTLL10	0.73635691	0.153384215	0.150419043	0.002965172
cg14278226	1	1120395	TTLL10;TTLL10	0.513722532	0.531159329	0.536556167	-0.005396837
cg23087108	1	1120617	TTLL10;TTLL10	0.176931076	0.215668898	0.227091674	-0.011422776
cg06910084	1	1121086	TTLL10;TTLL10	0.636163856	0.688180927	0.68414321	0.004037717
cg04808954	1	1124420	TTLL10	0.987333657	0.463095583	0.463451647	-0.000356064
cg10333212	1	1126163	TTLL10	0.222103	0.839301681	0.802479435	0.036822246
cg05652547	1	1131983	TTLL10	0.008761346	0.845160668	0.817343567	0.0278171
cg02852923	1	1132852	TTLL10	0.256762229	0.880759317	0.859038981	0.021720336
cg00146669	1	1132962	TTLL10	0.448265479	0.839325727	0.827464764	0.011860963
cg18411941	1	1132976	TTLL10	0.549634596	0.868380092	0.857852494	0.010527598
cg09021712	1	1133215	TTLL10	0.037110754	0.629816887	0.599439971	0.030376915
cg04154653	1	1133248	TTLL10	0.193736209	0.837480896	0.810506911	0.026973985
cg14000174	1	1133255	TTLL10	0.424702841	0.869524787	0.848595986	0.020928801
cg13089299	1	1133550	?	0.110322057	0.498355835	0.481177702	0.017178132
cg22723960	1	1134018	?	0.647576241	0.872244029	0.865340705	0.006903324
cg13360866	1	1135492	?	0.229717512	0.524433508	0.512029745	0.012403763
cg24807889	1	1135955	?	0.606218452	0.382139326	0.37800891	0.004130416
cg05952202	1	1136401	?	0.129560146	0.097262271	0.117641843	-0.020379572
cg04172501	1	1136430	?	0.456014621	0.064685533	0.057590294	0.007095239
cg22696995	1	1136667	?	0.020610801	0.062482543	0.054035286	0.008447257
cg23400617	1	1137099	?	0.184114472	0.084478521	0.094358613	-0.009880092
cg06778273	1	1137117	?	0.258266027	0.050425042	0.057496308	-0.007071266
cg18319381	1	1138931	TNFRSF18;TNFRSF18;TNFRSF18	0.830238123	0.387938726	0.390668109	-0.002729383
cg19413397	1	1139061	TNFRSF18;TNFRSF18;TNFRSF18	0.874198229	0.848086066	0.849628661	-0.001542595
cg12810734	1	1139603	TNFRSF18;TNFRSF18;TNFRSF18	0.707815307	0.410952454	0.406762812	0.004189642
cg16046810	1	1140664	TNFRSF18;TNFRSF18;TNFRSF18	0.308795453	0.55411202	0.54094546	0.01316656
cg22345205	1	1141084	TNFRSF18;TNFRSF18;TNFRSF18	0.868689296	0.044519688	0.043785487	0.000734201
cg21038584	1	1141226	TNFRSF18;TNFRSF18;TNFRSF18	0.093129696	0.836708897	0.816982572	0.019726325
cg19237691	1	1141617	TNFRSF18;TNFRSF18;TNFRSF18	0.063511273	0.299091314	0.320943036	-0.021851722
cg08641866	1	1141790	TNFRSF18;TNFRSF18;TNFRSF18	0.648549725	0.070761119	0.066688655	0.004072465
cg14886269	1	1141927	TNFRSF18;TNFRSF18;TNFRSF18	0.483678306	0.1232585	0.115350704	0.007907796
cg15706223	1	1141934	TNFRSF18;TNFRSF18;TNFRSF18	0.342346807	0.138530886	0.131465545	0.007065342
cg06097659	1	1141991	TNFRSF18;TNFRSF18;TNFRSF18;TNFRSF18;TNFRSF18;TNFRSF18	0.74026705	0.230395224	0.234001287	-0.003606063
cg04343794	1	1142132	TNFRSF18;TNFRSF18;TNFRSF18	0.242775404	0.170814855	0.154806776	0.016008079
cg07671976	1	1142215	TNFRSF18;TNFRSF18;TNFRSF18	0.116591549	0.050842235	0.043620382	0.007221853
cg25725823	1	1142254	TNFRSF18;TNFRSF18;TNFRSF18	0.312731893	0.067388548	0.073236818	-0.00584827
cg00086243	1	1142405	TNFRSF18;TNFRSF18;TNFRSF18	0.288086281	0.066030936	0.059719073	0.006311862
cg10583942	1	1142892	TNFRSF18;TNFRSF18;TNFRSF18	0.733094717	0.086527955	0.089149504	-0.002621549
cg07119157	1	1142932	TNFRSF18;TNFRSF18;TNFRSF18	0.723281089	0.132262804	0.133779171	-0.001516367
cg19092396	1	1143751	?	0.079196881	0.124718459	0.144358852	-0.019640392
cg12701018	1	1144005	?	0.772030074	0.264915383	0.260433139	0.004482244
cg25144135	1	1144012	?	0.657812193	0.147555703	0.151425924	-0.003870221
cg20996124	1	1144203	?	0.673161816	0.509575539	0.514129671	-0.004554132
cg16266669	1	1144558	?	0.364014161	0.446555397	0.440146621	0.006408776
cg02296931	1	1144658	?	0.713886884	0.508763035	0.499503574	0.00925946
cg15924570	1	1144724	?	0.193411374	0.482433386	0.4639508	0.018482585
cg15993652	1	1145618	?	0.640765348	0.829386289	0.810475038	0.018911251
cg25625296	1	1145848	?	0.850933933	0.459175076	0.461864639	-0.002689563
cg09503311	1	1146777	TNFRSF4	0.07785338	0.819698579	0.798071517	0.021627062
cg20544186	1	1146903	TNFRSF4	0.506575717	0.776479992	0.764091042	0.01238895
cg01437515	1	1148315	TNFRSF4	0.163543385	0.345206692	0.324245787	0.020960905
cg12759096	1	1148973	TNFRSF4	0.802706571	0.356408145	0.358160518	-0.001752373
cg22335801	1	1149091	TNFRSF4	0.280147751	0.1395911	0.150427174	-0.010836074
cg14661234	1	1149192	TNFRSF4	0.807440882	0.374267054	0.372711623	0.001555431
cg23166857	1	1149501	TNFRSF4	0.263776003	0.518819642	0.50689221	0.011927432
cg09586191	1	1149661	TNFRSF4	0.078237036	0.855400284	0.820915749	0.034484536
cg01341040	1	1149724	TNFRSF4	0.116372789	0.517636421	0.502271737	0.015364685
cg21616720	1	1150085	TNFRSF4	0.899728288	0.843405725	0.84558421	-0.002178486
cg21815220	1	1150410	TNFRSF4	0.738042782	0.465782169	0.462768953	0.003013216
cg17084044	1	1150416	TNFRSF4	0.052930438	0.453309559	0.43317934	0.020130218
cg16252905	1	1150936	TNFRSF4	0.744815616	0.491644865	0.496695065	-0.005050201
cg26312965	1	1152547	SDF4;SDF4	0.945179671	0.877898516	0.87880363	-0.000905114
cg09315878	1	1152580	SDF4;SDF4	0.770916797	0.935153558	0.931978308	0.00317525
cg01075305	1	1152914	SDF4;SDF4	0.188708822	0.965368396	0.957671211	0.007697185
cg03058163	1	1153338	SDF4;SDF4	0.350953938	0.45143126	0.435277123	0.016154136
cg03580801	1	1153690	SDF4;SDF4	0.146066237	0.915881464	0.906213486	0.009667978
cg19862782	1	1153924	SDF4;SDF4	0.053409004	0.774023306	0.75286117	0.021162136
cg12219387	1	1154157	SDF4;SDF4	0.915212822	0.964156397	0.963571476	0.000584921
cg11727921	1	1154318	SDF4;SDF4	0.077014007	0.791438792	0.77341431	0.018024482
cg01783406	1	1154347	SDF4;SDF4	0.031671718	0.907103109	0.878775963	0.028327146
cg14531564	1	1154853	SDF4;SDF4	0.113299461	0.960982806	0.946774503	0.014208303
cg09276842	1	1155026	SDF4;SDF4	0.560718585	0.957518945	0.961111615	-0.003592671
cg07548512	1	1155472	SDF4;SDF4	0.127313537	0.978784775	0.966532434	0.012252341
cg22798412	1	1156246	SDF4;SDF4	0.078679568	0.93259445	0.915123582	0.017470868
cg27477059	1	1156876	SDF4;SDF4	0.076304205	0.893728911	0.874364983	0.019363928
cg25578497	1	1156891	SDF4;SDF4	0.266844178	0.838320476	0.819311606	0.01900887
cg00656410	1	1157541	SDF4;SDF4	0.137839351	0.760344114	0.7242904	0.036053714
cg10206039	1	1157637	SDF4;SDF4	0.282978908	0.867998152	0.851542821	0.016455331
cg00062072	1	1157684	SDF4;SDF4	0.295234574	0.770137208	0.758746098	0.01139111
cg05818515	1	1158081	SDF4;SDF4	0.41198162	0.69362014	0.681798023	0.011822117
cg25282454	1	1158325	SDF4;SDF4	0.688254656	0.331475941	0.328705137	0.002770805
cg03467014	1	1158648	SDF4;SDF4	0.033301899	0.89492581	0.874744127	0.020181683
cg09819798	1	1159106	SDF4;SDF4	0.081389761	0.358548754	0.328434533	0.030114221
cg23082845	1	1159282	SDF4;SDF4	0.956623628	0.915911576	0.916420004	-0.000508427
cg04559485	1	1159328	SDF4;SDF4	0.637560379	0.907941818	0.905502738	0.00243908
cg21837391	1	1159412	SDF4;SDF4	0.048814415	0.831879442	0.808361828	0.023517613
cg05329510	1	1160657	SDF4;SDF4	0.241137103	0.845505174	0.828094682	0.017410492
cg17414873	1	1160713	SDF4;SDF4	0.047502507	0.819311278	0.794940621	0.024370657
cg03935783	1	1161069	SDF4;SDF4	0.769292162	0.982773234	0.984524102	-0.001750868
cg05638471	1	1161382	SDF4;SDF4	0.816506352	0.459339035	0.455786735	0.0035523
cg18367529	1	1161866	SDF4;SDF4	0.423699037	0.822409499	0.812152981	0.010256518
cg20300707	1	1162156	SDF4;SDF4	0.052129881	0.870879961	0.850960041	0.01991992
cg23963070	1	1162176	SDF4;SDF4	0.121853328	0.951753869	0.940808427	0.010945442
cg02974491	1	1162280	SDF4;SDF4	0.454211118	0.91546635	0.906207998	0.009258353
cg09812885	1	1162996	SDF4;SDF4	0.189070914	0.847737337	0.835857845	0.011879492
cg13470499	1	1163192	SDF4;SDF4	0.488828331	0.820592154	0.812024175	0.008567979
cg27310827	1	1163671	SDF4;SDF4	0.618169345	0.958136471	0.954311458	0.003825013
cg11257497	1	1163886	SDF4;SDF4	0.201102034	0.898782298	0.886925974	0.011856324
cg14965611	1	1163894	SDF4;SDF4	0.225861049	0.939652567	0.925544101	0.014108466
cg25619287	1	1164537	SDF4;SDF4	0.148506616	0.704889492	0.687335506	0.017553986
cg20014591	1	1165393	SDF4;SDF4	0.107467785	0.883334144	0.86050085	0.022833294
cg02224920	1	1166824	SDF4;SDF4;B3GALT6	0.788242026	0.06524176	0.066314062	-0.001072302
cg20871445	1	1166916	SDF4;SDF4;B3GALT6	0.549652265	0.04812637	0.045704664	0.002421706
cg14394203	1	1167497	B3GALT6;SDF4;SDF4	0.49310889	0.030842352	0.034199437	-0.003357084
cg13924635	1	1168432	SDF4;SDF4;B3GALT6	0.456802081	0.982909064	0.985850841	-0.002941777
cg08701814	1	1168528	B3GALT6;SDF4;SDF4	0.967316022	0.826920498	0.827501892	-0.000581395
cg22220310	1	1168541	SDF4;SDF4;B3GALT6	0.176251503	0.954293151	0.946167019	0.008126132
cg14477263	1	1168550	SDF4;SDF4;B3GALT6	0.089526728	0.941978645	0.929319526	0.012659119
cg08706355	1	1168984	B3GALT6;B3GALT6	0.75945182	0.837620161	0.83321849	0.004401671
cg07963816	1	1169972	B3GALT6;B3GALT6	0.458782805	0.931206071	0.937801	-0.00659493
cg07146103	1	1170069	B3GALT6;B3GALT6	0.269673153	0.681647072	0.676317901	0.005329172
cg25731959	1	1171952	?	0.027827788	0.873594029	0.841694606	0.031899424
cg14830045	1	1173264	?	0.410876314	0.40948673	0.419554671	-0.010067942
cg10784110	1	1173356	?	0.851072212	0.218181391	0.216207504	0.001973887
cg06964912	1	1173622	?	0.41257195	0.0506311	0.054353062	-0.003721962
cg12108798	1	1173916	?	0.660282227	0.185280797	0.180942852	0.004337944
cg00657094	1	1174190	?	0.034713581	0.878269218	0.856887067	0.021382151
cg20411340	1	1175370	?	0.616397174	0.092057181	0.095228221	-0.00317104
cg24034746	1	1175851	?	0.197353033	0.718948811	0.694349022	0.024599789
cg09331144	1	1176376	?	0.337970008	0.29452933	0.30350894	-0.00897961
cg10483828	1	1177703	?	0.098190677	0.438073193	0.428826703	0.00924649
cg07719599	1	1177886	FAM132A	0.437083404	0.44856617	0.438885865	0.009680305
cg00211609	1	1178039	FAM132A	0.366115603	0.327353024	0.340278815	-0.012925791
cg10378904	1	1178045	FAM132A	0.751840168	0.211471902	0.207888702	0.0035832
cg22512888	1	1178191	FAM132A	0.198419785	0.533815533	0.542399294	-0.00858376
cg24345856	1	1178245	FAM132A	0.716169381	0.35258082	0.349447864	0.003132956
cg21664227	1	1178654	FAM132A	0.9132255	0.137305521	0.138553524	-0.001248002
cg26362806	1	1178961	FAM132A	0.631415304	0.576684852	0.570761451	0.005923401
cg19666520	1	1179014	FAM132A	0.521693513	0.51891494	0.511824652	0.007090288
cg14329010	1	1179054	FAM132A	0.055988254	0.694207087	0.667033771	0.027173316
cg12345380	1	1180061	FAM132A	0.939851423	0.488567678	0.487705854	0.000861823
cg02279987	1	1181757	FAM132A	0.239447509	0.476419214	0.458673965	0.017745249
cg19236794	1	1181769	FAM132A	0.431498122	0.298839296	0.307464833	-0.008625537
cg04719903	1	1181956	FAM132A	0.086753973	0.075015725	0.091835925	-0.016820201
cg25594899	1	1182226	FAM132A	0.013344239	0.025257205	0.038541187	-0.013283981
cg06136878	1	1182228	FAM132A	0.989491387	0.043572901	0.043458543	0.000114358
cg14089984	1	1182418	FAM132A	0.80113102	0.030340969	0.031967251	-0.001626281
cg06443533	1	1182424	FAM132A	0.779490365	0.026806425	0.028455778	-0.001649353
cg26314055	1	1182658	FAM132A	0.40438173	0.032380993	0.035976776	-0.003595784
cg02751993	1	1183186	FAM132A	0.009241618	0.876952313	0.857288456	0.019663857
cg20747739	1	1183257	FAM132A	0.313523062	0.475733797	0.461680655	0.014053142
cg15582176	1	1183528	FAM132A	0.23674681	0.651428348	0.630913955	0.020514393
cg13440692	1	1186357	?	0.907766174	0.664362756	0.665689747	-0.001326992
cg10664344	1	1186506	?	0.122599002	0.587394553	0.567989974	0.019404579
cg17267508	1	1187974	?	0.261820681	0.741950719	0.723440334	0.018510385
cg19869091	1	1188173	?	0.214786453	0.937348136	0.923119337	0.0142288
cg08643618	1	1189466	UBE2J2;UBE2J2;UBE2J2;UBE2J2	0.82405649	0.951749289	0.953383498	-0.001634209
cg24701867	1	1189640	UBE2J2;UBE2J2;UBE2J2;UBE2J2	0.029885665	0.927451504	0.906457127	0.020994377
cg06361835	1	1189797	UBE2J2;UBE2J2;UBE2J2;UBE2J2	0.317477818	0.56925706	0.555171312	0.014085749
cg16176300	1	1190080	UBE2J2;UBE2J2;UBE2J2;UBE2J2	0.033506709	0.837938386	0.796647866	0.04129052
cg17469240	1	1190096	UBE2J2;UBE2J2;UBE2J2;UBE2J2	0.888391865	0.971484815	0.970978212	0.000506604
cg19081571	1	1190137	UBE2J2;UBE2J2;UBE2J2;UBE2J2	0.357849455	0.947128837	0.936819142	0.010309696
cg13689260	1	1190238	UBE2J2;UBE2J2;UBE2J2;UBE2J2	0.570396076	0.82135039	0.814803253	0.006547137
cg06754550	1	1190523	UBE2J2;UBE2J2;UBE2J2;UBE2J2	0.697818609	0.883826216	0.878843352	0.004982865
cg10518155	1	1190541	UBE2J2;UBE2J2;UBE2J2;UBE2J2	0.49028047	0.90788367	0.900941196	0.006942475
cg17784606	1	1190558	UBE2J2;UBE2J2;UBE2J2;UBE2J2	0.088629254	0.919484689	0.902118509	0.01736618
cg18153662	1	1190669	UBE2J2;UBE2J2;UBE2J2;UBE2J2	0.014837648	0.817542646	0.784194968	0.033347678
cg08733913	1	1190778	UBE2J2;UBE2J2;UBE2J2;UBE2J2	0.797405784	0.921377533	0.922636199	-0.001258665
cg02334770	1	1190798	UBE2J2;UBE2J2;UBE2J2;UBE2J2	0.338890441	0.829819496	0.817945736	0.01187376
cg03583709	1	1190932	UBE2J2;UBE2J2;UBE2J2;UBE2J2	0.012434596	0.880760141	0.854660285	0.026099856
cg13152599	1	1191774	UBE2J2;UBE2J2;UBE2J2;UBE2J2	0.411701684	0.851295856	0.844092884	0.007202971
cg23880637	1	1192492	UBE2J2;UBE2J2;UBE2J2;UBE2J2;UBE2J2;UBE2J2;UBE2J2;UBE2J2	0.187674422	0.845258545	0.831529885	0.01372866
cg22699977	1	1193746	UBE2J2;UBE2J2;LOC100128842;UBE2J2;UBE2J2	0.339011098	0.829914049	0.819328049	0.010586
cg10245314	1	1194603	UBE2J2;UBE2J2;LOC100128842;UBE2J2;UBE2J2	0.110771838	0.72183121	0.69517787	0.02665334
cg21583518	1	1195531	UBE2J2;UBE2J2;UBE2J2;UBE2J2	0.37074868	0.719931617	0.706937225	0.012994392
cg14661139	1	1195569	UBE2J2;UBE2J2;LOC100128842;UBE2J2;UBE2J2	0.192299768	0.902640734	0.89027765	0.012363084
cg17177602	1	1196457	UBE2J2;UBE2J2;LOC100128842;UBE2J2;UBE2J2	0.468685847	0.847733377	0.837699903	0.010033475
cg08884932	1	1196725	UBE2J2;UBE2J2;LOC100128842;UBE2J2;UBE2J2	0.830843654	0.65022254	0.647746093	0.002476447
cg11225330	1	1196747	UBE2J2;UBE2J2;LOC100128842;UBE2J2;UBE2J2	0.714250998	0.810810389	0.806883707	0.003926682
cg17869799	1	1197095	UBE2J2;UBE2J2;LOC100128842;UBE2J2;UBE2J2	0.190510791	0.737720776	0.813814676	-0.0760939
cg03525583	1	1197536	UBE2J2;UBE2J2;LOC100128842;UBE2J2;UBE2J2	0.532067714	0.917458875	0.913263789	0.004195086
cg04026747	1	1197551	UBE2J2;UBE2J2;LOC100128842;UBE2J2;UBE2J2	0.979236268	0.904207886	0.904457003	-0.000249118
cg19709095	1	1198047	UBE2J2;UBE2J2;LOC100128842;UBE2J2;UBE2J2	0.487888203	0.877447451	0.869555434	0.007892018
cg17848797	1	1198269	UBE2J2;UBE2J2;LOC100128842;UBE2J2;UBE2J2	0.584378653	0.891162532	0.885892408	0.005270124
cg12631550	1	1198509	UBE2J2;UBE2J2;UBE2J2;UBE2J2	0.47176151	0.899558054	0.89116361	0.008394444
cg21680388	1	1199037	UBE2J2;UBE2J2;UBE2J2;UBE2J2	0.239579771	0.828932909	0.809051216	0.019881694
cg22725197	1	1199718	UBE2J2;UBE2J2;UBE2J2;UBE2J2	0.312016143	0.832827594	0.817827167	0.015000427
cg02823370	1	1200452	UBE2J2;UBE2J2;UBE2J2;UBE2J2	0.104011433	0.049337706	0.057803183	-0.008465477
cg08486042	1	1200662	UBE2J2;UBE2J2;UBE2J2;UBE2J2	0.660942771	0.392813537	0.394318092	-0.001504556
cg07269843	1	1200858	UBE2J2;UBE2J2;UBE2J2;UBE2J2	0.295921488	0.079394583	0.08860754	-0.009212957
cg01341249	1	1201553	UBE2J2;UBE2J2;UBE2J2;UBE2J2	0.140149495	0.86974425	0.852979007	0.016765244
cg15578176	1	1201631	UBE2J2;UBE2J2;UBE2J2;UBE2J2	0.722088661	0.891240158	0.886360729	0.00487943
cg09906735	1	1202622	UBE2J2;UBE2J2;UBE2J2;UBE2J2	0.204894848	0.494798464	0.470155045	0.024643419
cg25674129	1	1202728	UBE2J2;UBE2J2;UBE2J2;UBE2J2	0.0290283	0.868295778	0.841688846	0.026606932
cg13375638	1	1202768	UBE2J2;UBE2J2;UBE2J2;UBE2J2	0.135819386	0.871927171	0.856111817	0.015815354
cg04296903	1	1203256	UBE2J2;UBE2J2;UBE2J2;UBE2J2	0.446456398	0.974179569	0.978076678	-0.003897109
cg26527092	1	1203337	UBE2J2;UBE2J2;UBE2J2;UBE2J2	0.910908938	0.818305989	0.819564653	-0.001258664
cg19816994	1	1203436	UBE2J2;UBE2J2;UBE2J2;UBE2J2	0.967801429	0.919292116	0.91898125	0.000310866
cg24658349	1	1203450	UBE2J2;UBE2J2;UBE2J2;UBE2J2	0.122885671	0.706597738	0.675092595	0.031505142
cg02859098	1	1203564	UBE2J2;UBE2J2;UBE2J2;UBE2J2	0.149207638	0.938553323	0.950990426	-0.012437103
cg22009470	1	1203660	UBE2J2;UBE2J2;UBE2J2;UBE2J2	0.735874366	0.89358546	0.904599512	-0.011014052
cg17599045	1	1204353	UBE2J2;UBE2J2;UBE2J2;UBE2J2	0.866985552	0.89064074	0.892101944	-0.001461203
cg16045223	1	1206372	UBE2J2;UBE2J2;UBE2J2;UBE2J2	0.796718896	0.576189929	0.5726054	0.003584528
cg23891364	1	1207789	UBE2J2;UBE2J2;UBE2J2;UBE2J2	0.205976497	0.174467426	0.158118548	0.016348878
cg21864845	1	1208426	UBE2J2;UBE2J2;UBE2J2;UBE2J2	0.88552303	0.062944976	0.062069682	0.000875294
cg02913364	1	1208573	UBE2J2;UBE2J2;UBE2J2;UBE2J2	0.969038914	0.06941791	0.069770794	-0.000352885
cg16717690	1	1208709	UBE2J2;UBE2J2;UBE2J2;UBE2J2	0.478589812	0.042791159	0.045541824	-0.002750665
cg09094385	1	1209130	UBE2J2;UBE2J2;UBE2J2;UBE2J2;UBE2J2;UBE2J2;UBE2J2;UBE2J2	0.564918503	0.051290544	0.053826173	-0.00253563
cg02581421	1	1209196	UBE2J2;UBE2J2;UBE2J2;UBE2J2;UBE2J2;UBE2J2;UBE2J2;UBE2J2	0.898150714	0.026908734	0.027526415	-0.000617681
cg03322129	1	1209673	UBE2J2;UBE2J2;UBE2J2;UBE2J2	0.293258997	0.039286641	0.041619675	-0.002333034
cg01794932	1	1209696	UBE2J2;UBE2J2;UBE2J2;UBE2J2	0.319512671	0.048752529	0.046281919	0.002470611
cg26163375	1	1209720	UBE2J2;UBE2J2;UBE2J2;UBE2J2	0.069518604	0.02104098	0.026730627	-0.005689647
cg22670128	1	1210100	UBE2J2;UBE2J2;UBE2J2;UBE2J2	0.623055133	0.512957057	0.517191401	-0.004234344
cg10410269	1	1210545	UBE2J2;UBE2J2;UBE2J2;UBE2J2	0.652626114	0.777403109	0.772194634	0.005208475
cg19933051	1	1210611	UBE2J2;UBE2J2;UBE2J2;UBE2J2	0.547194482	0.84961764	0.846011615	0.003606024
cg16626107	1	1211705	?	0.859529299	0.26725786	0.268981945	-0.001724084
cg06294324	1	1213332	?	0.26329141	0.873002127	0.864324461	0.008677666
cg27530087	1	1214164	?	0.059952021	0.860105571	0.834799101	0.025306469
cg14436909	1	1214313	?	0.630213156	0.855813021	0.850177646	0.005635375
cg06198843	1	1214315	SCNN1D;SCNN1D	0.074011463	0.909875813	0.893206084	0.016669729
cg16343995	1	1214354	SCNN1D;SCNN1D	0.767971048	0.777599734	0.775680463	0.001919271
cg00942814	1	1214601	?	0.345465808	0.882367222	0.873732713	0.008634509
cg07812848	1	1214622	?	0.625648325	0.944855194	0.939571646	0.005283548
cg24457425	1	1215155	SCNN1D;SCNN1D	0.113713459	0.808581141	0.773708389	0.034872751
cg10784146	1	1215296	SCNN1D;SCNN1D	0.70856132	0.916452127	0.911890928	0.004561199
cg06002705	1	1215902	SCNN1D;SCNN1D;SCNN1D	0.569396631	0.849078777	0.841202628	0.007876149
cg12120973	1	1215925	SCNN1D;SCNN1D;SCNN1D	0.331458079	0.767255189	0.740505403	0.026749786
cg19861048	1	1216347	SCNN1D;SCNN1D	0.247625894	0.776403683	0.765852874	0.010550809
cg13587552	1	1216441	SCNN1D;SCNN1D	0.071699707	0.391064467	0.37589919	0.015165277
cg11229611	1	1217103	SCNN1D;SCNN1D	0.594161579	0.156909906	0.15184716	0.005062746
cg06909630	1	1217130	SCNN1D;SCNN1D	0.547590939	0.173189216	0.166604384	0.006584832
cg17645946	1	1217455	SCNN1D;SCNN1D	0.021017549	0.790013848	0.762663516	0.027350333
cg27651942	1	1217467	SCNN1D;SCNN1D	0.560393496	0.214533657	0.219845558	-0.005311902
cg15419710	1	1217509	SCNN1D;SCNN1D	0.683541667	0.09739143	0.092976584	0.004414845
cg00825734	1	1217511	SCNN1D;SCNN1D;SCNN1D	0.865444723	0.059296883	0.060490484	-0.001193601
cg22421766	1	1217658	SCNN1D;SCNN1D;SCNN1D	0.458525145	0.08709945	0.091781875	-0.004682426
cg24576260	1	1217664	SCNN1D;SCNN1D;SCNN1D	0.006311658	0.144952338	0.174409226	-0.029456888
cg21203719	1	1218665	SCNN1D;SCNN1D	0.793136447	0.112598055	0.114122754	-0.001524699
cg24852892	1	1220092	SCNN1D;SCNN1D	0.17877219	0.891972025	0.872560927	0.019411098
cg22225577	1	1221823	SCNN1D;SCNN1D	0.555757396	0.52542585	0.535529992	-0.010104142
cg10119342	1	1222184	SCNN1D;SCNN1D	0.717967445	0.141354817	0.145045648	-0.00369083
cg06679168	1	1222370	SCNN1D;SCNN1D;SCNN1D;SCNN1D	0.826143563	0.585040984	0.582588876	0.002452108
cg16995668	1	1222895	SCNN1D;SCNN1D	0.016854031	0.296997005	0.312342854	-0.015345849
cg09870910	1	1222942	SCNN1D;SCNN1D	0.026583313	0.797329077	0.766228725	0.031100352
cg25151559	1	1223442	SCNN1D;SCNN1D	0.897882928	0.069296173	0.068418302	0.000877871
cg20674014	1	1225219	SCNN1D;SCNN1D	0.899048835	0.31251179	0.315215136	-0.002703346
cg18224942	1	1225781	SCNN1D;SCNN1D	0.48084863	0.124389087	0.130100395	-0.005711308
cg15683497	1	1226929	SCNN1D;SCNN1D	0.78834602	0.239524134	0.243486255	-0.003962122
cg20978193	1	1227307	SCNN1D;SCNN1D	0.374504505	0.480158367	0.489257229	-0.009098862
cg13681826	1	1227616	?	0.838024887	0.214803678	0.212666684	0.002136993
cg16380285	1	1228011	ACAP3	0.200051983	0.805649126	0.793193776	0.01245535
cg15994839	1	1228289	ACAP3	0.027656774	0.66345584	0.637028163	0.026427678
cg21265287	1	1228383	ACAP3	0.213802006	0.896597877	0.883848334	0.012749543
cg02506501	1	1228990	ACAP3	0.431176009	0.864412272	0.858082889	0.006329383
cg14728174	1	1229004	ACAP3	0.733216902	0.850820786	0.846248209	0.004572576
cg06818047	1	1229105	ACAP3	0.117779802	0.816475686	0.795398214	0.021077472
cg22161575	1	1229112	ACAP3	0.295835848	0.382885002	0.373392961	0.00949204
cg03003335	1	1229351	ACAP3	0.85580872	0.156654371	0.159825041	-0.00317067
cg01937247	1	1229534	ACAP3	0.801954494	0.828943651	0.825049195	0.003894456
cg01515136	1	1229589	ACAP3	0.002862825	0.839139672	0.801681218	0.037458454
cg17026072	1	1229790	ACAP3	0.340616246	0.973864617	0.967587339	0.006277278
cg13452079	1	1230146	ACAP3	0.873775196	0.78095216	0.783276066	-0.002323907
cg10093859	1	1230440	ACAP3	0.094865539	0.941376768	0.926865021	0.014511747
cg25106100	1	1230919	ACAP3	0.785745595	0.883183564	0.885506589	-0.002323025
cg03001234	1	1231000	ACAP3	0.998486183	0.815195642	0.815233509	-3.79E-05
cg27543922	1	1231878	ACAP3	0.442818928	0.932110992	0.924372506	0.007738486
cg18163062	1	1232482	ACAP3	0.046167255	0.836015889	0.820344578	0.01567131
cg14529643	1	1233542	ACAP3	0.434942436	0.863882573	0.851071191	0.012811381
cg25021451	1	1233658	ACAP3	0.284691964	0.862851098	0.857179596	0.005671502
cg04584842	1	1233709	ACAP3	0.243392305	0.809712019	0.785271556	0.024440463
cg18538985	1	1233799	ACAP3;ACAP3	0.405568849	0.786535177	0.778071672	0.008463505
cg19414302	1	1234354	ACAP3	0.539539619	0.052582393	0.04901398	0.003568414
cg22675767	1	1234367	ACAP3	0.67670023	0.071991783	0.07470804	-0.002716257
cg06981504	1	1234844	ACAP3	0.663161198	0.602789951	0.630935986	-0.028146035
cg06759632	1	1235430	ACAP3	0.30527433	0.544857536	0.530525487	0.014332049
cg17405058	1	1237203	ACAP3	0.779757237	0.862911263	0.859879881	0.003031382
cg17712416	1	1238436	ACAP3	0.110073512	0.848702795	0.829373434	0.019329361
cg25203980	1	1238595	ACAP3	0.979576983	0.845244322	0.844816337	0.000427985
cg02953397	1	1238678	ACAP3	0.848932149	0.913815579	0.911484555	0.002331024
cg18565510	1	1238702	ACAP3	0.214756224	0.738510498	0.720802662	0.017707836
cg27185793	1	1238797	ACAP3	0.416507571	0.383042167	0.37414454	0.008897627
cg09556527	1	1239259	ACAP3	0.98309614	0.526788239	0.526538527	0.000249712
cg07181952	1	1239999	ACAP3	0.492707047	0.385025275	0.372653111	0.012372165
cg22346297	1	1240439	ACAP3	0.27195497	0.08035587	0.089835701	-0.00947983
cg23310884	1	1241376	ACAP3	0.477293552	0.319146423	0.325025417	-0.005878994
cg26333156	1	1242730	PUSL1;ACAP3	0.038049341	0.057494354	0.047065671	0.010428683
cg00262415	1	1242732	PUSL1;ACAP3	0.578174476	0.034812671	0.033356809	0.001455862
cg27440283	1	1242757	PUSL1;ACAP3	0.794106314	0.063462867	0.06492505	-0.001462183
cg00086266	1	1242895	PUSL1;ACAP3	0.20681043	0.055626229	0.064083269	-0.00845704
cg19323338	1	1242997	PUSL1;ACAP3	0.946027666	0.050376112	0.050926994	-0.000550882
cg24157952	1	1243003	PUSL1;ACAP3	0.994138015	0.054935009	0.055014944	-7.99E-05
cg15042692	1	1243460	ACAP3;PUSL1	0.237866377	0.024008726	0.021439579	0.002569146
cg07425625	1	1243562	PUSL1;ACAP3	0.497426032	0.016725646	0.01973154	-0.003005895
cg04840417	1	1243573	PUSL1;ACAP3	0.804001207	0.032555587	0.033832937	-0.00127735
cg16887862	1	1243669	PUSL1;ACAP3	0.086095679	0.049127918	0.055383643	-0.006255726
cg25201327	1	1243747	PUSL1;ACAP3	0.846014566	0.025033816	0.025649865	-0.000616049
cg15868629	1	1243820	ACAP3;PUSL1	0.319821577	0.034596756	0.028529302	0.006067454
cg27642349	1	1243825	ACAP3;PUSL1	0.638410095	0.026199707	0.029027732	-0.002828025
cg26214604	1	1243839	ACAP3;PUSL1	0.727942091	0.040989191	0.04293257	-0.001943379
cg18224588	1	1244356	ACAP3;PUSL1	0.223410993	0.032314739	0.035774354	-0.003459614
cg25536368	1	1244478	ACAP3;PUSL1;PUSL1	0.798328188	0.034044857	0.03330636	0.000738497
cg00903892	1	1244590	ACAP3;PUSL1	0.428286035	0.056620461	0.059553161	-0.0029327
cg14488957	1	1244644	ACAP3;PUSL1	0.622946918	0.063261009	0.065794556	-0.002533547
cg06085743	1	1245014	PUSL1	0.619293698	0.071067259	0.074819183	-0.003751925
cg05397202	1	1245040	PUSL1	0.57147266	0.130509536	0.133034936	-0.0025254
cg23931819	1	1245076	PUSL1	0.227652599	0.518297729	0.491668246	0.026629483
cg02506753	1	1245184	PUSL1	0.212626445	0.450698152	0.435257697	0.015440455
cg05362521	1	1245697	PUSL1	0.124350048	0.849565308	0.83556583	0.013999477
cg05724097	1	1245708	PUSL1	0.73200041	0.822382862	0.814254337	0.008128525
cg26369180	1	1246414	PUSL1	0.075559669	0.785742835	0.765571493	0.020171343
cg19383909	1	1246907	PUSL1	0.103549003	0.837187218	0.80782413	0.029363089
cg26576041	1	1247929	CPSF3L	0.600441947	0.756873817	0.748702851	0.008170966
cg11847126	1	1248233	CPSF3L	0.147667105	0.748610242	0.722935766	0.025674476
cg15736449	1	1248342	CPSF3L	0.736817115	0.739113854	0.735183603	0.003930251
cg23689441	1	1248347	CPSF3L	0.572445936	0.754253498	0.747619374	0.006634123
cg17709975	1	1248492	CPSF3L	0.472798663	0.58290615	0.575468854	0.007437295
cg10435967	1	1249102	CPSF3L	0.147298639	0.892984833	0.87081586	0.022168972
cg16712243	1	1249262	CPSF3L;CPSF3L;CPSF3L;CPSF3L;CPSF3L;MIR6727	0.896449227	0.548001437	0.54681925	0.001182187
cg08663263	1	1249367	CPSF3L	0.09017862	0.791913454	0.776283659	0.015629795
cg07568471	1	1250214	CPSF3L;CPSF3L;CPSF3L;CPSF3L;CPSF3L;CPSF3L;CPSF3L;CPSF3L;CPSF3L;CPSF3L	0.041176763	0.949384679	0.931591565	0.017793114
cg26931466	1	1250665	CPSF3L;CPSF3L;CPSF3L;CPSF3L;CPSF3L	0.365352772	0.795366958	0.785323659	0.010043299
cg26866277	1	1250827	CPSF3L;CPSF3L;CPSF3L;CPSF3L;CPSF3L;CPSF3L;CPSF3L;CPSF3L;CPSF3L;CPSF3L	0.654895327	0.506807297	0.502947814	0.003859483
cg09299774	1	1251017	CPSF3L;CPSF3L;CPSF3L;CPSF3L;CPSF3L;CPSF3L;CPSF3L;CPSF3L;CPSF3L	0.031035131	0.809251083	0.784741734	0.024509349
cg10206052	1	1251231	CPSF3L	0.120360585	0.702205835	0.6723497	0.029856136
cg08939275	1	1251322	CPSF3L	0.143895948	0.869070127	0.853959716	0.015110411
cg22665280	1	1252963	CPSF3L;CPSF3L;CPSF3L;CPSF3L;CPSF3L	0.516249826	0.719369604	0.707681182	0.011688422
cg19585749	1	1253106	CPSF3L;CPSF3L;CPSF3L;CPSF3L;CPSF3L	0.678867688	0.890411201	0.897734324	-0.007323123
cg16527939	1	1253970	CPSF3L	0.365166283	0.683802588	0.66919981	0.014602778
cg04926200	1	1254228	CPSF3L	0.410967496	0.830599352	0.82172213	0.008877222
cg12609142	1	1254547	CPSF3L	0.734476925	0.860908758	0.855050899	0.005857859
cg22130030	1	1254682	CPSF3L;CPSF3L;CPSF3L;CPSF3L;CPSF3L;CPSF3L;CPSF3L;CPSF3L	0.335274873	0.648573472	0.658019951	-0.009446479
cg09862283	1	1256375	CPSF3L;CPSF3L;CPSF3L;CPSF3L;CPSF3L;CPSF3L;CPSF3L;CPSF3L;CPSF3L	0.868683711	0.220026118	0.221645095	-0.001618977
cg15901950	1	1256513	CPSF3L	0.437150692	0.621782861	0.611325451	0.01045741
cg12046908	1	1258554	CPSF3L	0.265584976	0.934724455	0.9179384	0.016786056
cg26831087	1	1259070	GLTPD1;CPSF3L	0.259414723	0.471085327	0.481587273	-0.010501947
cg21197375	1	1259676	GLTPD1;CPSF3L	0.735049729	0.050630507	0.053379537	-0.00274903
cg20236831	1	1259679	GLTPD1;CPSF3L	0.4068066	0.034973536	0.03098335	0.003990185
cg13183628	1	1259698	GLTPD1;CPSF3L	0.77654436	0.025141082	0.023921771	0.001219311
cg06038049	1	1259909	GLTPD1;CPSF3L	0.960602632	0.013694884	0.013915826	-0.000220942
cg17612270	1	1259944	CPSF3L;GLTPD1	0.526119553	0.052629985	0.056977003	-0.004347018
cg22397910	1	1259947	CPSF3L;GLTPD1	0.345025024	0.033238188	0.029174086	0.004064102
cg22125623	1	1260021	CPSF3L;CPSF3L;CPTP;CPSF3L;CPSF3L;CPSF3L;CPSF3L;CPSF3L;CPSF3L;CPSF3L;CPSF3L	0.364195958	0.018084297	0.015928484	0.002155813
cg19834486	1	1260139	CPTP;CPSF3L;CPSF3L;CPSF3L;CPSF3L;CPSF3L	0.377028079	0.053349144	0.057728304	-0.00437916
cg13649172	1	1260152	CPSF3L;CPSF3L;CPSF3L;CPSF3L;CPSF3L;CPTP;CPTP	0.804975068	0.063634589	0.065236413	-0.001601825
cg04232698	1	1260157	GLTPD1;GLTPD1;CPSF3L	0.170977956	0.188940633	0.209623355	-0.020682722
cg16855244	1	1260163	CPSF3L;CPSF3L;CPSF3L;CPSF3L;CPSF3L;CPTP;CPTP	0.24055509	0.210391232	0.222518432	-0.0121272
cg19827148	1	1260496	GLTPD1;CPSF3L	0.560749224	0.039784724	0.03657521	0.003209515
cg05378358	1	1261040	CPSF3L;CPSF3L;CPSF3L;CPSF3L;CPSF3L;CPTP	0.455813126	0.087193739	0.09269631	-0.00550257
cg06520508	1	1261347	GLTPD1;CPSF3L	0.122276531	0.090132035	0.103016268	-0.012884232
cg17970390	1	1261353	GLTPD1;CPSF3L	0.482158178	0.083761829	0.089215369	-0.00545354
cg05795376	1	1261485	CPSF3L;CPSF3L;CPSF3L;CPSF3L;CPSF3L;CPTP	0.529554254	0.101588243	0.097158326	0.004429917
cg05598010	1	1261797	GLTPD1	0.475117185	0.774843414	0.788268211	-0.013424798
cg16255279	1	1262717	GLTPD1	0.884243623	0.892380733	0.890495458	0.001885274
cg22622472	1	1262818	GLTPD1	0.070628097	0.925891739	0.90577519	0.020116549
cg16432326	1	1263095	GLTPD1	0.074506726	0.605116717	0.590155706	0.014961011
cg07394827	1	1263239	GLTPD1	0.024443996	0.799123701	0.78302678	0.016096921
cg02625725	1	1264265	GLTPD1	0.093934828	0.635620501	0.605040735	0.030579766
cg06599206	1	1265005	?	0.450649133	0.884968462	0.893280231	-0.008311769
cg16590012	1	1265354	TAS1R3	0.142727532	0.837562406	0.810231316	0.02733109
cg22857134	1	1265504	TAS1R3	0.466115516	0.881396477	0.893573424	-0.012176947
cg03833995	1	1265511	TAS1R3	0.890777917	0.883727889	0.886118332	-0.002390443
cg20705390	1	1266178	TAS1R3	0.821081063	0.132906184	0.134727805	-0.001821622
cg04981007	1	1266468	TAS1R3	0.835764673	0.09481609	0.096584223	-0.001768133
cg16430279	1	1266504	TAS1R3	0.071455157	0.06771753	0.086146302	-0.018428772
cg15365642	1	1266546	TAS1R3	0.974092458	0.085684389	0.085859175	-0.000174786
cg24252805	1	1266548	TAS1R3	0.449753284	0.115474661	0.107889666	0.007584995
cg14890378	1	1266652	TAS1R3	0.020412369	0.229620988	0.249047571	-0.019426584
cg07346648	1	1266657	TAS1R3	0.877054467	0.273887976	0.275796939	-0.001908963
cg08037114	1	1266700	TAS1R3	0.22423905	0.295451356	0.306177383	-0.010726026
cg04910752	1	1267117	TAS1R3	0.093335634	0.2190027	0.239559292	-0.020556592
cg13246026	1	1267193	TAS1R3	0.551673568	0.421083887	0.428579515	-0.007495628
cg21396988	1	1267201	TAS1R3	0.418887089	0.396215784	0.385897474	0.010318309
cg06802641	1	1267252	TAS1R3	0.989125377	0.746397194	0.746555484	-0.00015829
cg03402404	1	1267436	TAS1R3	0.488284775	0.299874076	0.292156938	0.007717138
cg10065209	1	1267559	TAS1R3	0.032901609	0.579605154	0.541900201	0.037704953
cg08621441	1	1267745	TAS1R3	0.549401885	0.244784817	0.238296426	0.006488391
cg18386618	1	1268144	TAS1R3	0.597368159	0.493557202	0.487348005	0.006209197
cg06395167	1	1268243	TAS1R3	0.404649691	0.14859801	0.156566869	-0.007968859
cg16174225	1	1268469	TAS1R3	0.221966538	0.542929692	0.521245926	0.021683766
cg00002593	1	1268793	TAS1R3	0.847890356	0.19098729	0.193425857	-0.002438567
cg11808871	1	1268942	TAS1R3	0.310274826	0.508976415	0.501375966	0.007600448
cg14911892	1	1269219	TAS1R3	0.001755439	0.410509904	0.382787092	0.027722812
cg08160862	1	1270137	?	0.515188499	0.93346877	0.928447254	0.005021516
cg26351554	1	1271478	DVL1	0.243708318	0.732695538	0.710452841	0.022242697
cg24399111	1	1271760	DVL1	0.127317462	0.881988194	0.867831746	0.014156448
cg18024631	1	1271862	DVL1	0.364546753	0.779960617	0.763809101	0.016151516
cg07313814	1	1272398	DVL1	0.278478425	0.618567434	0.604351822	0.014215612
cg11339519	1	1272477	DVL1	0.940138464	0.888811789	0.889730224	-0.000918435
cg00542041	1	1272559	DVL1	0.59163505	0.959181266	0.962581517	-0.00340025
cg16575694	1	1273375	DVL1	0.231321843	0.972492193	0.966517939	0.005974253
cg06646682	1	1273442	DVL1	0.66551136	0.718956133	0.709856461	0.009099672
cg12072393	1	1273707	DVL1	0.941966109	0.677972195	0.677123809	0.000848386
cg13494355	1	1274420	DVL1	0.76275364	0.933117405	0.929914406	0.003202999
cg22376366	1	1275137	DVL1	0.232000814	0.972304865	0.980928277	-0.008623412
cg25203539	1	1275578	DVL1	0.378599018	0.858459169	0.866731345	-0.008272176
cg19898526	1	1275714	DVL1	0.600297363	0.834518988	0.824262686	0.010256302
cg06649390	1	1276019	DVL1	0.074301817	0.603996144	0.586132864	0.01786328
cg17748182	1	1277441	DVL1	0.751172045	0.814037678	0.809887786	0.004149892
cg03465880	1	1277465	DVL1	0.898586959	0.971231697	0.970378918	0.000852779
cg15462203	1	1277499	DVL1	0.014581631	0.70377594	0.662055609	0.041720331
cg10556264	1	1277912	DVL1	0.081753798	0.862979895	0.83954871	0.023431185
cg22709966	1	1277995	DVL1	0.514407513	0.594751874	0.587115943	0.00763593
cg15976416	1	1280157	DVL1	0.678836488	0.134494266	0.124889925	0.009604341
cg17838754	1	1281005	DVL1	0.012999659	0.759779931	0.717625927	0.042154004
cg09569143	1	1282740	DVL1	0.19698329	0.873689692	0.856495956	0.017193736
cg13932473	1	1282742	DVL1	0.007223365	0.900432311	0.878751887	0.021680424
cg04119843	1	1284268	DVL1	0.650788385	0.069420011	0.072218177	-0.002798166
cg09236098	1	1284316	DVL1	0.816656198	0.023252408	0.024602673	-0.001350265
cg05115545	1	1285214	DVL1	0.832550684	0.02280613	0.022309402	0.000496727
cg10164137	1	1285239	DVL1	0.59773238	0.034891874	0.036896939	-0.002005065
cg17873420	1	1285252	DVL1	0.421288842	0.024107979	0.029120549	-0.00501257
cg21679391	1	1286917	?	0.172334621	0.780926966	0.758001286	0.02292568
cg21118819	1	1287259	?	0.057569876	0.494500635	0.478183026	0.016317609
cg03722312	1	1287994	?	0.544031496	0.784540084	0.769948786	0.014591298
cg11414742	1	1288586	MXRA8	0.181177668	0.438278193	0.447933059	-0.009654866
cg15472728	1	1288926	MXRA8	0.667526981	0.084070471	0.086846043	-0.002775572
cg14270725	1	1289806	MXRA8	0.907811093	0.123595914	0.124593945	-0.000998031
cg15386434	1	1289835	MXRA8	0.25386174	0.070303342	0.079633135	-0.009329793
cg16006120	1	1289874	MXRA8;MXRA8;MXRA8;MXRA8;MXRA8;MXRA8;MXRA8;MXRA8;MXRA8;MXRA8	0.121886911	0.021896559	0.015456401	0.006440158
cg14793596	1	1290092	MXRA8	0.070237883	0.127251452	0.138903721	-0.011652269
cg07284273	1	1290212	MXRA8	0.774117554	0.212018412	0.216097367	-0.004078954
cg25063151	1	1290554	MXRA8	0.295637663	0.210604064	0.224421754	-0.013817691
cg19436320	1	1290708	MXRA8	0.62077825	0.184903237	0.177494376	0.00740886
cg00040588	1	1290712	MXRA8	0.574661165	0.454563147	0.449196533	0.005366613
cg10482508	1	1291064	MXRA8;MXRA8;MXRA8;MXRA8;MXRA8	0.700770818	0.0324568	0.035322501	-0.002865701
cg22691336	1	1292638	MXRA8	0.149740031	0.846807323	0.826750637	0.020056686
cg27399052	1	1293868	MXRA8	0.011566239	0.635017593	0.614072115	0.020945478
cg12478066	1	1294006	MXRA8	0.025082472	0.567811748	0.545585831	0.022225917
cg23036947	1	1294018	MXRA8	0.806533238	0.8169399	0.821250542	-0.004310642
cg17132079	1	1294140	MXRA8	0.978171777	0.736577828	0.736340683	0.000237145
cg03397519	1	1294205	MXRA8;MXRA8;MXRA8;MXRA8;MXRA8	0.185010206	0.549397272	0.541815893	0.007581379
cg22273474	1	1294265	MXRA8;MXRA8;MXRA8;MXRA8;MXRA8	0.199348133	0.798931757	0.772476256	0.026455501
cg18550476	1	1294353	MXRA8;MXRA8;MXRA8;MXRA8;MXRA8	0.389901874	0.882816175	0.871502977	0.011313198
cg00970622	1	1294362	MXRA8;MXRA8;MXRA8;MXRA8;MXRA8	0.087148138	0.909119944	0.891272911	0.017847033
cg01198994	1	1294629	MXRA8	0.372910107	0.82915281	0.811662482	0.017490328
cg23973885	1	1294881	MXRA8	0.295236443	0.473226635	0.488609833	-0.015383199
cg13393580	1	1295077	MXRA8	0.070857282	0.819896948	0.779703346	0.040193602
cg26108719	1	1295147	MXRA8	0.397072856	0.825914642	0.806076862	0.01983778
cg13354934	1	1296093	?	0.462014529	0.054731795	0.051648854	0.003082941
cg20426768	1	1296671	?	0.51006633	0.613812254	0.604621496	0.009190758
cg24153574	1	1296956	?	0.392040454	0.32694033	0.337810899	-0.010870568
cg23569098	1	1297187	MXRA8;MXRA8	0.101825712	0.849468369	0.81898722	0.030481149
cg21165029	1	1297202	?	0.002614821	0.832439292	0.796612384	0.035826908
cg12915036	1	1297230	MXRA8;MXRA8	0.603159919	0.903995037	0.899159417	0.00483562
cg03400623	1	1297240	?	0.158016204	0.928539158	0.920627984	0.007911174
cg22109675	1	1297567	?	0.560040578	0.844006412	0.836380693	0.007625719
cg15492552	1	1297576	?	0.310251935	0.839450733	0.818871004	0.020579729
cg05572157	1	1297784	MXRA8;MXRA8	0.375211831	0.870006903	0.861763544	0.008243358
cg18534079	1	1297807	MXRA8;MXRA8	0.682954262	0.634773584	0.629446086	0.005327498
cg00046914	1	1299723	MXRA8	0.951881212	0.250080617	0.249180964	0.000899653
cg02416993	1	1299759	MXRA8	0.402716159	0.50409064	0.493050679	0.011039961
cg07726485	1	1299861	MXRA8	0.103275153	0.460222142	0.474671495	-0.014449353
cg23377249	1	1299875	MXRA8	0.926060239	0.402023331	0.403730618	-0.001707287
cg24356704	1	1299994	MXRA8	0.254316514	0.902166365	0.89273382	0.009432544
cg27503832	1	1301316	?	0.179978307	0.73055326	0.718966133	0.011587127
cg22643873	1	1303026	?	0.612479506	0.467401756	0.462058248	0.005343508
cg05397857	1	1305170	?	0.635191375	0.50498704	0.500804585	0.004182455
cg05387269	1	1306946	?	0.493988307	0.39918188	0.391620499	0.007561381
cg16342853	1	1307118	?	0.676522473	0.245562962	0.249706802	-0.00414384
cg14992101	1	1307667	?	0.476118316	0.218179704	0.209613189	0.008566515
cg09996760	1	1308659	?	0.289150554	0.903988975	0.898782262	0.005206713
cg09864992	1	1309161	AURKAIP1;AURKAIP1;AURKAIP1	0.446279181	0.343353626	0.334096073	0.009257553
cg14094639	1	1309477	AURKAIP1;AURKAIP1;AURKAIP1	0.957174183	0.027925207	0.027729184	0.000196022
cg06203720	1	1309641	AURKAIP1;AURKAIP1;AURKAIP1	0.251631743	0.07363486	0.064281748	0.009353112
cg01508988	1	1310123	AURKAIP1;AURKAIP1;AURKAIP1	0.170799724	0.172992337	0.18597668	-0.012984343
cg07395004	1	1310147	AURKAIP1;AURKAIP1;AURKAIP1	0.466642249	0.059738511	0.064526534	-0.004788024
cg19871494	1	1310280	AURKAIP1;AURKAIP1;AURKAIP1	0.544400273	0.08017762	0.075497429	0.004680191
cg09741074	1	1310496	AURKAIP1;AURKAIP1;AURKAIP1;AURKAIP1;AURKAIP1	0.104897286	0.045806033	0.032268708	0.013537325
cg08433720	1	1310634	AURKAIP1;AURKAIP1;AURKAIP1;AURKAIP1	0.866863396	0.039939481	0.040716937	-0.000777456
cg21513204	1	1310708	AURKAIP1;AURKAIP1;AURKAIP1;AURKAIP1	0.426200285	0.025452432	0.028631101	-0.003178669
cg15604233	1	1310715	AURKAIP1;AURKAIP1;AURKAIP1;AURKAIP1	0.15859955	0.030416117	0.0261549	0.004261217
cg11915315	1	1310730	AURKAIP1;AURKAIP1;AURKAIP1;AURKAIP1	0.392160728	0.070068438	0.075420311	-0.005351872
cg20048602	1	1310743	AURKAIP1;AURKAIP1;AURKAIP1;AURKAIP1	0.872061785	0.109129914	0.107630341	0.001499574
cg20439722	1	1310747	AURKAIP1;AURKAIP1;AURKAIP1;AURKAIP1	0.392607218	0.054468389	0.058743194	-0.004274805
cg19823490	1	1310815	AURKAIP1;AURKAIP1;AURKAIP1;AURKAIP1	0.979735807	0.054165453	0.054006244	0.000159209
cg21478504	1	1310832	AURKAIP1;AURKAIP1;AURKAIP1	0.987763043	0.069009055	0.068941394	6.77E-05
cg04615596	1	1310846	AURKAIP1;AURKAIP1;AURKAIP1	0.477766093	0.027957688	0.030402976	-0.002445287
cg05364533	1	1310930	AURKAIP1;AURKAIP1;AURKAIP1	0.851805639	0.02158747	0.023048255	-0.001460785
cg15617543	1	1310978	AURKAIP1;AURKAIP1;AURKAIP1	0.606256084	0.028715222	0.030644478	-0.001929256
cg18546249	1	1311028	AURKAIP1;AURKAIP1;AURKAIP1	0.567239534	0.063618372	0.067196596	-0.003578225
cg11552267	1	1311479	AURKAIP1;AURKAIP1;AURKAIP1	0.660512261	0.626402062	0.616893125	0.009508936
cg05589276	1	1311577	AURKAIP1;AURKAIP1;AURKAIP1	0.77541674	0.479925305	0.476643042	0.003282263
cg02144516	1	1311909	AURKAIP1;AURKAIP1;AURKAIP1	0.564250528	0.318380869	0.310818949	0.007561919
cg20435334	1	1312097	AURKAIP1	0.116406749	0.865951754	0.833985468	0.031966286
cg26865478	1	1312144	AURKAIP1	0.606111434	0.815766169	0.8094339	0.006332269
cg16361266	1	1313144	?	0.602120072	0.940262381	0.944562406	-0.004300025
cg20434150	1	1316804	?	0.003017576	0.833425076	0.794002341	0.039422736
cg08253842	1	1316981	?	0.015877204	0.808055292	0.777705078	0.030350214
cg14224772	1	1319383	?	0.103950744	0.879797184	0.865859836	0.013937348
cg03322002	1	1320181	?	0.9547163	0.187517861	0.187003344	0.000514517
cg08109545	1	1321864	CCNL2	0.683503877	0.902156249	0.908117644	-0.005961395
cg12033178	1	1321869	CCNL2;CCNL2;CCNL2;CCNL2	0.206991711	0.886911571	0.900750767	-0.013839196
cg08158776	1	1321914	CCNL2;CCNL2;CCNL2;CCNL2	0.469613019	0.875904316	0.885396151	-0.009491835
cg04880874	1	1322461	CCNL2;CCNL2;CCNL2;CCNL2	0.240588051	0.729033105	0.699758649	0.029274456
cg15588177	1	1322654	CCNL2;CCNL2;CCNL2;CCNL2	0.291836425	0.966041934	0.961003289	0.005038645
cg22232737	1	1322783	CCNL2;CCNL2;CCNL2;CCNL2	0.537247873	0.84421144	0.83931961	0.00489183
cg01006034	1	1322789	CCNL2;CCNL2;CCNL2;CCNL2	0.005528089	0.85760926	0.886793568	-0.029184308
cg23621766	1	1322923	CCNL2;CCNL2;CCNL2;CCNL2	0.262514466	0.922174987	0.915983393	0.006191594
cg06903451	1	1323192	CCNL2;CCNL2;CCNL2;CCNL2	0.435260684	0.852742251	0.847218591	0.00552366
cg07284402	1	1324107	CCNL2	0.33895637	0.853591008	0.840640134	0.012950874
cg03774228	1	1324805	CCNL2	0.380941766	0.876318929	0.86765171	0.008667219
cg23209302	1	1326152	CCNL2;CCNL2;CCNL2;CCNL2	0.629965908	0.886340589	0.883677497	0.002663092
cg01399319	1	1326204	CCNL2;CCNL2;CCNL2;CCNL2	0.133122786	0.893262161	0.878449912	0.014812249
cg21264396	1	1326333	CCNL2	0.974208153	0.917627515	0.918096791	-0.000469276
cg19236733	1	1326578	CCNL2	0.783161637	0.932153467	0.929601152	0.002552315
cg08647342	1	1326618	CCNL2	0.799822205	0.915070468	0.911280724	0.003789744
cg18087716	1	1327318	CCNL2	0.513847381	0.874734632	0.862515988	0.012218643
cg17014728	1	1327484	CCNL2;CCNL2;CCNL2;CCNL2	0.48148661	0.862166218	0.851474666	0.010691552
cg04988279	1	1327757	CCNL2;CCNL2	0.330830162	0.884885736	0.863807075	0.021078661
cg13323817	1	1327983	CCNL2;CCNL2	0.309413906	0.920764239	0.907759126	0.013005113
cg22389936	1	1328033	CCNL2;CCNL2;CCNL2;CCNL2	0.548699356	0.836290075	0.829365788	0.006924287
cg26303572	1	1328115	CCNL2;CCNL2	0.181492257	0.906528184	0.8956519	0.010876283
cg01648457	1	1328834	CCNL2;CCNL2;CCNL2;CCNL2	0.119244544	0.910183825	0.887017213	0.023166612
cg04481810	1	1329036	CCNL2;CCNL2;CCNL2;CCNL2	0.253692755	0.872228251	0.858546337	0.013681914
cg11811184	1	1331803	CCNL2;CCNL2;CCNL2;CCNL2	0.582295757	0.458079577	0.450079761	0.007999816
cg24837149	1	1333778	CCNL2;CCNL2;CCNL2;LOC148413;CCNL2	0.083306544	0.058945973	0.070821145	-0.011875172
cg16278124	1	1334036	CCNL2;CCNL2;CCNL2;LOC148413;CCNL2	0.804450506	0.083113312	0.081799711	0.001313601
cg06817090	1	1334334	CCNL2;CCNL2;CCNL2;LOC148413;CCNL2	0.476531112	0.037457288	0.039032177	-0.00157489
cg16573386	1	1334508	CCNL2;CCNL2;LOC148413;CCNL2;CCNL2	0.446345789	0.04523117	0.042054804	0.003176367
cg17397377	1	1334575	CCNL2;CCNL2;LOC148413;CCNL2;CCNL2	0.090566198	0.09224869	0.077614721	0.014633969
cg08470185	1	1334798	CCNL2;CCNL2;CCNL2;LOC148413;CCNL2	0.171893623	0.021856935	0.017441239	0.004415695
cg13053783	1	1334803	CCNL2;CCNL2;CCNL2;LOC148413;CCNL2	0.30514174	0.009632426	0.011917072	-0.002284646
cg22961467	1	1334806	LOC148413;CCNL2;CCNL2	0.763442058	0.013685303	0.0151461	-0.001460798
cg15130241	1	1334814	CCNL2;CCNL2;CCNL2;LOC148413;CCNL2	0.053999044	0.019401218	0.01202078	0.007380437
cg08791782	1	1334993	LOC148413;CCNL2;CCNL2	0.540805328	0.027074684	0.024347812	0.002726872
cg25842896	1	1335315	CCNL2;CCNL2;CCNL2;CCNL2;LOC148413	0.878703284	0.03902254	0.039641927	-0.000619386
cg00173405	1	1335424	CCNL2;CCNL2;CCNL2;CCNL2;LOC148413	0.046522026	0.034233079	0.03983175	-0.00559867
cg03943717	1	1335569	CCNL2;CCNL2;CCNL2;CCNL2;LOC148413	0.68045515	0.036408367	0.03509132	0.001317047
cg23437836	1	1335601	CCNL2;CCNL2;CCNL2;CCNL2;LOC148413	0.38443324	0.056764156	0.060082412	-0.003318255
cg00968800	1	1335706	CCNL2;CCNL2;CCNL2;CCNL2;LOC148413	0.230544386	0.148699277	0.16974136	-0.021042083
cg08163912	1	1336398	LOC148413	0.941797143	0.203083787	0.202343906	0.000739881
cg09064061	1	1336592	LOC148413	0.570709762	0.510497719	0.5173901	-0.00689238
cg04903146	1	1337542	MRPL20	0.422741434	0.338097959	0.33124636	0.0068516
cg24399028	1	1338100	MRPL20	0.00373873	0.85810104	0.832710528	0.025390512
cg20383673	1	1341716	MRPL20	0.772855891	0.491911852	0.49630752	-0.004395668
cg14795268	1	1341852	MRPL20	0.342049551	0.055713689	0.051233985	0.004479704
cg11431291	1	1341862	MRPL20	0.422105462	0.042446097	0.046932622	-0.004486525
cg21439539	1	1342230	MRPL20	0.282970583	0.030260709	0.026246513	0.004014196
cg20275133	1	1342361	MRPL20	0.846983595	0.066053961	0.066954419	-0.000900459
cg16728516	1	1342558	MRPL20	0.723400933	0.016175864	0.017081633	-0.000905769
cg25769755	1	1342720	MRPL20	0.789600026	0.025424772	0.024556895	0.000867877
cg05613094	1	1342783	MRPL20	0.308028905	0.012149865	0.015967715	-0.00381785
cg11993086	1	1342795	MRPL20	0.070676517	0.033371288	0.027613416	0.005757872
cg26509139	1	1342809	MRPL20	0.876625111	0.023748262	0.024834574	-0.001086312
cg08387662	1	1342812	MRPL20	0.50919762	0.085409468	0.090444726	-0.005035258
cg05595602	1	1343077	MRPL20	0.142763402	0.025765731	0.01964578	0.00611995
cg25397779	1	1343130	MRPL20	0.385354091	0.045173465	0.042768635	0.00240483
cg04230662	1	1343134	MRPL20	0.446489152	0.076507196	0.079987946	-0.00348075
cg12525514	1	1343260	MRPL20	0.858234118	0.074356932	0.0756058	-0.001248867
cg25939543	1	1344064	MRPL20	0.00418444	0.912671044	0.897026932	0.015644112
cg16661858	1	1345158	?	0.220605532	0.304658661	0.277190249	0.027468411
cg15863361	1	1347647	?	0.483182702	0.916531521	0.921125137	-0.004593616
cg00009834	1	1347671	?	0.030711581	0.682002255	0.65091763	0.031084624
cg27295412	1	1347832	?	0.818321675	0.867242911	0.870515919	-0.003273008
cg00294152	1	1348792	?	0.724117203	0.454869269	0.446956395	0.007912874
cg25228593	1	1353012	?	0.925196571	0.801481556	0.802672661	-0.001191106
cg23359932	1	1354134	ANKRD65;ANKRD65;ANKRD65	0.049638458	0.614272993	0.600125163	0.01414783
cg00060374	1	1355235	LOC441869;LOC441869	0.546164086	0.932210394	0.927655257	0.004555136
cg17507949	1	1355999	LOC441869;LOC441869	0.502132704	0.590853261	0.598010079	-0.007156818
cg22827694	1	1356442	ANKRD65;ANKRD65;ANKRD65	0.176646229	0.829661649	0.816204371	0.013457278
cg23894219	1	1356565	LOC441869;LOC441869;LOC441869	0.577330328	0.82597871	0.8179013	0.00807741
cg15633699	1	1356728	LOC441869;LOC441869	0.220970565	0.843971556	0.828885177	0.01508638
cg10380643	1	1356764	LOC441869;LOC441869	0.023577299	0.761995428	0.738598098	0.02339733
cg20598347	1	1356852	ANKRD65;ANKRD65;ANKRD65	0.08083082	0.815229403	0.784047929	0.031181475
cg02668764	1	1356887	ANKRD65;ANKRD65;ANKRD65	0.009561903	0.860802252	0.841641769	0.019160483
cg15081886	1	1356902	LOC441869;LOC441869	0.326948316	0.880364693	0.870070654	0.01029404
cg23537515	1	1356921	ANKRD65;ANKRD65;ANKRD65	0.041743331	0.830024145	0.809417159	0.020606986
cg12754273	1	1356940	ANKRD65;ANKRD65;ANKRD65	0.31651349	0.85133447	0.839502032	0.011832438
cg21281527	1	1357314	ANKRD65;ANKRD65;ANKRD65	0.655937151	0.718300006	0.723086238	-0.004786233
cg15823872	1	1357361	LOC441869;LOC441869	0.851224369	0.85504242	0.85713847	-0.00209605
cg24555071	1	1358016	LOC441869;LOC441869	0.40794062	0.514515822	0.496656128	0.017859694
cg12286462	1	1358109	LOC441869;LOC441869	0.426612938	0.783738582	0.795372139	-0.011633557
cg01721822	1	1360499	TMEM88B	0.143979766	0.903867707	0.889577185	0.014290522
cg21285198	1	1360970	TMEM88B	0.360261148	0.796625292	0.786897173	0.009728119
cg00305774	1	1361077	TMEM88B	0.18204728	0.935917283	0.920549251	0.015368032
cg22517356	1	1361216	TMEM88B	0.562716505	0.395915324	0.405172695	-0.009257372
cg17265051	1	1361414	TMEM88B	0.185256191	0.539363314	0.526588447	0.012774867
cg23795938	1	1361421	TMEM88B	0.963670752	0.724301393	0.724791846	-0.000490454
cg10156298	1	1361476	TMEM88B	0.185395089	0.690093803	0.676251342	0.013842461
cg09368716	1	1361655	TMEM88B	0.056506305	0.801014128	0.769045473	0.031968655
cg12208770	1	1361666	TMEM88B	0.318695757	0.697861619	0.685845574	0.012016045
cg26863172	1	1361729	TMEM88B	0.522253627	0.88856478	0.879077317	0.009487464
cg13169132	1	1362340	TMEM88B	0.227970283	0.90977863	0.901615796	0.008162833
cg17142722	1	1363280	?	0.953448666	0.040614259	0.040320155	0.000294104
cg04897188	1	1363291	?	0.788307542	0.03827784	0.040654026	-0.002376187
cg07010566	1	1363627	?	0.358938746	0.594688846	0.580909563	0.013779284
cg14902621	1	1363872	?	0.230629611	0.85253966	0.840639975	0.011899685
cg26373274	1	1363874	?	0.311438215	0.931955642	0.909017797	0.022937846
cg22351666	1	1365730	LOC102724312;LOC102724312;LOC102724312	0.045344809	0.519353127	0.487372835	0.031980293
cg05235651	1	1365793	LOC102724312;LOC102724312;LOC102724312	0.951353251	0.364001445	0.364660304	-0.000658859
cg04865726	1	1365911	?	0.169920456	0.376753982	0.397151003	-0.020397021
cg04384590	1	1367257	LOC102724312;LOC102724312;LOC102724312	0.154603481	0.236478621	0.252298411	-0.01581979
cg19071098	1	1367306	LOC102724312;LOC102724312;LOC102724312	0.190430699	0.333562555	0.364139197	-0.030576642
cg08123463	1	1368297	LOC102724312;LOC102724312;LOC102724312	0.271895379	0.148406922	0.154998829	-0.006591907
cg16496742	1	1368387	LOC102724312;LOC102724312;LOC102724312	0.018570486	0.081870436	0.092532869	-0.010662433
cg26394870	1	1368541	LOC102724312;LOC102724312;LOC102724312	0.636340867	0.030439736	0.027241748	0.003197988
cg19270739	1	1368846	?	0.623030506	0.042950399	0.045189149	-0.00223875
cg21837069	1	1369466	VWA1;VWA1	0.164959867	0.143603238	0.159450282	-0.015847044
cg17491622	1	1369616	VWA1;VWA1	0.230766121	0.24148221	0.222108219	0.019373992
cg00702126	1	1369793	VWA1;VWA1	0.255296231	0.177733436	0.190195641	-0.012462205
cg14667273	1	1369934	VWA1;VWA1	0.015121958	0.094445209	0.111396932	-0.016951723
cg27391934	1	1369948	VWA1;VWA1	0.071570772	0.107014841	0.125624023	-0.018609182
cg07898743	1	1369950	LOC102724312;LOC102724312;LOC102724312;VWA1;VWA1	0.177226172	0.134304986	0.145358866	-0.01105388
cg20138749	1	1370013	VWA1;VWA1;LOC102724312;LOC102724312;LOC102724312	0.87830378	0.285197725	0.288139978	-0.002942253
cg16784215	1	1370138	VWA1;VWA1;LOC102724312;LOC102724312;LOC102724312	0.982074554	0.449315522	0.44888313	0.000432392
cg07232890	1	1370228	VWA1;VWA1;LOC102724312;LOC102724312;LOC102724312	0.308135441	0.401638363	0.41498585	-0.013347488
cg08589721	1	1370722	VWA1;VWA1	0.368222824	0.122809364	0.111778654	0.01103071
cg14271665	1	1370768	VWA1;VWA1	0.119342059	0.221004031	0.204469976	0.016534055
cg02896318	1	1370775	VWA1;VWA1	0.617289043	0.267614305	0.259362093	0.008252213
cg25234611	1	1371347	VWA1;VWA1	0.139951486	0.063389673	0.071084388	-0.007694715
cg09668627	1	1371844	VWA1;VWA1	0.480945118	0.767002333	0.751783196	0.015219136
cg08161163	1	1372677	VWA1;VWA1	0.172100453	0.738142103	0.714467887	0.023674216
cg26798702	1	1373044	VWA1;VWA1	0.201251778	0.595107929	0.582128473	0.012979456
cg09843049	1	1373316	VWA1;VWA1	0.094292585	0.678285044	0.650773823	0.027511221
cg20255272	1	1373678	VWA1;VWA1	0.302713235	0.542531283	0.520527325	0.022003958
cg13897675	1	1374310	VWA1;VWA1	0.928333713	0.95509466	0.955698206	-0.000603546
cg09860601	1	1374601	VWA1;VWA1	0.377706853	0.742201637	0.727480917	0.01472072
cg19639479	1	1374669	VWA1;VWA1	0.310845454	0.951403855	0.943738135	0.00766572
cg09603935	1	1375448	VWA1;VWA1	0.589833487	0.893230036	0.886098577	0.007131459
cg03116557	1	1375480	VWA1;VWA1	0.985257577	0.665780867	0.666160097	-0.00037923
cg13570957	1	1375556	VWA1;VWA1	0.310692791	0.829887155	0.822547143	0.007340013
cg26795248	1	1375967	VWA1;VWA1	0.968205435	0.269381943	0.270149558	-0.000767615
cg25592215	1	1376051	VWA1;VWA1	0.074400095	0.866278437	0.833204121	0.033074316
cg08426733	1	1376740	VWA1;VWA1	0.346865486	0.064928558	0.068369146	-0.003440588
cg08270205	1	1377525	VWA1;VWA1	0.851446913	0.486215172	0.485054883	0.001160289
cg15099879	1	1377656	VWA1;VWA1	0.789044335	0.781527224	0.777845921	0.003681303
cg06786804	1	1377938	VWA1;VWA1	0.894007266	0.889087756	0.887880732	0.001207024
cg24492273	1	1378060	VWA1;VWA1	0.863234658	0.786190246	0.784552426	0.00163782
cg00929633	1	1379667	?	0.565376593	0.273290312	0.281076446	-0.007786134
cg18148498	1	1380621	?	0.987703856	0.619003471	0.618636976	0.000366495
cg21001441	1	1384038	ATAD3C	0.522465017	0.143973957	0.148424819	-0.004450862
cg12841328	1	1384074	ATAD3C	0.937406078	0.554757601	0.555700058	-0.000942457
cg11405695	1	1384091	ATAD3C	0.102571792	0.807984032	0.777503298	0.030480734
cg02136596	1	1384930	ATAD3C	0.240167348	0.611073791	0.584670963	0.026402828
cg20219069	1	1384988	ATAD3C	0.208394036	0.927641193	0.915839742	0.011801451
cg00599812	1	1385047	ATAD3C	0.033215804	0.602019082	0.538447939	0.063571143
cg16669201	1	1385119	ATAD3C;ATAD3C	0.220150402	0.889797208	0.882314599	0.007482609
cg00528453	1	1385171	ATAD3C;ATAD3C	0.158760596	0.581470065	0.556441763	0.025028302
cg23319365	1	1385292	ATAD3C;ATAD3C	0.258404885	0.566612858	0.550635668	0.01597719
cg27383362	1	1385371	ATAD3C;ATAD3C	0.692851118	0.578541425	0.573220074	0.00532135
cg26182712	1	1387256	ATAD3C	0.963753418	0.865302042	0.866041711	-0.000739668
cg15310231	1	1388050	ATAD3C	0.576751679	0.500888065	0.494976982	0.005911083
cg27564386	1	1388379	ATAD3C	0.07030243	0.914610576	0.900371331	0.014239245
cg26651722	1	1389888	ATAD3C	0.966226868	0.762820695	0.76223846	0.000582235
cg01521567	1	1390202	ATAD3C	0.70575337	0.951995778	0.953952461	-0.001956683
cg03760226	1	1390794	ATAD3C	0.550998312	0.87614129	0.869441383	0.006699907
cg20985028	1	1391055	ATAD3C	0.763108952	0.38319059	0.380842257	0.002348334
cg19682639	1	1391102	ATAD3C	0.311770752	0.240932666	0.231083622	0.009849044
cg13388025	1	1392347	ATAD3C	0.092006458	0.782432079	0.738179088	0.044252991
cg05894629	1	1392386	ATAD3C	0.840098067	0.453946713	0.45589449	-0.001947777
cg26226110	1	1395945	ATAD3C	0.007217929	0.516889935	0.487725311	0.029164623
cg07280242	1	1396086	ATAD3C	0.290193485	0.765430828	0.75838724	0.007043588
cg13798621	1	1396125	ATAD3C	0.136758967	0.788312165	0.77699735	0.011314814
cg23016632	1	1396169	ATAD3C	0.148905117	0.61437524	0.597939562	0.016435678
cg10972351	1	1396279	ATAD3C	0.430714148	0.944699149	0.93835058	0.006348569
cg20951194	1	1396296	ATAD3C	0.700095311	0.924155509	0.919547043	0.004608465
cg04107003	1	1397297	ATAD3C	0.548797201	0.219167491	0.212988968	0.006178523
cg24085570	1	1397412	ATAD3C	0.191513589	0.601345632	0.594324945	0.007020687
cg17282836	1	1397524	ATAD3C	0.353279403	0.314713723	0.301990273	0.01272345
cg10522845	1	1397837	ATAD3C	0.231855717	0.736802595	0.718590082	0.018212514
cg24687970	1	1397896	ATAD3C	0.486657756	0.617278526	0.609745512	0.007533014
cg25101405	1	1398028	ATAD3C	0.021118537	0.896048176	0.875305262	0.020742914
cg04981940	1	1398348	ATAD3C	0.281200451	0.838281223	0.828942434	0.009338789
cg17821649	1	1403857	ATAD3C	0.560770046	0.863847175	0.870554204	-0.006707029
cg00391668	1	1404073	ATAD3C	0.30431021	0.351349791	0.339007932	0.01234186
cg19621710	1	1404170	ATAD3C	0.68266568	0.637526976	0.64011012	-0.002583145
cg03742705	1	1406266	ATAD3B	0.191792975	0.323596589	0.309493321	0.014103267
cg16013630	1	1406606	ATAD3B	0.011809821	0.175991267	0.191174347	-0.01518308
cg25210378	1	1406663	ATAD3B	0.430014995	0.077344336	0.073760651	0.003583686
cg15875062	1	1406845	ATAD3B	0.515546438	0.031901803	0.027738926	0.004162876
cg10228629	1	1406955	ATAD3B	0.438556599	0.037912518	0.042821668	-0.00490915
cg12723840	1	1406994	ATAD3B	0.190359053	0.182237598	0.195762415	-0.013524817
cg06377929	1	1407001	ATAD3B	0.213656799	0.088218062	0.09760553	-0.009387468
cg07490279	1	1407066	ATAD3B	0.843151874	0.020348397	0.019624853	0.000723543
cg10240778	1	1407180	ATAD3B;ATAD3B	0.552454206	0.018977936	0.020317082	-0.001339146
cg03041700	1	1407645	ATAD3B	0.651090842	0.063893976	0.066187452	-0.002293477
cg12909536	1	1408104	ATAD3B	0.233760611	0.038039917	0.043925097	-0.00588518
cg12439834	1	1410849	ATAD3B	0.016731705	0.716088705	0.675322119	0.040766586
cg02188411	1	1411579	ATAD3B	0.4441312	0.875922321	0.868691937	0.007230384
cg07478007	1	1411602	ATAD3B	0.134567813	0.792168974	0.760678049	0.031490925
cg01768480	1	1412855	ATAD3B	0.085744509	0.863177983	0.837862183	0.0253158
cg23442023	1	1412865	ATAD3B	0.833838684	0.783267213	0.778675618	0.004591595
cg22306974	1	1413668	ATAD3B	0.206135673	0.843259186	0.824140533	0.019118653
cg26317581	1	1413810	ATAD3B	0.647149413	0.920963962	0.92367819	-0.002714228
cg11735371	1	1413937	ATAD3B	0.937621514	0.842741336	0.84217629	0.000565045
cg00695214	1	1415868	ATAD3B	0.171422546	0.889775578	0.872844705	0.016930874
cg21094501	1	1415874	ATAD3B	0.020990656	0.743864171	0.719254177	0.024609994
cg23735749	1	1417247	ATAD3B	0.799363401	0.90355297	0.901277119	0.002275851
cg13352563	1	1417320	ATAD3B	0.345880688	0.750986451	0.736886882	0.014099569
cg13025553	1	1417522	ATAD3B	0.06755867	0.931724535	0.913307037	0.018417498
cg20157693	1	1419379	ATAD3B	0.093306901	0.838975836	0.808650146	0.030325689
cg18040125	1	1420227	ATAD3B	0.92464135	0.836535354	0.835119155	0.001416199
cg15466030	1	1420537	ATAD3B	0.125505513	0.894310859	0.884253109	0.01005775
cg05049094	1	1421098	ATAD3B	0.82398002	0.7687109	0.763585685	0.005125215
cg25628057	1	1421383	ATAD3B	0.179463781	0.845658101	0.857609818	-0.011951718
cg23236382	1	1423057	ATAD3B	0.893639563	0.87061211	0.868095184	0.002516926
cg24378791	1	1423784	ATAD3B	0.093150948	0.480847931	0.451851068	0.028996863
cg26042514	1	1425726	ATAD3B	0.284280453	0.954958156	0.948654356	0.0063038
cg15688683	1	1425815	ATAD3B	0.304017459	0.837749462	0.82340992	0.014339542
cg13671768	1	1426641	ATAD3B	0.673875695	0.851914188	0.847055748	0.004858441
cg16494896	1	1429498	ATAD3B	0.089624441	0.807799824	0.785718188	0.022081636
cg06866635	1	1430690	ATAD3B	0.202458304	0.593924539	0.573433468	0.020491072
cg18387631	1	1431505	ATAD3B	0.118573166	0.836836731	0.806644283	0.030192449
cg15101273	1	1431587	?	0.119622786	0.566351938	0.579908034	-0.013556096
cg10108196	1	1441055	?	0.109535504	0.72610308	0.707082146	0.019020934
cg25201541	1	1444416	?	0.472720387	0.641524996	0.636941962	0.004583033
cg24296621	1	1444995	?	0.165618787	0.600888174	0.589712946	0.011175228
cg21797898	1	1446692	ATAD3A;ATAD3A;ATAD3A	0.62857226	0.071696782	0.076536863	-0.004840081
cg09932694	1	1446840	ATAD3A;ATAD3A;ATAD3A	0.99721525	0.032722941	0.032736248	-1.33E-05
cg17464271	1	1447047	ATAD3A;ATAD3A;ATAD3A	0.725801163	0.031396435	0.0340743	-0.002677865
cg11103442	1	1447201	ATAD3A;ATAD3A;ATAD3A	0.344585593	0.028486055	0.023900602	0.004585453
cg22225258	1	1447235	ATAD3A;ATAD3A;ATAD3A	0.065832729	0.026078757	0.029892261	-0.003813504
cg20230657	1	1447335	ATAD3A;ATAD3A;ATAD3A	0.650257119	0.017350103	0.019044231	-0.001694128
cg08376055	1	1447341	ATAD3A;ATAD3A;ATAD3A	0.65393498	0.043388324	0.044512759	-0.001124435
cg12648677	1	1447365	ATAD3A;ATAD3A;ATAD3A	0.36309515	0.026986898	0.023799548	0.003187349
cg06128920	1	1447374	ATAD3A;ATAD3A;ATAD3A	0.084939262	0.02566999	0.021801676	0.003868314
cg21124756	1	1447564	ATAD3A;ATAD3A;ATAD3A;ATAD3A;ATAD3A	0.068817801	0.015336745	0.020041499	-0.004704754
cg24729577	1	1447567	ATAD3A;ATAD3A;ATAD3A;ATAD3A;ATAD3A	0.240112044	0.032127214	0.028059572	0.004067642
cg14651254	1	1449202	ATAD3A;ATAD3A;ATAD3A	0.984394034	0.267976479	0.268253723	-0.000277244
cg00088251	1	1449754	ATAD3A;ATAD3A;ATAD3A	0.16280819	0.381936616	0.358251947	0.023684669
cg11856308	1	1449956	ATAD3A;ATAD3A;ATAD3A	0.06040856	0.638824036	0.609838095	0.028985941
cg05947649	1	1450187	ATAD3A;ATAD3A;ATAD3A	0.574159705	0.925574439	0.929631393	-0.004056953
cg11794959	1	1451134	ATAD3A;ATAD3A;ATAD3A	0.144277103	0.450121174	0.460911139	-0.010789965
cg20627546	1	1451383	ATAD3A;ATAD3A;ATAD3A	0.48440023	0.761094037	0.75118168	0.009912357
cg11722969	1	1452371	ATAD3A;ATAD3A;ATAD3A	0.51736069	0.857606153	0.846164711	0.011441442
cg19517490	1	1454149	ATAD3A;ATAD3A;ATAD3A	0.634174293	0.979979714	0.982801097	-0.002821383
cg13321900	1	1455303	ATAD3A;ATAD3A;ATAD3A	0.533109717	0.682748607	0.673043928	0.009704679
cg06793307	1	1455374	ATAD3A;ATAD3A;ATAD3A	0.071644823	0.908242286	0.882130664	0.026111623
cg15160081	1	1455650	ATAD3A;ATAD3A;ATAD3A	0.342138781	0.952358173	0.948434793	0.00392338
cg26536460	1	1456875	ATAD3A;ATAD3A;ATAD3A	0.364043479	0.973809009	0.967159812	0.006649197
cg17498856	1	1457042	ATAD3A;ATAD3A;ATAD3A	0.311782322	0.960194277	0.95598903	0.004205247
cg15481565	1	1458176	ATAD3A;ATAD3A;ATAD3A	0.570343218	0.899358136	0.89428315	0.005074986
cg17848002	1	1458397	ATAD3A;ATAD3A;ATAD3A	0.525178283	0.954355918	0.949585412	0.004770507
cg10712902	1	1458728	ATAD3A;ATAD3A;ATAD3A	0.986572272	0.463752542	0.463559025	0.000193517
cg17590292	1	1458739	ATAD3A;ATAD3A;ATAD3A	0.516583967	0.903833709	0.900299592	0.003534117
cg14395520	1	1459028	ATAD3A;ATAD3A;ATAD3A	0.147866255	0.776281269	0.759894781	0.016386489
cg15153800	1	1460332	ATAD3A;ATAD3A;ATAD3A	0.547938572	0.859666555	0.853815992	0.005850563
cg06839383	1	1460464	ATAD3A;ATAD3A;ATAD3A	0.210867118	0.647963924	0.635357504	0.01260642
cg24466671	1	1460663	ATAD3A;ATAD3A;ATAD3A	0.457023278	0.881869823	0.875679617	0.006190207
cg13893866	1	1462754	ATAD3A;ATAD3A;ATAD3A	0.128103743	0.895630231	0.878466916	0.017163315
cg17445140	1	1462956	ATAD3A;ATAD3A;ATAD3A	0.431186416	0.904488955	0.895679236	0.008809719
cg23933399	1	1462973	ATAD3A;ATAD3A;ATAD3A	0.399557109	0.950275045	0.943929213	0.006345832
cg19768036	1	1464063	ATAD3A;ATAD3A;ATAD3A	0.046991477	0.713360326	0.697977942	0.015382384
cg07808701	1	1464509	ATAD3A;ATAD3A;ATAD3A	0.251087128	0.916317902	0.906899665	0.009418237
cg20675251	1	1464803	ATAD3A;ATAD3A;ATAD3A	0.315405537	0.619235809	0.609880092	0.009355717
cg17271658	1	1465190	ATAD3A;ATAD3A;ATAD3A	0.927765692	0.731118982	0.729218889	0.001900093
cg20681653	1	1468450	ATAD3A;ATAD3A;ATAD3A	0.115066588	0.90807614	0.887736076	0.020340063
cg23590525	1	1469787	ATAD3A;ATAD3A;ATAD3A	0.413994793	0.813075675	0.801939115	0.01113656
cg09259608	1	1470161	C1orf70	0.261338711	0.647867877	0.626029586	0.021838292
cg20958600	1	1470807	C1orf70	0.75158393	0.572874085	0.568287719	0.004586366
cg07835437	1	1470836	C1orf70	0.061306052	0.708216795	0.660970769	0.047246026
cg03041030	1	1470905	C1orf70	0.024247665	0.666090069	0.619261199	0.046828871
cg12983196	1	1471017	C1orf70	0.000204313	0.584340029	0.563852557	0.020487472
cg09151801	1	1471210	C1orf70	0.123009744	0.432351356	0.415049173	0.017302184
cg11526073	1	1471938	C1orf70	0.686987845	0.830770238	0.836015117	-0.005244879
cg15844005	1	1472079	C1orf70	0.036486604	0.702051153	0.667276393	0.03477476
cg27301475	1	1472146	C1orf70	0.188234903	0.770745877	0.75268324	0.018062637
cg06205922	1	1473141	C1orf70	0.390170148	0.728198909	0.70588921	0.022309699
cg01536190	1	1473147	C1orf70	0.01579634	0.775407806	0.74034528	0.035062527
cg27047577	1	1473193	C1orf70	0.20868954	0.97948623	0.974516555	0.004969675
cg14434115	1	1473252	TMEM240	0.056533806	0.906249618	0.880995747	0.025253871
cg11917182	1	1473310	TMEM240	0.082010119	0.779989582	0.763336651	0.016652931
cg02068237	1	1473319	C1orf70	0.344009079	0.740665964	0.730284221	0.010381743
cg12270813	1	1473370	C1orf70	0.47957575	0.923451795	0.91639259	0.007059204
cg03724010	1	1473443	C1orf70	0.664305525	0.839727876	0.843324242	-0.003596366
cg13804574	1	1473489	TMEM240	0.999977824	0.916717991	0.916718299	-3.09E-07
cg16037137	1	1473747	C1orf70	0.075164775	0.902573555	0.878726445	0.02384711
cg12632610	1	1474224	C1orf70	0.718986232	0.880144126	0.873188658	0.006955468
cg16001723	1	1474399	C1orf70	0.190961776	0.918678503	0.908855314	0.009823189
cg13850380	1	1475143	C1orf70	0.534105651	0.547236998	0.555865579	-0.008628582
cg00813378	1	1475209	C1orf70	0.418940197	0.934850607	0.925788558	0.009062049
cg08738570	1	1475265	C1orf70	0.459312803	0.913982932	0.904844553	0.009138379
cg22497741	1	1475644	C1orf70	0.034644376	0.697238996	0.615530473	0.081708524
cg16306898	1	1475675	C1orf70	0.050859933	0.646446123	0.604820555	0.041625567
cg16601494	1	1475737	C1orf70;C1orf70	0.098725362	0.850888803	0.813519161	0.037369642
cg15487867	1	1475742	C1orf70	0.183706758	0.770934373	0.725342471	0.045591902
cg18430990	1	1475941	TMEM240	0.036517028	0.505542989	0.468319926	0.037223063
cg23244095	1	1476269	C1orf70	0.688263725	0.683599302	0.689550489	-0.005951187
cg18114463	1	1476551	C1orf70	0.606220244	0.734952869	0.727542991	0.007409878
cg09612202	1	1476661	C1orf70	0.175306682	0.612615293	0.593406372	0.019208921
cg26602477	1	1476845	C1orf70	0.623797244	0.918642869	0.915374441	0.003268427
cg11811409	1	1477025	C1orf70	0.177917541	0.659029764	0.640592887	0.018436877
cg26690297	1	1477098	SSU72;C1orf70	0.811311721	0.7681446	0.766003815	0.002140784
cg08757091	1	1477101	TMEM240;SSU72	0.791896559	0.814140832	0.812438115	0.001702717
cg08464374	1	1477123	SSU72;C1orf70	0.594243875	0.903195814	0.897347458	0.005848357
cg01802295	1	1477194	SSU72;C1orf70	0.503593881	0.841486244	0.827865447	0.013620796
cg13575252	1	1477616	SSU72	0.048060945	0.901859987	0.876445543	0.025414444
cg19619320	1	1477931	SSU72	0.24820475	0.892632558	0.879852638	0.01277992
cg11964810	1	1478170	SSU72	0.391866842	0.369602259	0.355306787	0.014295473
cg21173317	1	1478665	SSU72	0.205983611	0.900864836	0.879226534	0.021638301
cg03392564	1	1478680	SSU72	0.237153665	0.939212593	0.931496976	0.007715617
cg00955674	1	1478827	SSU72	0.021982392	0.760897113	0.725390501	0.035506612
cg03941625	1	1480603	SSU72	0.302036787	0.893626823	0.886792675	0.006834148
cg10347735	1	1481874	SSU72	0.037547653	0.829564537	0.807645396	0.021919141
cg05426853	1	1481910	SSU72	0.059927455	0.725342061	0.685629261	0.039712801
cg07945460	1	1481947	SSU72	0.313815816	0.734417244	0.715371026	0.019046219
cg07381470	1	1483130	SSU72	0.239165971	0.848515471	0.829650268	0.018865203
cg24470133	1	1483206	SSU72	0.300709535	0.906645385	0.894266202	0.012379183
cg00355315	1	1483257	SSU72	0.186179294	0.967681091	0.961947472	0.005733619
cg04349378	1	1484205	SSU72	0.010502521	0.418018277	0.396646154	0.021372123
cg12734710	1	1486459	SSU72	0.986124778	0.206231635	0.206417303	-0.000185668
cg01058717	1	1487068	SSU72	0.627725398	0.914589321	0.919674996	-0.005085675
cg14194384	1	1487097	SSU72	0.586139137	0.714519527	0.721056044	-0.006536516
cg16305094	1	1487266	SSU72	0.347992867	0.340350308	0.345743893	-0.005393585
cg07229301	1	1487445	SSU72	0.173351013	0.622984414	0.601379823	0.021604591
cg18312113	1	1487538	SSU72	0.465223866	0.737205058	0.725728849	0.011476209
cg05888763	1	1488042	SSU72	0.928131679	0.877330427	0.876195001	0.001135425
cg07426077	1	1488581	SSU72	0.6550671	0.874262196	0.867813347	0.006448849
cg02871542	1	1489408	SSU72	0.435281179	0.776187015	0.761208692	0.014978323
cg22373622	1	1489544	SSU72	0.381562028	0.900656844	0.89395181	0.006705035
cg26908276	1	1489793	SSU72	0.189151237	0.624391068	0.601311253	0.023079814
cg06069740	1	1489973	SSU72	0.123469599	0.714210605	0.728349487	-0.014138882
cg09073059	1	1490216	SSU72	0.312340448	0.886395419	0.874548371	0.011847049
cg16277776	1	1490676	SSU72	0.105688032	0.884562422	0.865732188	0.018830234
cg07211239	1	1490809	SSU72	0.302432667	0.759188733	0.751213067	0.007975666
cg09517190	1	1492513	SSU72	0.403412119	0.873771212	0.86412716	0.009644051
cg08140609	1	1494641	SSU72	0.910426674	0.830349341	0.829351852	0.000997489
cg20140735	1	1494726	SSU72	0.060604453	0.712319494	0.677508805	0.034810689
cg24044259	1	1496410	SSU72	0.23517833	0.874788322	0.859194283	0.015594039
cg18368516	1	1496762	SSU72	0.650304892	0.951207497	0.947811727	0.00339577
cg12062537	1	1496856	SSU72	0.166643012	0.933892004	0.920339963	0.013552041
cg14442715	1	1496934	SSU72	0.456480689	0.812006031	0.802493303	0.009512728
cg19910128	1	1496936	SSU72	0.132635858	0.816494515	0.802100558	0.014393957
cg06089960	1	1498081	SSU72	0.030148757	0.642369249	0.613681496	0.028687753
cg17968925	1	1499694	SSU72	0.481490346	0.713806986	0.698148444	0.015658543
cg09828226	1	1500093	SSU72	0.704410823	0.787329972	0.766893635	0.020436337
cg03710092	1	1500280	SSU72;SSU72	0.137178692	0.810662656	0.785862114	0.024800541
cg13431342	1	1500958	SSU72	0.185341703	0.876072716	0.864388017	0.011684698
cg08947289	1	1502414	SSU72	0.193861076	0.319944172	0.306203795	0.013740377
cg20490900	1	1502606	SSU72	0.355341328	0.056399745	0.047746867	0.008652877
cg04218845	1	1502647	SSU72	0.397025033	0.036412222	0.030813145	0.005599078
cg00784654	1	1502751	SSU72	0.751649699	0.036887629	0.040693641	-0.003806012
cg03309758	1	1505914	SSU72	0.086764141	0.87562163	0.849890218	0.025731412
cg12690016	1	1507138	SSU72	0.180672987	0.93862907	0.92771323	0.010915841
cg25018209	1	1509362	SSU72	0.901102616	0.047836819	0.04826602	-0.000429201
cg11586519	1	1509833	SSU72	0.514299318	0.070180052	0.075322813	-0.005142762
cg05181565	1	1509872	SSU72	0.449373112	0.049622297	0.045193895	0.004428402
cg23443459	1	1510336	SSU72	0.229008654	0.02898288	0.023481753	0.005501127
cg04637864	1	1510339	SSU72	0.09083056	0.028315771	0.019266291	0.009049481
cg19158176	1	1510364	SSU72	0.535034437	0.023039125	0.020768619	0.002270506
cg13424097	1	1510427	SSU72	0.771328639	0.039189282	0.037261214	0.001928067
cg07090025	1	1510437	SSU72	0.431447303	0.062128553	0.058729009	0.003399544
cg06199750	1	1510566	SSU72	0.817599046	0.042047467	0.043296804	-0.001249336
cg05433637	1	1510598	SSU72	0.217358844	0.046687409	0.042367985	0.004319424
cg08271362	1	1510719	SSU72	0.203778443	0.069239459	0.076619692	-0.007380233
cg03528848	1	1510724	SSU72	0.283635687	0.046224628	0.042596811	0.003627817
cg20755353	1	1510883	SSU72	0.298459188	0.056897832	0.063299793	-0.006401961
cg05338320	1	1510984	SSU72	0.949348083	0.054591966	0.054873928	-0.000281962
cg16848272	1	1510991	SSU72	0.016693343	0.057078287	0.063892146	-0.006813859
cg04652884	1	1513110	?	0.493372081	0.301037127	0.292191925	0.008845202
cg14279825	1	1513877	?	0.251972492	0.456848444	0.452010569	0.004837874
cg05702207	1	1525422	?	0.265481132	0.849796607	0.835602223	0.014194384
cg00151676	1	1525452	?	0.768069779	0.952336254	0.954768961	-0.002432707
cg13316116	1	1529636	?	0.351101957	0.48814171	0.500395956	-0.012254246
cg05934012	1	1533852	?	0.481923396	0.876324545	0.88147459	-0.005150045
cg07479014	1	1534392	?	0.473253291	0.798923498	0.791265408	0.00765809
cg09126090	1	1534514	?	0.168939998	0.511541506	0.49181197	0.019729536
cg16358446	1	1534984	?	0.799782256	0.06657176	0.069927156	-0.003355396
cg08289140	1	1535155	?	0.769028072	0.076284701	0.072582369	0.003702333
cg11521998	1	1536054	?	0.295963354	0.510772965	0.498137486	0.012635479
cg09172260	1	1536101	?	0.753560642	0.881854153	0.879163276	0.002690877
cg15158067	1	1536396	C1orf233	0.219417169	0.53791163	0.525805842	0.012105788
cg21240031	1	1536671	C1orf233	0.894494618	0.226617782	0.228140895	-0.001523113
cg26680206	1	1536755	C1orf233	0.680341821	0.853755313	0.851133042	0.002622272
cg15034659	1	1537543	?	0.321283562	0.888162466	0.87437448	0.013787985
cg11649182	1	1539923	?	0.026538322	0.264113958	0.281184843	-0.017070885
cg25311963	1	1546691	?	0.031556992	0.604297994	0.569118342	0.035179652
cg07147033	1	1549615	MIB2;MIB2;MIB2;MIB2;MIB2	0.897181137	0.088081638	0.088956939	-0.000875301
cg13897348	1	1549699	MIB2;MIB2;MIB2;MIB2;MIB2	0.395408779	0.061967673	0.057665522	0.004302151
cg19246761	1	1549799	MIB2;MIB2;MIB2;MIB2;MIB2;MIB2	0.392301895	0.045610431	0.050608986	-0.004998555
cg01229567	1	1549818	MIB2;MIB2;MIB2;MIB2;MIB2;MIB2	0.396926149	0.03913129	0.043723443	-0.004592152
cg15817635	1	1550031	MIB2;MIB2;MIB2;MIB2;MIB2;MIB2	0.358622519	0.032391123	0.036828514	-0.004437392
cg15652741	1	1550479	MIB2;MIB2;MIB2;MIB2;MIB2;MIB2	0.296536007	0.043267509	0.03865786	0.004609649
cg10705488	1	1550648	MIB2;MIB2;MIB2;MIB2;MIB2;MIB2	0.087838688	0.029608522	0.017253709	0.012354813
cg11140595	1	1550660	MIB2;MIB2;MIB2;MIB2;MIB2;MIB2	0.101440925	0.020554737	0.013071775	0.007482961
cg06761793	1	1550770	MIB2;MIB2;MIB2;MIB2;MIB2;MIB2	0.227077754	0.014168916	0.018936565	-0.004767649
cg18123911	1	1550773	MIB2;MIB2;MIB2;MIB2;MIB2;MIB2	0.860640018	0.01711413	0.017433216	-0.000319087
cg17271960	1	1550779	MIB2;MIB2;MIB2;MIB2;MIB2;MIB2	0.930096845	0.023984306	0.024342636	-0.00035833
cg25004270	1	1550864	MIB2;MIB2;MIB2;MIB2;MIB2;MIB2	0.755159048	0.049719381	0.052696894	-0.002977513
cg25880288	1	1550879	MIB2;MIB2;MIB2;MIB2;MIB2;MIB2	0.57980389	0.036995638	0.039472316	-0.002476678
cg08912129	1	1551173	MIB2;MIB2;MIB2;MIB2;MIB2;MIB2	0.460957981	0.029837806	0.027329418	0.002508388
cg25164153	1	1551175	MIB2;MIB2;MIB2;MIB2;MIB2;MIB2	0.565307835	0.024333146	0.021469447	0.002863699
cg26169249	1	1551487	MIB2;MIB2;MIB2;MIB2;MIB2;MIB2	0.755265288	0.020045685	0.021106997	-0.001061312
cg07807975	1	1551511	MIB2;MIB2;MIB2;MIB2;MIB2;MIB2	0.438529389	0.066637909	0.071787239	-0.00514933
cg25010770	1	1551521	MIB2;MIB2;MIB2;MIB2;MIB2;MIB2	0.207283684	0.026667281	0.029830504	-0.003163224
cg10756715	1	1551525	MIB2;MIB2;MIB2;MIB2;MIB2;MIB2	0.630759824	0.051216972	0.053933664	-0.002716692
cg05941212	1	1551902	MIB2;MIB2;MIB2;MIB2;MIB2;MIB2	0.534825932	0.063742889	0.06725336	-0.003510471
cg13947830	1	1551964	MIB2;MIB2;MIB2;MIB2;MIB2;MIB2	0.538079174	0.097926898	0.101659669	-0.003732771
cg26295592	1	1552224	MIB2;MIB2;MIB2;MIB2;MIB2;MIB2	0.217298389	0.207437515	0.192284741	0.015152774
cg00781053	1	1552697	MIB2;MIB2;MIB2;MIB2;MIB2;MIB2	0.613112957	0.922421823	0.917696683	0.004725139
cg23605175	1	1552796	MIB2;MIB2;MIB2;MIB2;MIB2;MIB2	0.535665358	0.7562414	0.747295208	0.008946192
cg15369276	1	1552883	MIB2;MIB2;MIB2;MIB2;MIB2;MIB2	0.125883204	0.823330699	0.810268668	0.013062031
cg25459752	1	1552894	MIB2;MIB2;MIB2;MIB2;MIB2;MIB2	0.238695052	0.903033022	0.88791085	0.015122172
cg15558634	1	1553405	MIB2;MIB2;MIB2;MIB2;MIB2;MIB2	0.20396457	0.928686972	0.918413903	0.01027307
cg10970349	1	1555396	MIB2;MIB2;MIB2;MIB2;MIB2;MIB2	0.121637685	0.817698541	0.798452682	0.019245858
cg15323084	1	1556707	MIB2;MIB2;MIB2;MIB2;MIB2;MIB2	0.343803181	0.791670361	0.784381174	0.007289187
cg19165249	1	1558097	MIB2;MIB2;MIB2;MIB2;MIB2;MIB2	0.062105215	0.837207113	0.813696935	0.023510178
cg09082814	1	1558372	MIB2;MIB2;MIB2;MIB2;MIB2;MIB2	0.100574747	0.733418576	0.708518221	0.024900355
cg23957653	1	1558726	MIB2;MIB2;MIB2;MIB2;MIB2;MIB2	0.070167403	0.843771859	0.823576022	0.020195837
cg09061216	1	1558936	MIB2;MIB2;MIB2;MIB2;MIB2;MIB2	0.522598818	0.795744254	0.807666117	-0.011921863
cg03975652	1	1559155	MIB2;MIB2;MIB2;MIB2;MIB2;MIB2	0.452800696	0.41924287	0.429999979	-0.010757109
cg25500853	1	1559952	MIB2;MIB2;MIB2;MIB2;MIB2;MIB2	0.542699074	0.878341294	0.871069163	0.007272131
cg04292080	1	1560449	MIB2;MIB2;MIB2;MIB2;MIB2;MIB2	0.567372621	0.688017074	0.681230583	0.006786492
cg17456675	1	1560531	MIB2;MIB2;MIB2;MIB2;MIB2;MIB2	0.826674279	0.766391004	0.768410086	-0.002019082
cg24090393	1	1560804	MIB2;MIB2;MIB2;MIB2;MIB2;MIB2	0.641267228	0.6896477	0.68305317	0.00659453
cg02492207	1	1560894	MIB2;MIB2;MIB2;MIB2;MIB2;MIB2	0.852257329	0.783856735	0.788298839	-0.004442104
cg10994397	1	1562110	MIB2;MIB2;MIB2;MIB2;MIB2;MIB2	0.024084213	0.824286011	0.795449623	0.028836389
cg22689324	1	1562397	MIB2;MIB2;MIB2;MIB2;MIB2;MIB2	0.511798798	0.67487901	0.661473249	0.013405762
cg06002660	1	1562745	MIB2;MIB2;MIB2;MIB2;MIB2;MIB2	0.665824133	0.845160458	0.851355121	-0.006194663
cg25900627	1	1562767	MIB2;MIB2;MIB2;MIB2;MIB2;MIB2	0.110309678	0.462722156	0.447145226	0.015576929
cg04854189	1	1562771	MIB2;MIB2;MIB2;MIB2;MIB2;MIB2	0.47174998	0.757165118	0.747082657	0.010082461
cg06912282	1	1563001	MIB2;MIB2;MIB2;MIB2;MIB2;MIB2	0.697089551	0.269396339	0.265948973	0.003447366
cg06080300	1	1563096	MIB2;MIB2;MIB2;MIB2;MIB2;MIB2	0.727560627	0.815446925	0.81828698	-0.002840056
cg09159050	1	1563500	MIB2;MIB2;MIB2;MIB2;MIB2;MIB2	0.246056434	0.936293865	0.927282433	0.009011432
cg21129534	1	1563695	MIB2;MIB2;MIB2;MIB2;MIB2;MIB2	0.448399481	0.927800175	0.919517291	0.008282884
cg00078456	1	1564422	MIB2;MIB2;MIB2;MIB2;MIB2;MIB2	0.526970223	0.865013161	0.853514871	0.011498289
cg18852096	1	1564425	MIB2;MIB2;MIB2;MIB2;MIB2;MIB2	0.98031482	0.725162508	0.724911664	0.000250843
cg05642789	1	1564482	MIB2;MIB2;MIB2;MIB2;MIB2;MIB2	0.954439113	0.902944247	0.903634545	-0.000690298
cg01621974	1	1564788	MIB2;MIB2;MIB2;MIB2;MIB2;MIB2	0.386850907	0.632270018	0.648408768	-0.016138749
cg17122213	1	1564920	MIB2;MIB2;MIB2;MIB2;MIB2;MIB2	0.630562055	0.973114217	0.970486847	0.00262737
cg03427058	1	1565025	MIB2;MIB2;MIB2;MIB2;MIB2;MIB2	0.242646856	0.88991021	0.880810339	0.009099871
cg23430652	1	1565027	MIB2;MIB2;MIB2;MIB2;MIB2;MIB2	0.58298431	0.740958163	0.735332304	0.005625859
cg00297832	1	1565541	MIB2;MIB2;MIB2;MIB2;MIB2;MIB2	0.478552378	0.901548675	0.88636492	0.015183755
cg24368383	1	1565856	MIB2;MIB2;MIB2;MIB2;MIB2;MIB2	0.820146567	0.95854771	0.960240375	-0.001692665
cg04882394	1	1565931	MIB2;MIB2;MIB2;MIB2;MIB2;MIB2	0.244387436	0.864096644	0.850046296	0.014050349
cg24535439	1	1566351	MMP23B	0.77169322	0.091471311	0.090346677	0.001124635
cg00262621	1	1566374	MMP23B	0.579302574	0.14324406	0.148136325	-0.004892265
cg08231710	1	1566687	MMP23A;MMP23B	0.437946588	0.560071986	0.54911702	0.010954966
cg06943420	1	1566699	MMP23A;MMP23B	0.224202552	0.424976194	0.450035529	-0.025059335
cg11648594	1	1566860	MMP23A;MMP23B	0.818670217	0.360900487	0.355870404	0.005030083
cg26740494	1	1567131	MMP23A;MMP23B	0.903896541	0.286577816	0.284441361	0.002136455
cg05834878	1	1567302	MMP23B;MMP23A	0.880470851	0.084876358	0.083503723	0.001372636
cg26976576	1	1567551	MMP23A;MMP23B	0.025834952	0.055521876	0.065955727	-0.010433851
cg05419999	1	1567553	MMP23A;MMP23B	0.069718235	0.108827823	0.095691255	0.013136568
cg11798909	1	1567820	MMP23A;MMP23B	0.510406117	0.064504635	0.067552175	-0.003047539
cg27541892	1	1571801	CDK11B;CDK11B;CDK11B;CDK11B;CDK11B;CDK11B	0.388573235	0.509090344	0.497210062	0.011880281
cg21921584	1	1572457	CDK11B;CDK11B;CDK11B;CDK11B;CDK11B;CDK11B	0.256501994	0.778152335	0.768552956	0.009599379
cg26660744	1	1573181	CDK11B;CDK11B;CDK11B;CDK11B;CDK11B;CDK11B	0.463280324	0.897070505	0.886155483	0.010915023
cg10124011	1	1574521	CDK11B;CDK11B;CDK11B;CDK11B;CDK11B;CDK11B	0.899803412	0.785418339	0.787376377	-0.001958038
cg00595856	1	1576539	CDK11B;CDK11B;CDK11B;CDK11B;CDK11B;CDK11B	0.311574902	0.865154078	0.854663789	0.01049029
cg23252997	1	1576591	CDK11B;CDK11B;CDK11B;CDK11B;CDK11B;CDK11B	0.642572558	0.838642345	0.829392487	0.009249858
cg03484489	1	1578865	CDK11B;CDK11B;CDK11B;CDK11B;CDK11B;CDK11B	0.166648633	0.495529306	0.471753081	0.023776225
cg16673286	1	1581603	CDK11B;CDK11B;CDK11B;CDK11B;CDK11B;CDK11B	0.164413106	0.674834838	0.643759612	0.031075226
cg03388431	1	1583010	CDK11B;CDK11B;CDK11B;CDK11B;CDK11B;CDK11B	0.271072897	0.880106335	0.861032015	0.019074321
cg17450090	1	1586880	CDK11B;CDK11B;CDK11B;CDK11B;CDK11B;CDK11B	0.261563517	0.512789896	0.497385678	0.015404218
cg03939105	1	1589891	CDK11B;CDK11B;CDK11B;CDK11B;CDK11B;CDK11B	0.681138776	0.141885388	0.138022255	0.003863133
cg15126211	1	1590291	CDK11B;CDK11B;CDK11B;CDK11B;CDK11B;CDK11B	0.420089356	0.028167398	0.031089572	-0.002922174
cg00998168	1	1590443	CDK11B;CDK11B;CDK11B;CDK11B;CDK11B;CDK11B	0.527199553	0.019650138	0.01751245	0.002137688
cg18282011	1	1590447	CDK11B;CDK11B;CDK11B;CDK11B;CDK11B;CDK11B	0.487420223	0.048960888	0.045979455	0.002981433
cg21149807	1	1590459	CDK11B;CDK11B;CDK11B;CDK11B;CDK11B;CDK11B	0.456935835	0.019578627	0.022163032	-0.002584405
cg09283376	1	1590479	CDK11B;CDK11B;CDK11B;CDK11B;CDK11B;CDK11B	0.354611287	0.07151157	0.060449889	0.011061682
cg20155988	1	1590632	CDK11B;CDK11B;CDK11B;CDK11B;CDK11B;CDK11B	0.306226876	0.041485171	0.037571883	0.003913288
cg26562592	1	1590640	CDK11B;CDK11B;CDK11B;CDK11B;CDK11B;CDK11B	0.910680795	0.030848954	0.031105943	-0.000256988
cg08864381	1	1590717	CDK11B;CDK11B;CDK11B;CDK11B;CDK11B;CDK11B	0.831671101	0.026229071	0.026919651	-0.00069058
cg03017195	1	1590941	CDK11B;CDK11B;CDK11B;CDK11B;CDK11B;CDK11B	0.340403038	0.033029559	0.030173888	0.002855671
cg15830572	1	1593874	CDK11B;CDK11B;CDK11B;CDK11B;CDK11B;LOC728661;CDK11B	0.409974638	0.613538048	0.599972074	0.013565973
cg06848468	1	1597086	CDK11B;CDK11B;CDK11B;CDK11B;CDK11B;LOC728661;CDK11B	0.784900345	0.915349459	0.912756644	0.002592815
cg20255817	1	1597454	LOC728661;CDK11B;CDK11B;CDK11B;CDK11B;CDK11B;CDK11B	0.024134714	0.982943682	0.974949609	0.007994072
cg22082145	1	1597527	LOC728661;CDK11B;CDK11B;CDK11B;CDK11B;CDK11B;CDK11B	0.166035984	0.769198976	0.742953582	0.026245393
cg07601058	1	1597720	LOC728661;CDK11B;CDK11B;CDK11B;CDK11B;CDK11B;CDK11B	0.037039449	0.723895988	0.694922011	0.028973977
cg23210533	1	1599978	LOC728661;CDK11B;CDK11B;CDK11B;CDK11B;CDK11B;CDK11B	0.033495087	0.849852644	0.829882302	0.019970342
cg11809915	1	1601103	LOC728661;CDK11B;CDK11B;CDK11B;CDK11B;CDK11B;CDK11B	0.74060127	0.963155909	0.96514574	-0.001989832
cg04105726	1	1601205	LOC728661;CDK11B;CDK11B;CDK11B;CDK11B;CDK11B;CDK11B	0.025253683	0.950473584	0.93402915	0.016444433
cg17869988	1	1601380	LOC728661;CDK11B;CDK11B;CDK11B;CDK11B;CDK11B;CDK11B	0.765145988	0.788676533	0.794160816	-0.005484284
cg03718254	1	1601671	CDK11B;CDK11B;SLC35E2B;SLC35E2B;CDK11B;CDK11B;CDK11B;CDK11B	0.842763348	0.976514497	0.975586824	0.000927673
cg20106035	1	1601676	CDK11B;CDK11B;SLC35E2B;SLC35E2B;CDK11B;CDK11B;CDK11B;CDK11B	0.633997009	0.912945614	0.907139374	0.00580624
cg14626671	1	1601682	CDK11B;CDK11B;SLC35E2B;SLC35E2B;CDK11B;CDK11B;CDK11B;CDK11B	0.238798929	0.944918603	0.934498672	0.010419931
cg19382808	1	1602481	LOC728661;CDK11B;CDK11B;CDK11B;CDK11B;CDK11B;CDK11B	0.012839568	0.852018188	0.828638759	0.023379428
cg11530028	1	1602585	LOC728661;CDK11B;CDK11B;CDK11B;CDK11B;CDK11B;CDK11B	0.329989472	0.665312647	0.651752874	0.013559773
cg03972505	1	1602656	LOC728661;CDK11B;CDK11B;CDK11B;CDK11B;CDK11B;CDK11B	0.058835002	0.896521953	0.872729273	0.02379268
cg06528340	1	1602685	LOC728661;CDK11B;CDK11B;CDK11B;CDK11B;CDK11B;CDK11B	0.521683011	0.9282808	0.922414433	0.005866367
cg13077472	1	1602745	CDK11B;CDK11B;SLC35E2B;SLC35E2B;CDK11B;CDK11B;CDK11B;CDK11B	0.823845517	0.875851456	0.878094004	-0.002242547
cg17939059	1	1602914	LOC728661;CDK11B;CDK11B;CDK11B;CDK11B;CDK11B;CDK11B	0.48717766	0.642245191	0.621815066	0.020430126
cg18288914	1	1603013	LOC728661;CDK11B;CDK11B;CDK11B;CDK11B;CDK11B;CDK11B	0.274893096	0.874407781	0.865432709	0.008975072
cg03548463	1	1603847	LOC728661;CDK11B;CDK11B;CDK11B;CDK11B;CDK11B;CDK11B	0.110306069	0.867216184	0.845027586	0.022188598
cg09330116	1	1603934	LOC728661;CDK11B;CDK11B;CDK11B;CDK11B;CDK11B;CDK11B	0.381600564	0.647623245	0.62460632	0.023016925
cg00400654	1	1604298	LOC728661;CDK11B;CDK11B;CDK11B;CDK11B;CDK11B;CDK11B	0.373870784	0.788054349	0.773276545	0.014777804
cg04272838	1	1606206	LOC728661;CDK11B;CDK11B;CDK11B;CDK11B;CDK11B;CDK11B	0.193012556	0.923497103	0.910058773	0.01343833
cg02915803	1	1606292	LOC728661;CDK11B;CDK11B;CDK11B;CDK11B;CDK11B;CDK11B	0.880373983	0.936036608	0.937942349	-0.001905741
cg26932054	1	1606361	LOC728661;CDK11B;CDK11B;CDK11B;CDK11B;CDK11B;CDK11B	0.278088792	0.917085653	0.907599536	0.009486117
cg16990083	1	1606557	LOC728661;CDK11B;CDK11B;CDK11B;CDK11B;CDK11B;CDK11B	0.551242075	0.953876001	0.958524929	-0.004648927
cg12655137	1	1609388	CDK11B;CDK11B;CDK11B;CDK11B;CDK11B;LOC728661;CDK11B	0.10844425	0.867650372	0.844461779	0.023188593
cg20251225	1	1609551	CDK11B;CDK11B;CDK11B;CDK11B;CDK11B;LOC728661;CDK11B	0.978468371	0.952451676	0.952664549	-0.000212873
cg20429981	1	1609972	CDK11B;CDK11B;CDK11B;CDK11B;CDK11B;LOC728661;CDK11B	0.697530001	0.833039779	0.839183639	-0.00614386
cg01189072	1	1610660	CDK11B;CDK11B;CDK11B;CDK11B;CDK11B;LOC728661;CDK11B	0.680833574	0.943022007	0.945217538	-0.002195531
cg11588584	1	1611937	CDK11B;CDK11B;CDK11B;CDK11B;CDK11B;LOC728661;CDK11B	0.285096875	0.796152823	0.789724913	0.00642791
cg09825670	1	1611999	CDK11B;CDK11B;CDK11B;CDK11B;CDK11B;LOC728661;CDK11B	0.695008482	0.901835399	0.898459391	0.003376008
cg15079481	1	1612535	CDK11B;CDK11B;SLC35E2B;SLC35E2B;CDK11B;CDK11B;CDK11B;CDK11B	0.139692105	0.883965198	0.86936715	0.014598048
cg20462449	1	1613704	CDK11B;CDK11B;CDK11B;CDK11B;CDK11B;LOC728661;CDK11B	0.715479821	0.852667769	0.848717019	0.00395075
cg21106418	1	1613911	CDK11B;CDK11B;CDK11B;CDK11B;CDK11B;LOC728661;CDK11B	0.138989092	0.600046551	0.540031746	0.060014805
cg10065215	1	1613982	CDK11B;CDK11B;CDK11B;CDK11B;CDK11B;LOC728661;CDK11B	0.182927164	0.954933407	0.944215256	0.010718151
cg12042834	1	1614009	CDK11B;CDK11B;CDK11B;CDK11B;CDK11B;LOC728661;CDK11B	0.368677953	0.848689441	0.83518374	0.0135057
cg14976190	1	1615736	CDK11B;CDK11B;CDK11B;CDK11B;CDK11B;LOC728661;CDK11B	0.86718243	0.966588789	0.96529074	0.001298049
cg12135548	1	1617866	CDK11B;CDK11B;SLC35E2B;SLC35E2B;CDK11B;CDK11B;CDK11B;CDK11B	0.240957322	0.051197012	0.058534326	-0.007337314
cg12100965	1	1623803	CDK11B;CDK11B;CDK11B;CDK11B;CDK11B;LOC728661;CDK11B	0.708893421	0.02175192	0.022590469	-0.000838549
cg25414858	1	1623994	SLC35E2B;SLC35E2B;CDK11B;CDK11B;SLC35E2B;SLC35E2B;CDK11B;CDK11B;CDK11B;CDK11B	0.992984003	0.040975101	0.040913829	6.13E-05
cg05972376	1	1624399	LOC728661;CDK11B;CDK11B;CDK11B;CDK11B;CDK11B;CDK11B	0.022083434	0.154054015	0.090857598	0.063196417
cg19018051	1	1625395	LOC728661;CDK11B;CDK11B;CDK11B;CDK11B;CDK11B;CDK11B	0.417575277	0.341717167	0.332135176	0.00958199
cg13440958	1	1625403	SLC35E2B;SLC35E2B;CDK11B;CDK11B;CDK11B;CDK11B;CDK11B;CDK11B	0.716151814	0.132647757	0.134753879	-0.002106122
cg26114076	1	1625689	SLC35E2B;SLC35E2B;CDK11B;CDK11B;CDK11B;CDK11B;CDK11B;CDK11B	0.035036169	0.892890618	0.865590658	0.02729996
cg23231093	1	1625702	LOC728661;CDK11B;CDK11B;CDK11B;CDK11B;CDK11B;CDK11B	0.159332722	0.748541126	0.72667234	0.021868786
cg04437922	1	1628249	CDK11B;CDK11B;CDK11B;CDK11B;CDK11B;CDK11B	0.562442654	0.883386797	0.878721431	0.004665366
cg24688574	1	1629525	CDK11B;CDK11B;CDK11B;CDK11B;CDK11B;CDK11B	0.086216991	0.777377954	0.759623764	0.01775419
cg00341415	1	1630742	MMP23A;CDK11B;CDK11B;CDK11B;CDK11B;CDK11B;CDK11B	0.490789222	0.60929963	0.604157612	0.005142018
cg06750152	1	1630992	MMP23A;CDK11B;CDK11B;CDK11B;CDK11B;CDK11B;CDK11B	0.371426431	0.892970761	0.882645248	0.010325512
cg10626236	1	1631100	MMP23A;CDK11B;CDK11B;CDK11B;CDK11B;CDK11B;CDK11B	0.431612045	0.509936602	0.497599294	0.012337308
cg27169263	1	1633373	CDK11B;CDK11B;CDK11B;CDK11B;CDK11B;CDK11B	0.398571603	0.829154886	0.815382164	0.013772722
cg12437380	1	1635030	CDK11A;CDK11B;CDK11B;CDK11B;CDK11B;CDK11A;CDK11B;CDK11B	0.819263066	0.835321296	0.831989069	0.003332227
cg21932190	1	1635647	CDK11A;CDK11B;CDK11B;CDK11B;CDK11B;CDK11A;CDK11B;CDK11B	0.077596417	0.795194971	0.771718306	0.023476665
cg12398752	1	1635750	CDK11B;CDK11B;CDK11A;CDK11A;CDK11B;CDK11B;CDK11B;CDK11B	0.077263015	0.85459421	0.835600239	0.018993971
cg05364761	1	1636187	CDK11A;CDK11B;CDK11B;CDK11B;CDK11B;CDK11A;CDK11B;CDK11B	0.10945234	0.869957515	0.842738707	0.027218808
cg15942579	1	1636620	CDK11B;CDK11B;CDK11A;CDK11A;CDK11B;CDK11B;CDK11B;CDK11B	0.02887545	0.911449534	0.887706324	0.02374321
cg00853237	1	1638309	CDK11A;CDK11B;CDK11B;CDK11B;CDK11B;CDK11A;CDK11B;CDK11B	0.03123947	0.732774695	0.689025066	0.043749629
cg27047637	1	1639088	CDK11A;CDK11B;CDK11B;CDK11B;CDK11B;CDK11A;CDK11B;CDK11B	0.176401109	0.529337626	0.511922585	0.017415042
cg12048375	1	1639347	CDK11A;CDK11B;CDK11B;CDK11B;CDK11B;CDK11A;CDK11B;CDK11B	0.109750943	0.760388546	0.745507275	0.014881272
cg25189483	1	1639749	CDK11A;CDK11B;CDK11B;CDK11B;CDK11B;CDK11A;CDK11B;CDK11B	0.326311795	0.845406213	0.837393517	0.008012696
cg24933755	1	1640702	CDK11A;CDK11B;CDK11B;CDK11B;CDK11B;CDK11A;CDK11B;CDK11B	0.550795355	0.839682886	0.834332758	0.005350128
cg11851198	1	1642075	CDK11A;CDK11B;CDK11B;CDK11B;CDK11B;CDK11A;CDK11B;CDK11B	0.293951905	0.523836715	0.501504617	0.022332098
cg23611477	1	1644835	CDK11A;CDK11B;CDK11B;CDK11B;CDK11B;CDK11A;CDK11B;CDK11B	0.119295711	0.612813229	0.590110008	0.022703221
cg17964539	1	1645121	CDK11B;CDK11B;CDK11A;CDK11A;CDK11B;CDK11B;CDK11B;CDK11B	0.940643249	0.762454852	0.766166715	-0.003711863
cg10628909	1	1646882	CDK11A;CDK11B;CDK11B;CDK11B;CDK11B;CDK11A;CDK11B;CDK11B	0.903898435	0.85857709	0.857439209	0.001137882
cg20871579	1	1650919	CDK11B;CDK11B;CDK11A;CDK11A;CDK11B;CDK11B;CDK11B;CDK11B	0.265931006	0.926991345	0.932928587	-0.005937242
cg21906539	1	1655213	CDK11B;CDK11B;CDK11B;CDK11B;CDK11A;CDK11B;CDK11A;CDK11B	0.76806423	0.11699255	0.115267806	0.001724743
cg16248785	1	1655629	CDK11B;CDK11B;CDK11B;CDK11B;CDK11A;CDK11B;CDK11A;CDK11B	0.413467118	0.018814941	0.016703455	0.002111486
cg25558285	1	1655781	CDK11A;CDK11A;CDK11B;CDK11B;CDK11B;CDK11B;CDK11B;CDK11B;CDK11B;CDK11B;CDK11B;CDK11A;CDK11A;CDK11B;CDK11B;CDK11B	0.296086647	0.040176578	0.036634582	0.003541996
cg00062592	1	1655803	CDK11B;CDK11B;CDK11A;CDK11B;CDK11A;CDK11B;CDK11B;CDK11B	0.914218611	0.05784769	0.05844631	-0.00059862
cg11198222	1	1655838	CDK11B;CDK11B;CDK11A;CDK11B;CDK11A;CDK11B;CDK11B;CDK11B	0.993126893	0.029361538	0.029334999	2.65E-05
cg00669623	1	1655867	CDK11B;CDK11B;CDK11A;CDK11B;CDK11A;CDK11B;CDK11B;CDK11B	0.52888892	0.08977318	0.093809324	-0.004036144
cg25253065	1	1655878	CDK11A;CDK11A;CDK11B;CDK11B;CDK11B;CDK11B;CDK11B;CDK11B	0.947726383	0.061393188	0.061846909	-0.00045372
cg03009233	1	1655924	CDK11A;CDK11A;CDK11B;CDK11B;CDK11B;CDK11B;CDK11B;CDK11B	0.797924403	0.067869771	0.066146769	0.001723003
cg04243582	1	1655942	CDK11B;CDK11B;CDK11A;CDK11B;CDK11A;CDK11B;CDK11B;CDK11B	0.210724505	0.057797685	0.06418613	-0.006388444
cg15176125	1	1656587	CDK11A;CDK11A;CDK11B;CDK11B;CDK11B;CDK11B;CDK11B;CDK11B;SLC35E2	0.378689499	0.306099202	0.297132967	0.008966234
cg09353726	1	1656589	CDK11A;CDK11A;CDK11B;CDK11B;CDK11B;CDK11B;CDK11B;CDK11B;SLC35E2	0.022783869	0.254239571	0.228725022	0.025514549
cg11572942	1	1656592	CDK11A;CDK11B;CDK11B;CDK11B;CDK11A;CDK11B;CDK11B;CDK11B	0.543837312	0.36746068	0.373743265	-0.006282585
cg14164956	1	1656943	CDK11A;CDK11B;CDK11B;CDK11B;CDK11A;CDK11B;CDK11B;CDK11B	0.207631337	0.891899339	0.877384696	0.014514644
cg12833102	1	1658935	SLC35E2;SLC35E2	0.965936632	0.542155909	0.541693969	0.00046194
cg13441524	1	1660110	?	0.374258224	0.211597722	0.220862271	-0.009264549
cg01677809	1	1662943	SLC35E2;SLC35E2	0.661935413	0.342436851	0.336374231	0.00606262
cg14054781	1	1663781	SLC35E2;SLC35E2	0.667831905	0.553335029	0.557251252	-0.003916223
cg11987751	1	1663860	SLC35E2	0.950563703	0.394552771	0.398466306	-0.003913535
cg10162318	1	1663924	SLC35E2;SLC35E2	0.170590263	0.850429878	0.827106507	0.023323371
cg07808326	1	1663938	SLC35E2;SLC35E2	0.850575268	0.872369019	0.870333736	0.002035282
cg16324669	1	1664080	SLC35E2;SLC35E2	0.87482455	0.88493634	0.883313017	0.001623323
cg12213037	1	1666808	SLC35E2	0.48971308	0.093627277	0.089827164	0.003800113
cg20620652	1	1666833	SLC35E2;SLC35E2	0.074502234	0.715085431	0.70249598	0.012589451
cg02332863	1	1666933	SLC35E2;SLC35E2	0.407761668	0.814609199	0.80420244	0.010406759
cg25887748	1	1667281	SLC35E2;SLC35E2	0.486063167	0.782328231	0.792897401	-0.01056917
cg04087434	1	1669123	SLC35E2	0.089900346	0.946001258	0.960546418	-0.01454516
cg13866156	1	1669148	SLC35E2	0.084249326	0.937619606	0.921264066	0.01635554
cg17456545	1	1669215	SLC35E2	0.403572979	0.726821707	0.720022327	0.00679938
cg02934509	1	1669413	SLC35E2	0.883115474	0.933537143	0.932357303	0.00117984
cg27391816	1	1672644	SLC35E2	0.867072634	0.046173259	0.047232842	-0.001059582
cg16990280	1	1674679	SLC35E2	0.227883561	0.867776519	0.836389491	0.031387028
cg20597714	1	1677105	SLC35E2	0.495588385	0.024599246	0.019313677	0.005285569
cg23983334	1	1677269	SLC35E2;SLC35E2	0.170721156	0.026289345	0.032492999	-0.006203653
cg22824366	1	1677470	SLC35E2;SLC35E2	0.351377434	0.080415529	0.091150488	-0.010734958
cg22464455	1	1677536	SLC35E2;SLC35E2	0.652173315	0.057028087	0.053517739	0.003510348
cg13849007	1	1677539	SLC35E2	0.324678002	0.031623077	0.028995999	0.002627078
cg25394461	1	1677541	SLC35E2	0.034396645	0.053331583	0.070196557	-0.016864975
cg04789860	1	1677548	SLC35E2	0.058405648	0.045577195	0.053122558	-0.007545363
cg17990871	1	1677678	SLC35E2	0.765339143	0.038480993	0.03685284	0.001628153
cg01512113	1	1680232	?	0.094187583	0.818133999	0.784848475	0.033285524
cg10515720	1	1680951	?	0.032842675	0.881514387	0.861385846	0.020128541
cg20999797	1	1681921	?	0.137093403	0.715689018	0.683417799	0.032271219
cg14018698	1	1683352	NADK	0.168907923	0.699575308	0.674276253	0.025299055
cg18763089	1	1683738	NADK	0.327196893	0.845279739	0.877246442	-0.031966703
cg14027380	1	1683796	NADK	0.068188078	0.656822061	0.623296045	0.033526016
cg11163532	1	1683872	NADK	0.097894237	0.896533194	0.879469918	0.017063277
cg03386811	1	1684063	NADK	0.14625258	0.950681485	0.958672195	-0.007990711
cg22707691	1	1684095	NADK	0.632036612	0.902104262	0.898762656	0.003341606
cg10317445	1	1685553	NADK	0.036110873	0.725997044	0.677532596	0.048464448
cg21580588	1	1685723	NADK	0.209976863	0.951941956	0.943591297	0.008350659
cg15260978	1	1685832	NADK	0.167833883	0.784849322	0.760705615	0.024143707
cg12406875	1	1685854	NADK	0.138105	0.809332645	0.796819027	0.012513618
cg05983502	1	1685970	NADK	0.215712552	0.892884039	0.87903188	0.013852159
cg17282211	1	1686080	NADK	0.360811929	0.364183064	0.347390025	0.016793039
cg27433479	1	1687481	NADK	0.748235026	0.319555207	0.328712905	-0.009157698
cg26342907	1	1687532	NADK	0.76928708	0.961542089	0.959117014	0.002425075
cg11725331	1	1687729	NADK	0.088879935	0.854696399	0.8225303	0.0321661
cg07015961	1	1687839	NADK;NADK;NADK;NADK	0.057310234	0.896290666	0.880979333	0.015311333
cg10543797	1	1688123	NADK	0.648435834	0.889346949	0.884246268	0.00510068
cg18947110	1	1688383	NADK	0.462669783	0.805116376	0.81388915	-0.008772773
cg09233730	1	1688446	NADK	0.420291798	0.832279919	0.825202281	0.007077638
cg15688635	1	1688550	NADK;NADK;NADK;NADK;NADK	0.074938834	0.876526696	0.849334814	0.027191881
cg17010445	1	1688716	NADK;NADK;NADK;NADK	0.933233921	0.833819276	0.83295545	0.000863825
cg09185911	1	1688883	NADK	0.239931321	0.870472235	0.858994803	0.011477432
cg25031205	1	1688976	NADK	0.061762232	0.904250781	0.890981698	0.013269083
cg15578948	1	1689012	NADK	0.032639951	0.977178134	0.968834555	0.008343579
cg04439557	1	1689452	NADK	0.078804465	0.698186086	0.650827014	0.047359071
cg08122070	1	1689610	NADK	0.87193904	0.910328179	0.909162541	0.001165638
cg05152432	1	1689887	NADK	0.284305719	0.918023939	0.907860094	0.010163845
cg07328316	1	1690235	NADK;NADK;NADK;NADK	0.596750399	0.170255602	0.175223216	-0.004967615
cg22906442	1	1690260	NADK;NADK;NADK;NADK	0.167068326	0.272298654	0.296384481	-0.024085828
cg08937102	1	1690389	NADK	0.225576606	0.267661393	0.282193923	-0.01453253
cg15274273	1	1690610	NADK;NADK;NADK;NADK	0.313141442	0.282982705	0.291731434	-0.008748729
cg11296110	1	1690811	NADK;NADK;NADK;NADK	0.60208408	0.76445984	0.752341251	0.012118588
cg03606098	1	1690840	NADK	0.051391381	0.590661044	0.569897318	0.020763726
cg18956079	1	1690982	NADK;NADK;NADK;NADK	0.05748458	0.718932237	0.695110861	0.023821376
cg12552303	1	1691817	NADK	0.941934878	0.838751596	0.839452533	-0.000700937
cg00423114	1	1691916	NADK	0.014924579	0.790379649	0.76528951	0.025090139
cg21692735	1	1691997	NADK	0.572465647	0.948065754	0.945628281	0.002437473
cg23159992	1	1692062	NADK	0.046498632	0.900418765	0.875183496	0.025235268
cg14778560	1	1693368	NADK	0.88113336	0.462454767	0.458738766	0.003716
cg15851414	1	1695247	NADK;NADK;NADK	0.193698091	0.098617089	0.109626918	-0.011009829
cg15824543	1	1695391	NADK	0.02360228	0.087720267	0.106596984	-0.018876717
cg00992048	1	1695585	NADK	0.250843537	0.05178722	0.058792266	-0.007005046
cg00343906	1	1696692	NADK	0.565738634	0.910066065	0.90269438	0.007371685
cg27605903	1	1700594	NADK;NADK;NADK	0.558806785	0.85129345	0.844196477	0.007096973
cg13185289	1	1707657	NADK;NADK;NADK	0.285000523	0.515285648	0.501096948	0.014188701
cg09182189	1	1709203	NADK	0.170314019	0.051029907	0.043724214	0.007305693
cg17157064	1	1709597	NADK	0.319047547	0.03263038	0.036464864	-0.003834484
cg04407228	1	1710158	NADK	0.804233641	0.137734299	0.139640595	-0.001906296
cg10388316	1	1710208	NADK	0.985533481	0.026085754	0.026008897	7.69E-05
cg00997530	1	1710229	NADK	0.56270947	0.01434972	0.016533833	-0.002184113
cg00328972	1	1710237	NADK	0.2225004	0.020149603	0.023621997	-0.003472394
cg26421735	1	1710265	NADK	0.774520861	0.049581106	0.047566572	0.002014534
cg12523155	1	1710346	NADK;NADK;NADK	0.813617404	0.027566037	0.026544721	0.001021316
cg18509696	1	1710424	NADK;NADK;NADK	0.762443571	0.054240708	0.05194629	0.002294417
cg25877525	1	1710442	NADK;NADK;NADK	0.150387558	0.146770126	0.165029896	-0.01825977
cg20045172	1	1710448	NADK;NADK;NADK	0.662364921	0.116247263	0.122033188	-0.005785925
cg25852883	1	1710453	NADK;NADK;NADK	0.512751901	0.138657504	0.143333851	-0.004676347
cg09932345	1	1710561	NADK	0.959686556	0.275039893	0.275631264	-0.000591371
cg02297801	1	1710663	NADK	0.295550321	0.681321659	0.667136918	0.014184741
cg02400530	1	1710880	NADK;NADK;NADK	0.748596578	0.534495558	0.529986906	0.004508652
cg17266431	1	1711069	NADK	0.288096645	0.840690948	0.830249818	0.010441129
cg19114248	1	1711393	NADK;NADK;NADK;NADK	0.222615658	0.529479904	0.518104629	0.011375274
cg05627004	1	1711530	NADK;NADK	0.010700943	0.175666579	0.204093135	-0.028426556
cg11837076	1	1711588	NADK;NADK	0.240164867	0.262596156	0.280104343	-0.017508188
cg18591364	1	1711620	NADK;NADK	0.1832638	0.155032495	0.164421801	-0.009389306
cg04157786	1	1711635	NADK;NADK	0.689227669	0.41452743	0.408274478	0.006252952
cg14958032	1	1711661	NADK;NADK	0.120961106	0.364657701	0.393927859	-0.029270158
cg00735586	1	1711716	NADK;NADK	0.977083849	0.367096691	0.367380062	-0.00028337
cg23678594	1	1712021	?	0.062387049	0.049640144	0.056330719	-0.006690575
cg22877644	1	1712405	NADK	0.505507725	0.573971035	0.57792221	-0.003951175
cg23834034	1	1712821	NADK	0.728305164	0.311458441	0.305804154	0.005654287
cg19083977	1	1712885	?	0.044961965	0.571798118	0.551774411	0.020023707
cg02769781	1	1713676	?	0.040342872	0.469070559	0.504725406	-0.035654847
cg24163210	1	1713944	?	0.40362151	0.76544329	0.78003856	-0.01459527
cg00558749	1	1713950	?	0.130432922	0.883546711	0.871358275	0.012188436
cg13461447	1	1714001	?	0.069526222	0.788613483	0.756233393	0.032380089
cg10207218	1	1714140	?	0.818836451	0.463928008	0.46604591	-0.002117902
cg05262191	1	1714271	?	0.009471583	0.540455533	0.511557416	0.028898117
cg22376730	1	1715039	?	0.017036505	0.85241357	0.821804112	0.030609458
cg04902899	1	1717822	GNB1	0.161511441	0.923461861	0.912281085	0.011180776
cg26568075	1	1718809	GNB1	0.247546336	0.846871973	0.825109011	0.021762962
cg25314445	1	1718835	GNB1	0.712470591	0.890149179	0.887023883	0.003125296
cg12076692	1	1718852	GNB1	0.604846395	0.924857655	0.920137759	0.004719896
cg13336641	1	1720449	GNB1;GNB1;GNB1	0.536089195	0.705422446	0.697747073	0.007675374
cg16418734	1	1720537	GNB1	0.141729481	0.635925067	0.616678846	0.019246222
cg06843553	1	1724917	GNB1;GNB1;GNB1	0.653260396	0.792800049	0.787131242	0.005668807
cg09292319	1	1725163	GNB1;GNB1;GNB1	0.330714184	0.844471586	0.830256317	0.014215268
cg25666010	1	1726516	GNB1;GNB1;GNB1	0.803658893	0.841304279	0.837294272	0.004010007
cg25075731	1	1726615	GNB1;GNB1;GNB1	0.231681133	0.816257707	0.792940778	0.023316929
cg25069266	1	1726880	GNB1;GNB1;GNB1	0.495903587	0.887231507	0.894778153	-0.007546646
cg05722993	1	1727796	GNB1	0.197179641	0.623648731	0.610586514	0.013062217
cg08820807	1	1728075	GNB1;GNB1;GNB1	0.880629277	0.826414336	0.823455616	0.00295872
cg15523212	1	1729345	GNB1;GNB1;GNB1	0.202217605	0.782264875	0.769182858	0.013082017
cg03335128	1	1731415	GNB1	0.595534577	0.912034819	0.915784445	-0.003749625
cg26793463	1	1735887	GNB1	0.759079524	0.874309796	0.878465039	-0.004155243
cg21422400	1	1747243	GNB1	0.159655087	0.866457783	0.894755942	-0.028298159
cg25480982	1	1748716	GNB1;GNB1;GNB1	0.712567298	0.777771722	0.771673779	0.006097943
cg20732440	1	1749888	GNB1;GNB1;GNB1	0.384030429	0.727292596	0.717590898	0.009701698
cg04397839	1	1750428	GNB1;GNB1;GNB1	0.214252056	0.855821434	0.827295379	0.028526055
cg01729401	1	1750560	GNB1	0.551908783	0.910460013	0.907066285	0.003393728
cg02948693	1	1758610	GNB1;GNB1;GNB1	0.964662337	0.549024146	0.548355898	0.000668248
cg27021587	1	1758687	GNB1;GNB1;GNB1	0.56621078	0.694391985	0.682978309	0.011413675
cg05368896	1	1760171	GNB1;GNB1;GNB1	0.398420942	0.81002181	0.800277657	0.009744153
cg12134886	1	1763781	GNB1;GNB1;GNB1	0.312328281	0.901262684	0.891629077	0.009633607
cg01205154	1	1767173	GNB1;GNB1;GNB1	0.731968508	0.877065171	0.872458352	0.004606819
cg09535746	1	1772180	GNB1;GNB1;GNB1	0.11820465	0.851246047	0.836234807	0.01501124
cg07068709	1	1772952	GNB1;GNB1;GNB1	0.59551516	0.909742134	0.906352302	0.003389832
cg04260676	1	1774322	GNB1	0.380407248	0.851052934	0.838022787	0.013030147
cg05813612	1	1779175	GNB1;GNB1;GNB1	0.047781787	0.87554193	0.837575817	0.037966113
cg18821813	1	1787424	GNB1;GNB1;GNB1	0.004146003	0.890151956	0.868514989	0.021636967
cg14527423	1	1788843	GNB1;GNB1;GNB1	0.280302586	0.848198241	0.836694419	0.011503822
cg16677144	1	1790217	GNB1	0.900890135	0.025648212	0.025204724	0.000443488
cg14953148	1	1792846	GNB1;GNB1;GNB1	0.868573294	0.790015338	0.786662332	0.003353006
cg12072340	1	1794548	GNB1;GNB1;GNB1	0.384973379	0.560179994	0.549826805	0.010353189
cg18162783	1	1795891	GNB1	0.059857339	0.910689707	0.892214053	0.018475654
cg04994975	1	1795945	GNB1	0.246005011	0.881322053	0.900254641	-0.018932588
cg26147268	1	1801236	GNB1;GNB1;GNB1	0.049025703	0.797702243	0.767220883	0.03048136
cg05925326	1	1803843	GNB1;GNB1;GNB1	0.142775855	0.460742029	0.432279845	0.028462184
cg25599619	1	1804256	GNB1	0.511642815	0.768543703	0.748409493	0.02013421
cg16645714	1	1805390	GNB1;GNB1;GNB1	0.797507469	0.800335601	0.806084997	-0.005749397
cg09503310	1	1808158	GNB1;GNB1;GNB1	0.129101885	0.589908581	0.558920259	0.030988322
cg03445765	1	1809595	GNB1;GNB1;GNB1	0.011951732	0.932267667	0.918900306	0.013367361
cg11836949	1	1812359	GNB1	0.465740641	0.831641804	0.819323214	0.01231859
cg07432009	1	1815199	GNB1;GNB1;GNB1	0.240368747	0.932125584	0.923742229	0.008383355
cg03043696	1	1820656	GNB1	0.628700938	0.292519964	0.296215327	-0.003695363
cg19340909	1	1821422	GNB1	0.532615606	0.045930322	0.042561524	0.003368798
cg03716942	1	1821981	GNB1	0.516242029	0.032544104	0.028689649	0.003854454
cg06196161	1	1822066	GNB1	0.458294652	0.022637711	0.018998988	0.003638723
cg23891190	1	1822194	GNB1	0.173422744	0.082028028	0.066871232	0.015156796
cg01821754	1	1822399	GNB1;GNB1	0.803081878	0.079749906	0.078290759	0.001459147
cg17483139	1	1822401	GNB1;GNB1	0.226585999	0.035382429	0.028642825	0.006739604
cg04266169	1	1822862	GNB1	0.523004714	0.056060809	0.049734205	0.006326604
cg15827003	1	1822912	GNB1	0.405135574	0.090445735	0.084367274	0.006078461
cg18854735	1	1822972	GNB1	0.573553263	0.058169541	0.060405993	-0.002236451
cg12150066	1	1823305	GNB1	0.31859244	0.0512265	0.055248151	-0.004021651
cg23982607	1	1823379	GNB1	0.351919662	0.060495378	0.068000206	-0.007504828
cg07380540	1	1825861	?	0.098820029	0.238380229	0.220969699	0.01741053
cg16652392	1	1826227	?	0.017665667	0.351670976	0.336681585	0.014989391
cg26492771	1	1830566	?	0.596614283	0.371374966	0.366271665	0.005103301
cg21776599	1	1830693	?	0.655450094	0.536493923	0.540487881	-0.003993957
cg24706992	1	1833078	?	0.541830266	0.376670845	0.370873676	0.005797169
cg23936745	1	1837873	?	0.692275965	0.055979461	0.053016526	0.002962935
cg00007800	1	1838518	?	0.524961985	0.148027413	0.152243693	-0.004216281
cg09809474	1	1840100	?	0.214589589	0.092542478	0.107443196	-0.014900717
cg13918235	1	1840201	?	0.888667076	0.038590722	0.039126295	-0.000535572
cg16384593	1	1840436	?	0.563631285	0.162489724	0.168772253	-0.006282529
cg00309462	1	1840482	?	0.919133742	0.037514395	0.038212867	-0.000698472
cg23688809	1	1840730	?	0.026789787	0.041492369	0.034678197	0.006814172
cg16926213	1	1841314	?	0.190184455	0.720608454	0.696776522	0.023831932
cg09628503	1	1842629	?	0.974789634	0.841535217	0.841867525	-0.000332308
cg22850508	1	1843940	?	0.172965749	0.426929255	0.40702572	0.019903534
cg15102821	1	1844801	CALML6	0.814386556	0.045248285	0.046220767	-0.000972482
cg01755342	1	1845396	CALML6	0.991174814	0.193636322	0.193539022	9.73E-05
cg15819352	1	1845940	CALML6	0.120508822	0.447604778	0.422018897	0.025585881
cg06443644	1	1846046	CALML6	0.236005503	0.808010962	0.781678867	0.026332096
cg11549166	1	1846098	CALML6	0.844100429	0.444819023	0.441621112	0.00319791
cg22364929	1	1846154	CALML6	0.806901738	0.44738894	0.445102054	0.002286886
[truncated: 864,092 more rows]
