# Supplementary material for: Ionizing radiations induce shared epigenomic signatures unraveling adaptive mechanisms of cancerous cell lines with or without methionine dependency
Source: Clin Epigenetics. 2021 Dec 1;13:212. doi: 10.1186/s13148-021-01199-y (PMC8638416; doi:10.1186/s13148-021-01199-y)
Supplement: Supplementary file 9 — Additional file 9: Table S5. Results from the epigenome-wide association study that assessed the effect of ionizing radiations on the DNA methylation profile comparing “End_Irradiation” vs. “End_No irradiation or Baseline” conditions in the U251 cell line. [file 13148_2021_1199_MOESM9_ESM.csv]

CpG probe	Chromosome	Position	Gene	T Test P	Average (Cases)	Average (Controls)	Difference
cg14817997	1	10525	DDX11L1	0.522665956	0.861978103	0.84193733	0.020040773
cg26928153	1	10848	DDX11L1	0.74147683	0.894198938	0.900249909	-0.006050971
cg16269199	1	10850	DDX11L1	0.561685349	0.803849481	0.821953979	-0.018104498
cg13869341	1	15865	WASH5P	0.363214159	0.749495923	0.792252418	-0.042756495
cg14008030	1	18827	WASH5P	0.455575469	0.770646666	0.783791425	-0.013144759
cg12045430	1	29407	WASH5P	0.446956844	0.201440928	0.178218852	0.023222076
cg20826792	1	29425	WASH5P	0.602173481	0.174006464	0.158797602	0.015208862
cg20253340	1	68849	OR4F5	0.266156613	0.128150208	0.110667012	0.017483196
cg02404219	1	68889	OR4F5	0.441166864	0.423142943	0.449034488	-0.025891546
cg21870274	1	69591	OR4F5	0.769761785	0.076522208	0.072446999	0.004075209
cg03130891	1	91550	?	0.511684076	0.110781664	0.155882246	-0.045100582
cg04098293	1	129332	?	0.813750208	0.199830931	0.19574655	0.004084381
cg16382250	1	129946	?	0.37569961	0.539058843	0.565464528	-0.026405685
cg24335620	1	135252	?	0.367670119	0.715662881	0.732364117	-0.016701236
cg22463138	1	168956	?	0.383099682	0.675462377	0.71324618	-0.037783804
cg16162899	1	449076	?	0.627222329	0.773079284	0.756298804	0.01678048
cg01803908	1	529821	?	0.852133455	0.670830536	0.666825252	0.004005284
cg17149495	1	530959	?	0.400668153	0.24717973	0.262983044	-0.015803314
cg22802167	1	533950	?	0.605309813	0.750990494	0.763320531	-0.012330037
cg24669183	1	534242	?	0.441159409	0.484602586	0.512244966	-0.02764238
cg17308840	1	542758	?	0.601988512	0.027948077	0.025966267	0.001981811
cg17866181	1	546984	?	0.645318854	0.83048851	0.843108714	-0.012620204
cg25018832	1	564471	LOC101928626	0.777363214	0.061973759	0.057842808	0.004130951
cg26679879	1	564501	LOC101928626	0.870594076	0.422679502	0.42431142	-0.001631917
cg22519184	1	564504	LOC101928626	0.49277522	0.463646947	0.457824517	0.00582243
cg11894324	1	564925	LOC101928626	0.085542824	0.217447038	0.193958896	0.023488142
cg24159721	1	565170	?	0.159021134	0.175444054	0.16178439	0.013659664
cg02288058	1	565603	LOC101928626	0.564359183	0.215316748	0.205312206	0.010004542
cg15174812	1	566172	?	0.593319876	0.144601703	0.141324368	0.003277335
cg12376350	1	566459	?	0.964470386	0.138245374	0.137798875	0.000446498
cg08477687	1	566570	MIR1977	0.874876474	0.230569811	0.235824786	-0.005254975
cg00034556	1	566731	MIR1977	0.256569728	0.386842191	0.428132473	-0.041290282
cg00645010	1	567113	MIR1977	0.821042457	0.14051296	0.149541223	-0.009028262
cg15394630	1	567206	MIR1977	0.098023986	0.168402468	0.150611219	0.017791249
cg05001044	1	567312	MIR1977	0.078691684	0.218796869	0.186286241	0.032510628
cg03344490	1	567348	MIR1977	0.266261427	0.115617432	0.106566599	0.009050834
cg17501828	1	567358	MIR1977	0.093042752	0.219562895	0.208025076	0.011537819
cg11330075	1	567438	?	0.066485501	0.139170027	0.122085029	0.017084998
cg23917638	1	567501	MIR1977	0.550457223	0.294198773	0.28802493	0.006173842
cg18024856	1	567747	MIR1977	0.292156252	0.110861108	0.087657645	0.023203462
cg18761878	1	568475	?	0.997648615	0.365861692	0.365888393	-2.67E-05
cg27534567	1	568536	?	0.245885372	0.194755295	0.173411164	0.021344131
cg08858441	1	569427	?	0.359018156	0.422220734	0.432740448	-0.010519714
cg03348902	1	569603	?	0.483997675	0.16430269	0.156134595	0.008168095
cg01070250	1	569687	?	0.847179465	0.175610013	0.173635941	0.001974072
cg21996134	1	663153	LOC100133331	0.404760014	0.268599272	0.244208124	0.024391149
cg07264491	1	665298	LOC100133331	0.349016443	0.60566278	0.642256182	-0.036593402
cg01577251	1	695763	?	0.944717056	0.13693148	0.137468903	-0.000537423
cg13128577	1	700813	LOC100288069	0.251859211	0.827683868	0.853333536	-0.025649668
cg15560884	1	710097	?	0.396508663	0.549992034	0.560073578	-0.010081545
cg10037654	1	713921	?	0.346274889	0.057695087	0.051720595	0.005974493
cg14057946	1	713985	?	0.607319379	0.10858815	0.103227537	0.005360614
cg11422233	1	714002	?	0.938231912	0.086634985	0.085643022	0.000991962
cg16047670	1	714012	?	0.223775758	0.095676178	0.079935379	0.015740799
cg18263059	1	714021	?	0.554221417	0.130643531	0.114797788	0.015845743
cg01014490	1	714177	?	0.224708279	0.020481048	0.023829171	-0.003348123
cg11731845	1	714239	LOC100288069	0.308742902	0.210540626	0.192086124	0.018454502
cg04231937	1	714526	?	0.61083077	0.044044278	0.041004063	0.003040214
cg04496485	1	714565	?	0.79051401	0.05594793	0.058707714	-0.002759783
cg24063007	1	714621	LOC100288069	0.016239567	0.028544158	0.025681767	0.002862391
cg11380914	1	716050	?	0.139580496	0.846860434	0.8663099	-0.019449466
cg10692041	1	716245	?	0.050265735	0.877664052	0.83795464	0.039709412
cg23904010	1	716808	?	0.845937444	0.671127376	0.680954319	-0.009826943
cg09961319	1	720026	?	0.877049608	0.824769012	0.815147548	0.009621464
cg02339369	1	720220	?	0.234707885	0.867965604	0.82983165	0.038133954
cg17505339	1	720865	?	0.477871926	0.88774157	0.898765736	-0.011024166
cg20527398	1	739377	?	0.395424185	0.836238133	0.850287336	-0.014049204
cg23790246	1	746863	?	0.567372826	0.470276843	0.480745738	-0.010468896
cg20283468	1	752454	FAM87B	0.990753094	0.297906654	0.29835738	-0.000450727
cg09499020	1	752495	FAM87B	0.587803098	0.130486218	0.174610641	-0.044124423
cg16535257	1	752696	FAM87B	0.566065792	0.050407904	0.044433522	0.005974382
cg15979415	1	753223	FAM87B	0.592117945	0.188154404	0.181174082	0.006980322
cg09989996	1	753376	?	0.433391152	0.20609609	0.181718798	0.024377292
cg05887128	1	754244	FAM87B	0.691090859	0.704704384	0.720358354	-0.015653971
cg11304639	1	754509	FAM87B	0.538161983	0.136712613	0.124701767	0.012010846
cg11954957	1	758829	?	0.633484708	0.769742356	0.782693976	-0.01295162
cg01068023	1	761370	?	0.578180088	0.853095162	0.86731253	-0.014217367
cg08167039	1	762232	NCRNA00115;LOC643837	0.950518643	0.04152809	0.041885761	-0.000357671
cg20677962	1	762279	NCRNA00115;LOC643837	0.396455943	0.058925602	0.101572733	-0.042647131
cg24699430	1	762651	NCRNA00115;LOC643837	0.311290451	0.025993012	0.023579889	0.002413123
cg11882405	1	762891	LINC00115;LINC01128;LINC01128;LINC01128;LINC01128;LINC01128;LINC01128	0.419924785	0.023418884	0.025819853	-0.002400969
cg22394869	1	762912	NCRNA00115;LOC643837	0.944877523	0.018563672	0.018266272	0.0002974
cg02550592	1	762915	NCRNA00115;LOC643837	0.347999796	0.026078324	0.030351624	-0.0042733
cg03213877	1	763116	NCRNA00115;LOC643837	0.921726074	0.032974863	0.032491156	0.000483707
cg19411932	1	763127	NCRNA00115;LOC643837	0.388256257	0.158226831	0.144359757	0.013867074
cg10677828	1	765630	LINC01128;LINC01128;LINC01128;LINC01128;LINC01128;LINC01128	0.398822681	0.800292293	0.830914258	-0.030621965
cg08939496	1	765632	LOC643837	0.498549796	0.838316902	0.855160009	-0.016843106
cg21482377	1	766792	LINC01128;LINC01128;LINC01128;LINC01128;LINC01128;LINC01128	0.661782245	0.713211323	0.732694891	-0.019483568
cg05440980	1	766880	LINC01128;LINC01128;LINC01128;LINC01128;LINC01128;LINC01128	0.391010561	0.892148179	0.874196625	0.017951554
cg22416599	1	766915	LINC01128;LINC01128;LINC01128;LINC01128;LINC01128;LINC01128	0.499397024	0.651049089	0.668060225	-0.017011136
cg04747364	1	769886	LINC01128;LINC01128;LINC01128;LINC01128;LINC01128;LINC01128	0.222759197	0.865197446	0.897067884	-0.031870438
cg26304905	1	771962	LINC01128;LINC01128;LINC01128;LINC01128;LINC01128;LINC01128	0.380316538	0.668163136	0.684417887	-0.016254751
cg11255010	1	772147	LINC01128;LINC01128;LINC01128;LINC01128;LINC01128;LINC01128	0.31104177	0.68475015	0.72148872	-0.03673857
cg20434134	1	778272	LINC01128;LINC01128;LINC01128;LINC01128;LINC01128;LINC01128	0.581786098	0.849943411	0.865721208	-0.015777797
cg16736630	1	779995	LOC643837	0.184020011	0.872187318	0.836083446	0.036103872
cg21301391	1	782169	LINC01128;LINC01128;LINC01128;LINC01128;LINC01128	0.320441874	0.674343575	0.723589105	-0.04924553
cg25838738	1	782245	LINC01128;LINC01128;LINC01128;LINC01128;LINC01128	0.285134861	0.738791679	0.777806045	-0.039014366
cg20350716	1	782283	LINC01128;LINC01128;LINC01128;LINC01128;LINC01128	0.349791252	0.828721934	0.862321984	-0.03360005
cg20836817	1	782862	LINC01128;LINC01128;LINC01128;LINC01128;LINC01128	0.37279541	0.610695419	0.628948831	-0.018253413
cg03289899	1	783005	LINC01128;LINC01128;LINC01128;LINC01128;LINC01128	0.333466929	0.757053307	0.797091859	-0.040038552
cg01793617	1	785628	LOC643837	0.551958062	0.722625077	0.738565084	-0.015940007
cg19973220	1	785802	LINC01128;LINC01128;LINC01128;LINC01128;LINC01128	0.466593537	0.565474767	0.577499077	-0.01202431
cg09139287	1	787398	LOC643837	0.559425346	0.270049256	0.260845228	0.009204028
cg05662829	1	787423	LOC643837	0.372973481	0.85115422	0.869003243	-0.017849023
cg03440891	1	787506	LINC01128;LINC01128;LINC01128;LINC01128;LINC01128;LINC01128;LINC01128;LINC01128;LINC01128	0.920292041	0.597498133	0.600433727	-0.002935594
cg22714517	1	788864	LOC643837	0.365160389	0.857903976	0.882500517	-0.024596541
cg00168193	1	790667	?	0.211957893	0.789363615	0.764287188	0.025076426
cg14280098	1	791298	?	0.735902111	0.907091265	0.91154281	-0.004451544
cg15903280	1	793962	?	0.731815549	0.276608535	0.282358022	-0.005749487
cg06325811	1	796328	?	0.227525627	0.111738217	0.091006439	0.020731779
cg08258224	1	800083	?	0.789144134	0.288376033	0.29520149	-0.006825456
cg20447754	1	801505	?	0.049831361	0.046300312	0.057570293	-0.011269982
cg12285627	1	803059	?	0.444167529	0.510750484	0.523244919	-0.012494436
cg05898754	1	805102	FAM41C	0.26669672	0.414952953	0.389238271	0.025714682
cg03128332	1	805338	FAM41C	0.813753721	0.062462629	0.065311016	-0.002848387
cg15994267	1	805352	FAM41C	0.234840501	0.393445012	0.402732443	-0.009287431
cg16619049	1	805541	FAM41C	0.959765363	0.607120911	0.605092962	0.002027949
cg23100540	1	805554	FAM41C	0.59824268	0.635694522	0.654399451	-0.018704929
cg27346986	1	805606	FAM41C	0.562712745	0.57032812	0.574924324	-0.004596204
cg17698174	1	805746	FAM41C	0.205000635	0.763859322	0.721468078	0.042391244
cg13832055	1	806051	FAM41C	0.358174567	0.77386541	0.799993646	-0.026128236
cg02793517	1	809006	FAM41C	0.398168464	0.720211282	0.74755199	-0.027340708
cg01328860	1	809011	FAM41C	0.708770706	0.799378734	0.809638818	-0.010260083
cg11938958	1	809532	FAM41C	0.210095128	0.399162087	0.390460777	0.00870131
cg16364132	1	810098	FAM41C	0.529920232	0.285446564	0.272729805	0.012716759
cg05475702	1	812248	FAM41C	0.308110493	0.275660651	0.269037104	0.006623547
cg01089781	1	812350	FAM41C	0.221559553	0.252827753	0.239013537	0.013814216
cg18147296	1	812539	FAM41C	0.139063166	0.141976961	0.122335942	0.019641019
cg05597748	1	812679	FAM41C	0.575537064	0.788883262	0.806010698	-0.017127436
cg00111697	1	812760	FAM41C	0.024765958	0.27320188	0.231825312	0.041376568
cg10988531	1	813317	FAM41C	0.694858439	0.10996133	0.12427468	-0.014313351
cg06919059	1	822774	?	0.500964703	0.403634863	0.385660529	0.017974335
cg05321646	1	824844	?	0.524059667	0.425619098	0.445432571	-0.019813473
cg24373735	1	833555	?	0.382922783	0.623668019	0.66236365	-0.038695631
cg13938959	1	834183	?	0.808027564	0.822962529	0.815705475	0.007257054
cg12445832	1	834295	?	0.517858032	0.576889768	0.60921518	-0.032325412
cg23999112	1	834356	?	0.500915471	0.81493719	0.83436846	-0.019431271
cg11527153	1	837536	?	0.671151619	0.744002258	0.764215249	-0.020212991
cg27573606	1	838379	?	0.957175859	0.947769604	0.947113221	0.000656383
cg04195702	1	838486	?	0.825178499	0.85560544	0.858868732	-0.003263292
cg01062849	1	838731	?	0.525395468	0.904978824	0.911468322	-0.006489499
cg08128007	1	839435	?	0.379275124	0.55837023	0.57313687	-0.01476664
cg23733394	1	839752	?	0.99447741	0.053104267	0.053060292	4.40E-05
cg13371836	1	840274	?	0.581000902	0.023945548	0.026705641	-0.002760093
cg04407431	1	840618	?	0.254026102	0.099916414	0.084603561	0.015312853
cg13924672	1	840931	?	0.30217593	0.781212287	0.801255361	-0.020043074
cg10847807	1	840944	?	0.533922401	0.372840642	0.379862531	-0.007021888
cg20501011	1	841067	?	0.104242741	0.867891036	0.896883123	-0.028992087
cg13565718	1	841289	?	0.613283469	0.916203195	0.922480346	-0.006277151
cg01097950	1	843491	?	0.790140366	0.611102658	0.62211962	-0.011016962
cg08900511	1	843581	?	0.312681729	0.801606411	0.83079627	-0.029189859
cg04410003	1	844499	?	0.81177642	0.933102065	0.930621231	0.002480834
cg12726839	1	845311	?	0.252783759	0.536649687	0.585040168	-0.048390481
cg04364728	1	845810	?	0.323141853	0.534675508	0.561259188	-0.02658368
cg05151709	1	846155	?	0.686114259	0.65743339	0.669358895	-0.011925505
cg08546707	1	846195	?	0.310099097	0.687926821	0.72331906	-0.035392239
cg01782097	1	846637	?	0.470796215	0.189990008	0.168456793	0.021533214
cg20825023	1	846742	?	0.903100646	0.182029189	0.183478878	-0.001449688
cg12549180	1	847816	?	0.993262431	0.843510261	0.843371831	0.00013843
cg11851804	1	848379	?	0.450737367	0.266431986	0.249763441	0.016668545
cg06623778	1	848409	?	0.235890073	0.6494736	0.679583489	-0.030109889
cg08186992	1	848523	?	0.362248953	0.68477797	0.716713167	-0.031935197
cg17436295	1	848609	?	0.494380036	0.721588244	0.743619168	-0.022030924
cg00613965	1	849447	?	0.541447228	0.676594473	0.695624624	-0.019030151
cg18865112	1	849540	?	0.553786361	0.544339903	0.525246698	0.019093205
cg21407818	1	853925	FLJ39609	0.323381708	0.825956957	0.843649044	-0.017692087
cg22226438	1	854766	FLJ39609	0.225829787	0.864974003	0.886341397	-0.021367394
cg08029603	1	854824	FLJ39609	0.661229221	0.830962142	0.843288906	-0.012326764
cg16347928	1	854838	FLJ39609	0.99907803	0.884119074	0.884137306	-1.82E-05
cg22699361	1	854918	FLJ39609	0.332415211	0.818457018	0.852892968	-0.03443595
cg03890988	1	854951	FLJ39609	0.472368072	0.554584432	0.564417884	-0.009833452
cg21786289	1	854966	FLJ39609	0.55789613	0.853084519	0.873780672	-0.020696154
cg13897241	1	855046	FLJ39609	0.585793195	0.798166252	0.818337346	-0.020171093
cg12712429	1	855122	LOC100130417;LOC100130417	0.172510051	0.845291826	0.885406791	-0.040114965
cg13176867	1	855425	FLJ39609	0.969184424	0.836379931	0.837412245	-0.001032314
cg15105996	1	855445	FLJ39609	0.266076917	0.930300457	0.947249923	-0.016949466
cg02565062	1	855544	FLJ39609	0.662240367	0.704740767	0.691613389	0.013127378
cg09856436	1	855649	FLJ39609	0.971071205	0.810716399	0.809669388	0.001047011
cg19159092	1	856059	FLJ39609	0.390806099	0.764556074	0.795567449	-0.031011375
cg27050229	1	856693	?	0.153757289	0.121688807	0.096967675	0.024721132
cg06931612	1	856914	?	0.766750257	0.716028357	0.724833342	-0.008804985
cg11407801	1	857657	?	0.52626014	0.765188665	0.784770343	-0.019581678
cg01197763	1	858362	?	0.494402505	0.865628822	0.880714487	-0.015085664
cg01789792	1	858547	?	0.03542291	0.354421338	0.382504296	-0.028082958
cg16352085	1	859719	SAMD11	0.662123145	0.076262653	0.07365044	0.002612213
cg04839849	1	859844	SAMD11	0.515305185	0.043295896	0.038946619	0.004349277
cg03725447	1	860008	SAMD11	0.679107391	0.179895828	0.172324634	0.007571194
cg25215298	1	860022	SAMD11	0.586285201	0.021756743	0.023259237	-0.001502494
cg04672450	1	860185	SAMD11	0.310834475	0.053862778	0.047056445	0.006806333
cg20341253	1	860469	SAMD11	0.617964794	0.022803261	0.023851943	-0.001048682
cg27487046	1	860613	SAMD11	0.022145154	0.02715084	0.0313953	-0.004244459
cg06091566	1	860621	SAMD11	0.470309019	0.086919847	0.07774757	0.009172277
cg03735847	1	860925	SAMD11	0.347247195	0.02927573	0.026566096	0.002709633
cg27009105	1	860962	SAMD11	0.070577333	0.042651409	0.033196687	0.009454722
cg03180780	1	860965	SAMD11	0.262180716	0.040323431	0.034031336	0.006292095
cg04531633	1	861090	SAMD11	0.315316175	0.041682009	0.048877034	-0.007195025
cg09166659	1	861177	SAMD11;SAMD11	0.129896438	0.041125781	0.050512032	-0.009386251
cg05527507	1	861265	SAMD11	0.513057809	0.562493757	0.569839382	-0.007345625
cg14324200	1	861317	SAMD11	0.462746392	0.658506596	0.667236396	-0.0087298
cg13856810	1	861886	SAMD11	0.059676605	0.705219435	0.75247248	-0.047253046
cg02896266	1	864879	SAMD11	0.367656263	0.727252732	0.706084314	0.021168418
cg13806162	1	865013	SAMD11	0.440102685	0.880183916	0.894681563	-0.014497647
cg23225454	1	865583	SAMD11	0.487856553	0.872745389	0.893798124	-0.021052736
cg00976181	1	865860	SAMD11	0.870093308	0.519745486	0.5236785	-0.003933014
cg10711230	1	867031	SAMD11	0.909346642	0.904417393	0.902702811	0.001714582
cg00145911	1	867938	SAMD11	0.559302848	0.888755763	0.902540586	-0.013784823
cg13546858	1	869346	SAMD11	0.450351893	0.772742775	0.800187732	-0.027444957
cg13692836	1	869368	SAMD11	0.560193878	0.877538772	0.889920454	-0.012381682
cg06531475	1	870791	SAMD11	0.589336804	0.888417644	0.898132478	-0.009714834
cg06624358	1	870810	SAMD11	0.382918416	0.671487531	0.713053657	-0.041566126
cg14156792	1	870958	SAMD11	0.888722426	0.735657347	0.733747245	0.001910102
cg24997886	1	871033	SAMD11	0.507079345	0.467564837	0.476556664	-0.008991827
cg01727431	1	871057	SAMD11	0.966423841	0.832735975	0.83167266	0.001063315
cg10146935	1	871308	SAMD11	0.086117294	0.486863512	0.544830761	-0.057967249
cg02439789	1	871441	SAMD11	0.884139912	0.730109383	0.724359876	0.005749507
cg24362661	1	871546	SAMD11	0.341702883	0.859634047	0.878917359	-0.019283313
cg05819296	1	871980	SAMD11	0.274956174	0.80190274	0.832610328	-0.030707588
cg00582671	1	872235	SAMD11	0.610344844	0.88860872	0.894416404	-0.005807684
cg22485363	1	872385	SAMD11	0.604332994	0.858061735	0.870597394	-0.012535659
cg06036236	1	872737	SAMD11	0.948688627	0.825326514	0.826888527	-0.001562013
cg03521652	1	874601	SAMD11	0.601233008	0.623713669	0.63633052	-0.012616851
cg13904806	1	874697	SAMD11	0.351947035	0.951610186	0.958743056	-0.007132869
cg03269716	1	874896	SAMD11	0.248026629	0.593679929	0.652310497	-0.058630568
cg04121631	1	875345	SAMD11	0.863563874	0.053329224	0.051586202	0.001743022
cg14183444	1	875606	SAMD11	0.712645654	0.040051932	0.038377865	0.001674068
cg23440882	1	875880	SAMD11	0.941475737	0.048810361	0.050223526	-0.001413165
cg23112672	1	876199	SAMD11	0.297831284	0.059634015	0.064811064	-0.005177049
cg15896339	1	876249	SAMD11	0.172148199	0.058113925	0.05080662	0.007307304
cg21801539	1	876320	SAMD11	0.771557021	0.040418888	0.041775836	-0.001356948
cg02676653	1	876331	SAMD11	0.796242569	0.038178225	0.036554159	0.001624067
cg19669771	1	876454	SAMD11	0.632153009	0.119419942	0.11369509	0.005724853
cg12454161	1	876551	SAMD11	0.206619321	0.497821144	0.538210901	-0.040389757
cg26477748	1	876816	SAMD11	0.510336801	0.25646485	0.266798768	-0.010333918
cg09180262	1	876870	SAMD11	0.535616828	0.13587688	0.126225039	0.00965184
cg24045482	1	876993	SAMD11	0.713402325	0.038874178	0.041257353	-0.002383175
cg09988062	1	877489	SAMD11	0.17394865	0.044390495	0.038224569	0.006165926
cg19724344	1	877647	SAMD11	0.08444039	0.076711452	0.091277592	-0.01456614
cg06838427	1	877876	SAMD11	0.153558347	0.055171278	0.047093963	0.008077316
cg10827460	1	879375	SAMD11	0.77430556	0.936494992	0.932032142	0.004462851
cg15742605	1	879383	SAMD11	0.675453463	0.94774985	0.954019768	-0.006269917
cg09756115	1	879415	SAMD11	0.40163671	0.739892128	0.762697962	-0.022805835
cg23731742	1	879958	NOC2L;SAMD11	0.742899938	0.373891879	0.367324646	0.006567233
cg24114126	1	881083	NOC2L	0.643295103	0.867862253	0.880293506	-0.012431254
cg16952407	1	881269	NOC2L	0.752113209	0.911869309	0.905842895	0.006026414
cg06511482	1	882546	NOC2L	0.665592713	0.859671752	0.849753722	0.00991803
cg17153432	1	883538	NOC2L	0.448318175	0.790753748	0.822936718	-0.03218297
cg00113194	1	884869	NOC2L	0.294447817	0.763928917	0.815397611	-0.051468694
cg02968844	1	884964	NOC2L	0.824449533	0.830742539	0.835577251	-0.004834712
cg16248916	1	886419	NOC2L	0.901648113	0.897504695	0.900332812	-0.002828117
cg20322444	1	886441	NOC2L	0.108862222	0.827097595	0.85338753	-0.026289935
cg07983659	1	886485	NOC2L	0.331381555	0.911266321	0.91890529	-0.007638969
cg11733071	1	886543	NOC2L	0.303849605	0.844175651	0.877667271	-0.03349162
cg01394461	1	887576	NOC2L	0.249930868	0.78450685	0.815918632	-0.031411782
cg09555360	1	888413	NOC2L	0.862606898	0.845019285	0.849661914	-0.00464263
cg07701223	1	888957	NOC2L	0.624624923	0.895375354	0.903813351	-0.008437997
cg13060902	1	889215	NOC2L	0.295067091	0.492918461	0.512011877	-0.019093416
cg16608242	1	889533	NOC2L	0.09632183	0.911312449	0.92773545	-0.016423001
cg21830050	1	891193	NOC2L	0.359483849	0.691454826	0.732951193	-0.041496367
cg15684274	1	892857	NOC2L	0.353208534	0.808559606	0.843298435	-0.034738829
cg16005420	1	892914	NOC2L	0.497449191	0.780361477	0.801726639	-0.021365162
cg02452688	1	893414	NOC2L	0.373356185	0.744621424	0.762276993	-0.017655568
cg21362926	1	894026	NOC2L	0.125377241	0.043603254	0.039700193	0.003903061
cg23430421	1	894037	NOC2L	0.232691543	0.054658707	0.047973142	0.006685564
cg24664590	1	894056	NOC2L	0.31551486	0.03789666	0.042534804	-0.004638144
cg08472719	1	894108	NOC2L	0.411095805	0.200367817	0.182576819	0.017790998
cg03161767	1	894207	NOC2L	0.172135255	0.036730992	0.045358925	-0.008627933
cg10207527	1	894257	NOC2L	0.277483276	0.086853778	0.105976447	-0.019122669
cg04485075	1	894587	KLHL17;NOC2L	0.990059476	0.042696496	0.042804868	-0.000108373
cg16389252	1	894601	KLHL17;NOC2L	0.408640629	0.043906176	0.038326629	0.005579547
cg19923810	1	894954	KLHL17;NOC2L	0.461090417	0.765966774	0.787444335	-0.021477561
cg25096313	1	895141	KLHL17;NOC2L	0.955449147	0.946339434	0.947086843	-0.00074741
cg13713718	1	895864	NOC2L;KLHL17	0.121159608	0.398592013	0.417633223	-0.01904121
cg22114309	1	895869	KLHL17;NOC2L	0.263780046	0.40479054	0.418078416	-0.013287876
cg17368944	1	895983	NOC2L;KLHL17;KLHL17	0.937212383	0.118998711	0.11775368	0.001245031
cg11132698	1	895988	KLHL17;KLHL17;NOC2L	0.210770261	0.051230105	0.06408714	-0.012857035
cg09789536	1	896226	KLHL17	0.37529291	0.330695402	0.342436235	-0.011740833
cg26866020	1	896305	KLHL17	0.285102054	0.022965413	0.02905607	-0.006090657
cg17505193	1	896310	KLHL17	0.763186553	0.041118169	0.043643533	-0.002525364
cg13802035	1	896316	KLHL17	0.598263503	0.020149299	0.023342072	-0.003192772
cg07582955	1	896763	KLHL17	0.246295281	0.781314307	0.809436007	-0.0281217
cg16968662	1	897308	KLHL17	0.505205425	0.783301127	0.796742062	-0.013440935
cg07696918	1	897500	KLHL17	0.690754515	0.787357317	0.805792814	-0.018435497
cg04359978	1	897590	KLHL17	0.160489345	0.799395475	0.845536758	-0.046141284
cg07236207	1	897949	KLHL17	0.421476174	0.900851801	0.89001665	0.010835151
cg08198173	1	898670	KLHL17	0.800554959	0.767195006	0.771672715	-0.00447771
cg01108617	1	898744	KLHL17	0.174586278	0.841511348	0.880434917	-0.038923569
cg03148373	1	898852	KLHL17	0.780691238	0.951912224	0.955264539	-0.003352315
cg10644916	1	899000	KLHL17	0.92451782	0.811828169	0.815169892	-0.003341723
cg01930745	1	899182	KLHL17	0.854437322	0.860146427	0.863866426	-0.003719999
cg14860707	1	899515	KLHL17	0.985832849	0.910874715	0.91060021	0.000274505
cg14997037	1	900550	KLHL17;PLEKHN1;PLEKHN1	0.778637871	0.875184974	0.881267639	-0.006082666
cg15648958	1	900832	PLEKHN1;KLHL17;PLEKHN1	0.372281831	0.892163779	0.910978719	-0.01881494
cg03041482	1	900945	PLEKHN1;KLHL17;PLEKHN1	0.152146249	0.887302697	0.912674851	-0.025372154
cg00328058	1	901062	PLEKHN1;KLHL17;PLEKHN1	0.220235126	0.727250909	0.755271044	-0.028020134
cg02835406	1	901287	PLEKHN1;PLEKHN1	0.195651935	0.419033191	0.454989844	-0.035956653
cg25742326	1	901449	PLEKHN1;PLEKHN1	0.627630398	0.065322809	0.077110146	-0.011787337
cg12663811	1	901685	PLEKHN1;PLEKHN1	0.859799016	0.037781485	0.036816487	0.000964999
cg07390924	1	901725	PLEKHN1;PLEKHN1	0.529562404	0.035689047	0.037863709	-0.002174663
cg10110857	1	901755	PLEKHN1;PLEKHN1	0.561693848	0.035211734	0.038307904	-0.00309617
cg10375192	1	901799	PLEKHN1;PLEKHN1	0.927331264	0.06625663	0.067036244	-0.000779613
cg02056921	1	901892	PLEKHN1;PLEKHN1;PLEKHN1;PLEKHN1	0.77690146	0.051214648	0.053227142	-0.002012495
cg21832150	1	902025	PLEKHN1;PLEKHN1	0.92057422	0.058832953	0.059743229	-0.000910276
cg24076968	1	902549	PLEKHN1;PLEKHN1	0.901458955	0.072525325	0.070819643	0.001705681
cg12536471	1	902653	PLEKHN1;PLEKHN1	0.907812798	0.242425565	0.243962582	-0.001537018
cg06324192	1	903543	PLEKHN1;PLEKHN1	0.727544391	0.64723072	0.651838881	-0.004608162
cg23493227	1	905250	PLEKHN1;PLEKHN1	0.604003174	0.753723167	0.771460197	-0.01773703
cg23207077	1	905988	PLEKHN1;PLEKHN1	0.461679157	0.722000517	0.711327635	0.010672882
cg24396605	1	906122	PLEKHN1;PLEKHN1;PLEKHN1;PLEKHN1	0.844545387	0.847530588	0.854018266	-0.006487677
cg22381068	1	906363	PLEKHN1;PLEKHN1	0.824914247	0.718536225	0.725534106	-0.00699788
cg04865998	1	906965	PLEKHN1;PLEKHN1	0.612402086	0.771405338	0.795319631	-0.023914293
cg07195057	1	907118	PLEKHN1;PLEKHN1	0.89481625	0.911463739	0.909899445	0.001564295
cg26679367	1	907618	PLEKHN1;PLEKHN1	0.287810684	0.593843209	0.660111752	-0.066268543
cg06818851	1	907708	PLEKHN1;PLEKHN1	0.698270044	0.958374768	0.962528472	-0.004153704
cg10175834	1	908749	PLEKHN1;PLEKHN1	0.995262101	0.600209003	0.599977118	0.000231885
cg20691282	1	908754	PLEKHN1;PLEKHN1	0.892787598	0.854705327	0.851311313	0.003394014
cg23956473	1	909320	PLEKHN1;PLEKHN1	0.558322703	0.862448336	0.875148285	-0.012699949
cg16352072	1	910223	PLEKHN1;PLEKHN1	0.853067623	0.824273084	0.817061043	0.007212041
cg25107893	1	911601	C1orf170	0.389502913	0.237848457	0.211861815	0.025986642
cg05505459	1	911995	C1orf170	0.364059124	0.177643122	0.161393852	0.01624927
cg23635910	1	912055	C1orf170	0.458760142	0.117879516	0.110496399	0.007383118
cg08546158	1	913322	PERM1;PERM1	0.493315522	0.727554188	0.756123967	-0.028569779
cg08843537	1	914382	C1orf170	0.352990195	0.781283841	0.8197182	-0.038434358
cg22348654	1	916058	C1orf170	0.605262335	0.578831461	0.604238309	-0.025406848
cg18166741	1	916346	C1orf170	0.260773881	0.426790757	0.418301496	0.008489261
cg22699004	1	916498	C1orf170	0.604761735	0.202931049	0.192627673	0.010303376
cg09582238	1	916663	PERM1;PERM1	0.097085039	0.257136375	0.219098882	0.038037493
cg10824915	1	916863	C1orf170	0.422069687	0.131913501	0.119835398	0.012078103
cg22599150	1	917118	C1orf170	0.413569037	0.426310052	0.420165188	0.006144864
cg20869814	1	917453	PERM1;PERM1;PERM1	0.415581586	0.202400891	0.21681991	-0.014419019
cg22579372	1	917548	PERM1;PERM1	0.640953596	0.114897914	0.10870879	0.006189124
cg22583825	1	917571	PERM1;PERM1	0.44344278	0.122565844	0.114528006	0.008037838
cg15526941	1	917655	C1orf170	0.467712716	0.097866064	0.090831521	0.007034543
cg10201533	1	917661	C1orf170	0.31136364	0.056661203	0.045659186	0.011002017
cg11235921	1	917819	C1orf170	0.552154556	0.243127361	0.228500609	0.014626752
cg11782208	1	917892	C1orf170	0.864053191	0.737743217	0.742187907	-0.004444689
cg11143486	1	918415	C1orf170	0.940696543	0.484953101	0.483480064	0.001473037
cg12199972	1	918526	PERM1;PERM1	0.773030201	0.523507727	0.521074868	0.002432859
cg00380574	1	918689	PERM1;PERM1	0.616612972	0.663811404	0.682356199	-0.018544795
cg10381813	1	918696	C1orf170	0.708576171	0.544351289	0.557618308	-0.013267019
cg15628028	1	919200	?	0.626411273	0.048168336	0.051701385	-0.003533049
cg14350158	1	919422	?	0.878372272	0.03476482	0.035428487	-0.000663667
cg03394722	1	919916	?	0.263004407	0.439270308	0.430818524	0.008451784
cg26114254	1	920580	?	0.892624099	0.892352649	0.894425439	-0.002072789
cg03801109	1	921989	?	0.304368528	0.503907355	0.545138603	-0.041231248
cg10010734	1	922010	?	0.624620592	0.830467309	0.842993789	-0.01252648
cg04983030	1	929243	?	0.119789845	0.802840201	0.833953994	-0.031113793
cg03648020	1	931327	?	0.336514228	0.6538644	0.689312329	-0.035447929
cg01729262	1	933306	?	0.358641091	0.813497921	0.841764208	-0.028266287
cg15882305	1	933388	?	0.312871322	0.888487475	0.907490792	-0.019003317
cg15713103	1	933685	?	0.387153643	0.904162269	0.920800115	-0.016637846
cg23552821	1	934036	?	0.987427008	0.54313242	0.543275196	-0.000142776
cg05095110	1	934390	HES4;HES4	0.193139423	0.053307421	0.045165759	0.008141662
cg15578015	1	934409	HES4;HES4	0.144008241	0.024532237	0.028363665	-0.003831428
cg23205003	1	934662	HES4;HES4	0.260381012	0.027751776	0.031507278	-0.003755503
cg17907238	1	934907	HES4;HES4	0.754590471	0.029705564	0.031373821	-0.001668257
cg02397514	1	935139	HES4;HES4	0.288665829	0.136956772	0.120561701	0.016395071
cg00447632	1	935861	HES4;HES4	0.585325439	0.042622802	0.038581697	0.004041105
cg26339484	1	935863	HES4;HES4	0.53440937	0.039039696	0.036037917	0.003001779
cg27430493	1	936091	HES4;HES4	0.892514572	0.090036629	0.091939885	-0.001903256
cg25066040	1	936229	HES4;HES4	0.878616163	0.225174927	0.219462327	0.0057126
cg27060622	1	936346	HES4;HES4	0.945412829	0.381855562	0.382971016	-0.001115454
cg08122545	1	936500	HES4;HES4	0.329711002	0.757483152	0.795593198	-0.038110046
cg15825501	1	936610	HES4;HES4	0.576725962	0.656190483	0.681243549	-0.025053066
cg13468764	1	936897	HES4;HES4	0.550884332	0.880095067	0.897670544	-0.017575476
cg26321643	1	936914	HES4;HES4	0.103461288	0.923281611	0.880601587	0.042680023
cg16578267	1	937048	HES4;HES4	0.500051858	0.732176539	0.764405677	-0.032229138
cg18977839	1	937409	?	0.183966486	0.813510834	0.739401694	0.074109139
cg09332175	1	938905	?	0.28346699	0.687311716	0.724688305	-0.037376589
cg16034521	1	939448	?	0.345502471	0.797803702	0.833980986	-0.036177284
cg10176463	1	940782	?	0.144124443	0.064360849	0.05081192	0.01354893
cg25350899	1	941382	?	0.686327597	0.631691298	0.620567422	0.011123876
cg06771789	1	941898	?	0.977355518	0.384110328	0.38384487	0.000265458
cg13219080	1	942161	?	0.630554625	0.462815182	0.476570265	-0.013755083
cg09364122	1	942198	?	0.715438753	0.826952203	0.836279329	-0.009327127
cg17142931	1	942295	?	0.388213231	0.556963327	0.577627821	-0.020664494
cg17006413	1	942451	?	0.093739834	0.918702437	0.93872008	-0.020017643
cg21472517	1	942471	?	0.493377375	0.952609493	0.960031822	-0.007422329
cg18019572	1	942489	?	0.253826325	0.510939121	0.530348385	-0.019409264
cg22673826	1	942498	?	0.845525632	0.853472762	0.859209443	-0.005736681
cg10625579	1	942635	?	0.728985172	0.924382015	0.928239795	-0.003857781
cg01922485	1	942696	?	0.983464249	0.953229742	0.953039066	0.000190676
cg12763038	1	943017	?	0.719595478	0.459205127	0.473572375	-0.014367248
cg26155170	1	943064	?	0.19515048	0.50347533	0.550926603	-0.047451273
cg03125763	1	943619	?	0.328490273	0.828562912	0.78092402	0.047638892
cg26155520	1	943647	?	0.952429474	0.837882825	0.83936522	-0.001482395
cg23691733	1	944093	?	0.678130329	0.791184647	0.806856537	-0.01567189
cg04985032	1	944439	?	0.417673984	0.849583602	0.867077275	-0.017493673
cg24004483	1	944783	?	0.362860382	0.852316084	0.873721561	-0.021405478
cg23281018	1	944789	?	0.448751965	0.819473273	0.847938291	-0.028465018
cg24157008	1	945321	?	0.257272869	0.620053426	0.673023507	-0.052970082
cg25552017	1	945416	?	0.073558342	0.307979461	0.295612718	0.012366743
cg10984178	1	946099	?	0.367100876	0.904121751	0.895672754	0.008448997
cg26420561	1	946675	?	0.563033017	0.833463056	0.850092312	-0.016629257
cg22020633	1	946683	?	0.34715534	0.850784997	0.8728849	-0.022099903
cg01768082	1	946875	?	0.457906408	0.864425017	0.852807281	0.011617736
cg07589034	1	947003	?	0.727350557	0.890570678	0.895326574	-0.004755896
cg22367159	1	947018	?	0.945365314	0.879321874	0.877824299	0.001497575
cg26837773	1	947091	?	0.468455383	0.45652257	0.471326917	-0.014804347
cg15825373	1	947153	?	0.133529192	0.455839743	0.501521028	-0.045681285
cg22618402	1	947210	?	0.774545609	0.873710268	0.881432139	-0.007721872
cg06538872	1	947343	?	0.943985687	0.857530244	0.858188454	-0.00065821
cg22182593	1	947864	ISG15	0.145442773	0.749674048	0.787528818	-0.037854771
cg25610492	1	948625	ISG15	0.54405706	0.090419489	0.134719065	-0.044299576
cg08469540	1	948627	ISG15	0.440346781	0.061058652	0.088332415	-0.027273763
cg20022511	1	948740	ISG15	0.047217609	0.037199867	0.044290186	-0.00709032
cg21503301	1	948814	ISG15	0.673762669	0.026534203	0.024776835	0.001757367
cg22115423	1	948819	ISG15	0.272089942	0.033454482	0.028438108	0.005016374
cg23684711	1	948879	ISG15;ISG15	0.366418356	0.063166717	0.053608729	0.009557987
cg08067365	1	948893	ISG15;ISG15	0.46314864	0.033597349	0.030327498	0.003269851
cg20062691	1	949392	ISG15	0.223938113	0.759212354	0.793057771	-0.033845416
cg03811829	1	949449	ISG15	0.382044268	0.867668065	0.887083213	-0.019415148
cg11211792	1	949634	ISG15	0.556330459	0.844583332	0.86129134	-0.016708008
cg04788999	1	949850	ISG15	0.25055229	0.856889135	0.881054108	-0.024164972
cg16526047	1	949893	ISG15	0.712035902	0.648960426	0.645080081	0.003880344
cg07123796	1	950971	?	0.6687138	0.401376309	0.419787278	-0.018410968
cg26560020	1	952794	?	0.717404935	0.722411784	0.743920016	-0.021508232
cg09363892	1	954619	AGRN	0.881165703	0.103300775	0.106215696	-0.002914922
cg03185752	1	954631	AGRN	0.081137846	0.051478379	0.040871915	0.010606464
cg15153791	1	955083	AGRN	0.682171615	0.039329937	0.041343998	-0.00201406
cg04336684	1	955147	AGRN	0.377135996	0.061767202	0.054758339	0.007008863
cg22482746	1	955163	AGRN	0.787295686	0.031083865	0.03001032	0.001073545
cg25177113	1	955463	AGRN	0.755117841	0.054688172	0.056717384	-0.002029212
cg08223393	1	955701	AGRN	0.137977618	0.046422773	0.065295657	-0.018872884
cg07008945	1	955720	AGRN	0.987349051	0.018528969	0.018463277	6.57E-05
cg11726631	1	955757	AGRN	0.171157068	0.045913289	0.039744911	0.006168378
cg19813362	1	956108	AGRN	0.781042639	0.033516337	0.036083314	-0.002566977
cg00299257	1	956217	AGRN	0.966527809	0.037346702	0.037098955	0.000247747
cg10046671	1	956299	AGRN	0.308937305	0.026213246	0.022891758	0.003321488
cg24704476	1	956799	AGRN	0.706685213	0.341571882	0.337003889	0.004567993
cg13917577	1	957119	AGRN	0.211088099	0.938178479	0.947432502	-0.009254023
cg17801765	1	958274	AGRN	0.052652407	0.969139078	0.960808125	0.008330952
cg13100600	1	958351	AGRN	0.432700244	0.889837111	0.904688445	-0.014851334
cg18272461	1	960761	AGRN	0.457510232	0.633681933	0.668042039	-0.034360106
cg07787977	1	962651	AGRN	0.402882133	0.837202452	0.85729108	-0.020088628
cg02632261	1	963599	AGRN	0.435796074	0.846883232	0.867738508	-0.020855276
cg07396477	1	963887	AGRN	0.399481105	0.885338758	0.899090257	-0.0137515
cg15574137	1	963896	AGRN	0.95370024	0.906880818	0.905976078	0.000904741
cg25774148	1	964497	AGRN	0.228223187	0.873682546	0.901164077	-0.02748153
cg17021880	1	964506	AGRN	0.557050364	0.872954069	0.882160862	-0.009206793
cg02288964	1	967561	AGRN	0.232317376	0.800928252	0.830957946	-0.030029695
cg02341264	1	967967	AGRN	0.93871255	0.917839777	0.91843768	-0.000597903
cg06712559	1	968395	AGRN	0.831306286	0.95123747	0.948753809	0.002483661
cg17928920	1	968558	AGRN	0.996278723	0.865630967	0.86572876	-9.78E-05
cg14663984	1	969042	AGRN	0.513063137	0.72929616	0.757903285	-0.028607125
cg16318112	1	969254	AGRN	0.188892564	0.939623917	0.952512293	-0.012888376
cg09248054	1	969257	AGRN	0.923022687	0.951844724	0.951307876	0.000536848
cg15840462	1	969744	AGRN	0.513313004	0.813970111	0.845836389	-0.031866278
cg24598973	1	969825	AGRN	0.65575314	0.839392344	0.827725127	0.011667217
cg16502826	1	970237	AGRN	0.67245779	0.718674854	0.73139995	-0.012725095
cg18147233	1	970294	AGRN	0.646755555	0.802638118	0.820133521	-0.017495403
cg20741620	1	972225	AGRN	0.256205455	0.834375125	0.857375348	-0.023000222
cg00525597	1	973595	AGRN	0.562655992	0.78806181	0.810179794	-0.022117984
cg26007962	1	973887	AGRN	0.833312178	0.825987988	0.831459911	-0.005471923
cg27541454	1	975551	AGRN	0.652893229	0.96580356	0.963435619	0.002367941
cg25759916	1	975667	AGRN	0.651019328	0.699425052	0.718553159	-0.019128107
cg01150641	1	976168	AGRN	0.081604649	0.923597155	0.904856283	0.018740873
cg23625715	1	976172	AGRN	0.712434192	0.952841791	0.954969697	-0.002127906
cg26222311	1	976227	AGRN	0.361628913	0.900801302	0.91814054	-0.017339238
cg20594982	1	976707	AGRN	0.262882725	0.957177927	0.964799825	-0.007621898
cg06819605	1	977003	AGRN	0.910877967	0.94320078	0.94197554	0.00122524
cg14248627	1	977509	AGRN;AGRN	0.937796732	0.822508399	0.820276777	0.002231622
cg03790440	1	977896	AGRN	0.800376911	0.884276418	0.880788578	0.00348784
cg15475967	1	978398	AGRN	0.444691223	0.864129849	0.881091423	-0.016961574
cg02138082	1	978573	AGRN	0.99735099	0.867210657	0.867159726	5.09E-05
cg10983617	1	978664	AGRN	0.049972017	0.943989643	0.953846594	-0.009856951
cg24934837	1	979057	AGRN;AGRN	0.070638567	0.625102909	0.60516832	0.01993459
cg04029236	1	979063	AGRN;AGRN	0.871490395	0.870902753	0.867756501	0.003146253
cg07407159	1	979484	AGRN	0.987986661	0.786864457	0.787808418	-0.000943961
cg16657578	1	979589	AGRN	0.261901926	0.91653814	0.938005264	-0.021467124
cg09134969	1	980304	AGRN	0.30519878	0.759138949	0.789204515	-0.030065566
cg02635644	1	981164	AGRN	0.835619131	0.967170373	0.965927127	0.001243246
cg01711077	1	981222	AGRN	0.220311073	0.382583936	0.36384477	0.018739165
cg11471767	1	981226	AGRN;AGRN	0.81113493	0.781728693	0.788204123	-0.00647543
cg07501049	1	981392	AGRN	0.997886914	0.972402119	0.972385882	1.62E-05
cg14253035	1	981566	AGRN	0.151276034	0.844933126	0.878807289	-0.033874163
cg12469361	1	982189	AGRN	0.736639695	0.882031588	0.890204757	-0.008173169
cg24685837	1	982225	AGRN	0.151561653	0.844593901	0.877298591	-0.032704689
cg20988802	1	982491	AGRN	0.628198345	0.870167758	0.880043605	-0.009875847
cg02245706	1	982834	AGRN;AGRN;AGRN;AGRN	0.690718323	0.857659966	0.865184129	-0.007524164
cg22379708	1	982918	AGRN	0.528874459	0.764485091	0.781110429	-0.016625338
cg16026189	1	983039	AGRN	0.460102072	0.882719967	0.895470167	-0.0127502
cg18380070	1	983260	AGRN	0.566326703	0.916907537	0.908760561	0.008146976
cg02494066	1	983386	AGRN	0.618226503	0.905793286	0.915306616	-0.009513331
cg09792712	1	983545	AGRN	0.457527967	0.885526807	0.900628073	-0.015101267
cg15469001	1	983611	AGRN	0.337235174	0.854918814	0.880815238	-0.025896424
cg02742603	1	983729	AGRN;AGRN;AGRN;AGRN	0.444407017	0.805012356	0.828531239	-0.023518883
cg08387293	1	984383	AGRN	0.73474146	0.752308285	0.763709917	-0.011401631
cg24730157	1	984428	AGRN	0.538064868	0.866792123	0.887955778	-0.021163656
cg10309261	1	985075	AGRN;AGRN	0.030599949	0.879860499	0.91129532	-0.031434821
cg23801338	1	985239	AGRN	0.670584253	0.968229212	0.96628538	0.001943831
cg13244315	1	985393	AGRN	0.76734099	0.954527484	0.958422176	-0.003894693
cg11708842	1	985752	AGRN;AGRN	0.50956023	0.799695073	0.826482136	-0.026787063
cg11853970	1	986037	AGRN	0.338802391	0.868274201	0.890353492	-0.022079291
cg08480609	1	986560	AGRN	0.614693773	0.903397633	0.896290645	0.007106988
cg03120284	1	986894	AGRN	0.547189994	0.748238541	0.76724389	-0.01900535
cg27561293	1	987169	AGRN;AGRN	0.635581263	0.984850404	0.987026447	-0.002176043
cg04391811	1	987181	AGRN;AGRN;AGRN;AGRN	0.068625604	0.965845917	0.973955418	-0.008109501
cg12147785	1	987190	AGRN;AGRN;AGRN;AGRN	0.638637389	0.892959899	0.90042493	-0.007465031
cg10490668	1	987502	AGRN	0.660908348	0.882241358	0.890135627	-0.007894269
cg22627753	1	988623	AGRN	0.450443572	0.754475701	0.78916572	-0.034690019
cg04559824	1	989224	AGRN	0.270731312	0.76670469	0.799149592	-0.032444901
cg07912402	1	989305	AGRN	0.900904411	0.970840589	0.970288249	0.00055234
cg04274259	1	989392	AGRN	0.33740406	0.851317635	0.871040073	-0.019722439
cg16903000	1	990293	AGRN	0.460500717	0.898220346	0.909132257	-0.010911912
cg01757980	1	990319	AGRN;AGRN	0.695032307	0.785275877	0.794327204	-0.009051327
cg12483930	1	990341	AGRN	0.276452165	0.802157598	0.820860733	-0.018703135
cg02415349	1	990470	AGRN	0.444332047	0.868096185	0.885130921	-0.017034736
cg14252395	1	990557	AGRN	0.270250641	0.829647996	0.856627449	-0.026979454
cg02096324	1	991525	?	0.458072079	0.857831385	0.876179518	-0.018348133
cg08262378	1	991533	?	0.220269806	0.686760577	0.711551189	-0.024790612
cg13439946	1	991708	?	0.949136728	0.785944148	0.781553933	0.004390215
cg08250879	1	993580	?	0.070541947	0.349454537	0.321428282	0.028026255
cg12184864	1	994498	?	0.433626822	0.165509255	0.152687308	0.012821948
cg21607076	1	994582	?	0.889889196	0.255390227	0.26227153	-0.006881303
cg12647165	1	994637	?	0.267784494	0.482106444	0.509784637	-0.027678193
cg02482614	1	995013	?	0.800384609	0.071104542	0.074661693	-0.003557151
cg17098415	1	995021	?	0.613250726	0.095458796	0.089879119	0.005579678
cg11308274	1	995026	?	0.510095	0.041529918	0.035912753	0.005617166
cg08459564	1	995180	?	0.896194953	0.515282352	0.511838467	0.003443884
cg04919596	1	996054	?	0.747019562	0.238164478	0.231012458	0.007152021
cg24678117	1	996294	?	0.598555037	0.845825256	0.856322613	-0.010497357
cg22169680	1	997269	?	0.374259631	0.82138471	0.848227014	-0.026842304
cg10720997	1	997858	?	0.682672209	0.878983171	0.890140422	-0.011157251
cg09908510	1	998347	?	0.069533118	0.416209062	0.432483545	-0.016274483
cg09123721	1	998638	?	0.553507335	0.889187092	0.902250273	-0.013063181
cg11405655	1	999599	?	0.904935885	0.081170489	0.082241577	-0.001071088
cg25523405	1	999679	?	0.930303726	0.033119833	0.032895794	0.000224039
cg02105666	1	999724	?	0.031379332	0.037200146	0.030192393	0.007007753
cg21139076	1	999826	?	0.478271771	0.05422434	0.059236384	-0.005012043
cg07549208	1	999888	?	0.185201882	0.059066806	0.050850022	0.008216784
cg21779088	1	1000856	?	0.824184982	0.914222662	0.917563636	-0.003340973
cg26614117	1	1001511	?	0.566601967	0.457603545	0.473374521	-0.015770976
cg06095202	1	1001867	?	0.81888803	0.770187336	0.762066895	0.008120441
cg04891761	1	1001973	?	0.691502487	0.215302486	0.207467764	0.007834722
cg15500259	1	1002068	?	0.847442004	0.619283665	0.627010203	-0.007726538
cg10955566	1	1003126	?	0.40076004	0.691708152	0.724935703	-0.033227552
cg08709360	1	1003376	?	0.235741138	0.967685199	0.955755819	0.01192938
cg01244934	1	1003417	?	0.411269701	0.824724308	0.851727643	-0.027003335
cg15899727	1	1003529	?	0.984958259	0.522279895	0.521956528	0.000323367
cg18432292	1	1003755	?	0.309048062	0.519480606	0.53895506	-0.019474453
cg24475622	1	1003851	?	0.457188415	0.561191207	0.588710326	-0.027519118
cg07147720	1	1004260	?	0.512061374	0.033230483	0.035378688	-0.002148205
cg24047311	1	1004464	?	0.814553891	0.017636529	0.019188978	-0.001552449
cg16095440	1	1004775	?	0.581016964	0.026584422	0.029718746	-0.003134324
cg08750554	1	1005100	?	0.314053871	0.614409167	0.603102358	0.011306808
cg26702212	1	1005170	?	0.552756366	0.712123207	0.734652845	-0.022529639
cg24517686	1	1005398	?	0.563964022	0.744777121	0.76975547	-0.024978349
cg27222785	1	1008091	?	0.474632608	0.568579803	0.596837754	-0.028257951
cg09864227	1	1008207	?	0.430778792	0.134188774	0.11805145	0.016137324
cg26111997	1	1009281	RNF223	0.275773483	0.661124274	0.68360187	-0.022477596
cg07181843	1	1009445	?	0.683724783	0.669065676	0.67597184	-0.006906164
cg25646531	1	1009741	RNF223	0.412858799	0.609118874	0.634531806	-0.025412932
cg00478379	1	1009781	RNF223	0.365625996	0.159604524	0.149998357	0.009606167
cg10782557	1	1010139	RNF223	0.515554591	0.55349037	0.585252915	-0.031762546
cg13754917	1	1010209	RNF223	0.587577659	0.632385461	0.658089203	-0.025703742
cg10168544	1	1010769	RNF223	0.67486174	0.141228382	0.135166492	0.00606189
cg01912388	1	1011560	?	0.88765036	0.663444543	0.667600995	-0.004156452
cg14854474	1	1012526	?	0.849552717	0.670864002	0.66307244	0.007791561
cg01518906	1	1013276	?	0.584454994	0.500252746	0.515263907	-0.015011161
cg14964771	1	1014356	?	0.286939714	0.386971812	0.399141156	-0.012169344
cg22044028	1	1015392	?	0.8469728	0.025619732	0.024972947	0.000646784
cg15576492	1	1015447	?	0.157132589	0.087307233	0.064124728	0.023182505
cg11200797	1	1016470	?	0.764757414	0.638793763	0.650635226	-0.011841462
cg16383573	1	1017019	?	0.501850189	0.86076137	0.878023735	-0.017262366
cg00305285	1	1017115	?	0.496364002	0.707591682	0.720338545	-0.012746864
cg24378253	1	1017383	C1orf159	0.550248738	0.953152995	0.957576147	-0.004423152
cg04794393	1	1018118	C1orf159	0.576938296	0.882945423	0.895431518	-0.012486096
cg17840536	1	1018254	C1orf159	0.519743553	0.863892487	0.881930794	-0.018038307
cg19758750	1	1018479	C1orf159	0.466381668	0.841909496	0.859462655	-0.017553159
cg16632098	1	1019524	C1orf159	0.666747747	0.741888102	0.759814844	-0.017926742
cg18024260	1	1019860	C1orf159	0.346145252	0.977338523	0.971091917	0.006246606
cg12924059	1	1019902	C1orf159	0.75796142	0.909096377	0.913090069	-0.003993691
cg15099245	1	1019953	C1orf159	0.427986827	0.718407813	0.73218721	-0.013779397
cg08039585	1	1020002	C1orf159	0.515099358	0.866271889	0.874769584	-0.008497695
cg19734301	1	1020365	C1orf159	0.792943055	0.657825916	0.663268612	-0.005442696
cg08470135	1	1020738	C1orf159	0.281396218	0.831240666	0.855521427	-0.024280761
cg05035248	1	1020820	C1orf159	0.712167798	0.972623867	0.975541873	-0.002918006
cg05041517	1	1021029	C1orf159	0.506055936	0.61179942	0.603880157	0.007919263
cg15207999	1	1021210	C1orf159	0.50100493	0.802977187	0.825858463	-0.022881277
cg26338735	1	1021299	C1orf159	0.746045159	0.85873002	0.866989362	-0.008259342
cg24437834	1	1022530	C1orf159	0.284420461	0.748278277	0.782341243	-0.034062966
cg15565004	1	1022642	C1orf159	0.343726895	0.716147616	0.73175821	-0.015610594
cg19999567	1	1022900	C1orf159	0.552023235	0.773132266	0.798050934	-0.024918669
cg19856606	1	1022932	C1orf159	0.763486724	0.906358383	0.913015133	-0.006656751
cg12743165	1	1022995	C1orf159	0.516211521	0.819095979	0.839907806	-0.020811827
cg04065236	1	1023150	C1orf159	0.850037171	0.774138776	0.781660704	-0.007521927
cg04315086	1	1023163	C1orf159	0.636892767	0.921484344	0.915306448	0.006177896
cg09358422	1	1023247	C1orf159	0.538431154	0.961928388	0.956578476	0.005349912
cg24523322	1	1023281	C1orf159	0.433465718	0.967937383	0.972863629	-0.004926246
cg12612065	1	1023319	C1orf159	0.099486777	0.760077483	0.812162515	-0.052085032
cg16060740	1	1023891	C1orf159	0.490476014	0.771707267	0.802496843	-0.030789575
cg13870982	1	1024212	C1orf159	0.350374885	0.842205878	0.858098438	-0.015892561
cg14010231	1	1024413	C1orf159	0.017029054	0.629992152	0.686628606	-0.056636455
cg22343299	1	1024513	C1orf159	0.28349763	0.959932884	0.967346019	-0.007413135
cg17596279	1	1024608	C1orf159	0.631099058	0.727978446	0.739528719	-0.011550274
cg15322667	1	1026255	C1orf159	0.984401975	0.812957416	0.813188019	-0.000230602
cg00648573	1	1026410	C1orf159	0.8078695	0.903502605	0.899348752	0.004153853
cg11144217	1	1027520	C1orf159	0.680450251	0.954849053	0.960680828	-0.005831775
cg10782633	1	1027572	C1orf159	0.95599738	0.97565648	0.975306692	0.000349788
cg27169685	1	1027716	C1orf159	0.440308615	0.870161547	0.884755001	-0.014593454
cg06727198	1	1027729	C1orf159	0.467054293	0.821500079	0.839416599	-0.01791652
cg06375409	1	1028286	C1orf159	0.695204592	0.813912336	0.826671695	-0.012759359
cg19307389	1	1028583	C1orf159	0.855396399	0.798015399	0.804328908	-0.006313509
cg06444226	1	1028785	C1orf159	0.4874324	0.8504677	0.866262883	-0.015795183
cg06181703	1	1028878	C1orf159	0.506860948	0.919875016	0.931665737	-0.011790721
cg23812948	1	1030656	C1orf159	0.361212342	0.911035271	0.898830219	0.012205052
cg17539962	1	1031460	C1orf159	0.961479246	0.887171995	0.889078735	-0.00190674
cg26040075	1	1034421	C1orf159	0.202237983	0.527256199	0.54799783	-0.020741631
cg24165743	1	1041884	C1orf159	0.475984226	0.880550617	0.898598878	-0.018048261
cg05007472	1	1042420	C1orf159	0.344977489	0.946432037	0.954993529	-0.008561492
cg01881456	1	1042451	C1orf159	0.252513004	0.795771351	0.836493609	-0.040722258
cg00546078	1	1043888	C1orf159	0.405612058	0.936305503	0.947403206	-0.011097702
cg16685990	1	1044287	C1orf159	0.30960623	0.955997182	0.949634838	0.006362344
cg19860160	1	1045382	C1orf159	0.459146055	0.735670224	0.766804047	-0.031133823
cg26405545	1	1045506	C1orf159	0.388470878	0.848857464	0.871207185	-0.022349721
cg20961824	1	1046086	C1orf159	0.219413413	0.740460004	0.774979383	-0.03451938
cg09762182	1	1046164	C1orf159	0.537387287	0.938881071	0.934309673	0.004571398
cg11754357	1	1046230	C1orf159	0.535726768	0.871033407	0.885399338	-0.014365931
cg05527091	1	1046324	C1orf159	0.607046091	0.969506457	0.965699744	0.003806713
cg12137247	1	1047475	C1orf159	0.275266127	0.459304924	0.47700066	-0.017695736
cg24709745	1	1049864	C1orf159	0.367684953	0.902797678	0.919757969	-0.016960291
cg08927102	1	1050110	C1orf159	0.39816382	0.919829748	0.929442264	-0.009612516
cg27302190	1	1050210	C1orf159	0.498043078	0.790710603	0.814821969	-0.024111365
cg18025136	1	1050579	C1orf159	0.351428627	0.17015193	0.218252674	-0.048100743
cg24638131	1	1050690	C1orf159	0.312705346	0.090231757	0.123251989	-0.033020232
cg14981312	1	1050737	C1orf159	0.90722065	0.043864871	0.042990049	0.000874822
cg09383789	1	1051364	C1orf159	0.267508187	0.062176299	0.051726538	0.01044976
cg27053169	1	1051523	C1orf159;C1orf159	0.328860096	0.182693012	0.156908696	0.025784315
cg26541516	1	1051657	C1orf159;C1orf159	0.357790862	0.038848654	0.035597454	0.003251201
cg03956833	1	1051711	C1orf159;C1orf159	0.723069361	0.061961737	0.059165546	0.002796191
cg08881995	1	1051895	C1orf159	0.43333375	0.016246951	0.013257653	0.002989297
cg03705284	1	1051907	C1orf159	0.780248952	0.020285762	0.021092568	-0.000806806
cg15030799	1	1052094	C1orf159	0.299285961	0.043343857	0.037430518	0.00591334
cg20156053	1	1052297	C1orf159	0.169770087	0.160383754	0.131589732	0.028794022
cg10126324	1	1052600	C1orf159	0.480395675	0.27408664	0.256246428	0.017840212
cg06036677	1	1052664	C1orf159	0.392809048	0.789115595	0.819440629	-0.030325034
cg10579718	1	1052886	C1orf159	0.644746455	0.7074118	0.726182711	-0.01877091
cg16679343	1	1052949	C1orf159	0.633071098	0.572955016	0.55944237	0.013512646
cg19626656	1	1053027	C1orf159	0.445420139	0.875283683	0.895925551	-0.020641867
cg18943819	1	1053794	?	0.371095155	0.143464246	0.131579276	0.011884971
cg10026356	1	1053900	?	0.604598521	0.790069712	0.805585284	-0.015515572
cg19248961	1	1054743	?	0.102309689	0.069652133	0.059749412	0.009902721
cg10177439	1	1055533	?	0.598159644	0.794333131	0.811428116	-0.017094986
cg26346563	1	1056347	?	0.616931486	0.768278265	0.788889783	-0.020611519
cg00918900	1	1057335	?	0.102078725	0.034047363	0.026904563	0.007142799
cg27582017	1	1057683	?	0.426609531	0.03405334	0.028884501	0.005168839
cg10113217	1	1058077	?	0.937198669	0.74276414	0.745032445	-0.002268305
cg08899471	1	1058439	?	0.545298547	0.845954036	0.863805279	-0.017851243
cg11920144	1	1060947	?	0.970988443	0.43355434	0.434606762	-0.001052422
cg20619296	1	1061521	?	0.37137775	0.151496065	0.137021613	0.014474451
cg18329352	1	1061585	?	0.585354383	0.757749933	0.781374217	-0.023624285
cg25973293	1	1061647	?	0.343965233	0.731765335	0.767928313	-0.036162978
cg27582546	1	1062237	?	0.326057809	0.620334254	0.655633023	-0.035298769
cg03520879	1	1062793	?	0.714920357	0.530564138	0.52558322	0.004980918
cg06798288	1	1063186	?	0.483682701	0.15323292	0.140861009	0.012371911
cg23035597	1	1063527	?	0.928783371	0.445843156	0.44457652	0.001266636
cg02838683	1	1063857	?	0.308958473	0.640194829	0.630769501	0.009425328
cg08131937	1	1064069	?	0.624790836	0.823236969	0.840751235	-0.017514267
cg22512779	1	1064122	?	0.340935039	0.188149194	0.170170362	0.017978833
cg23622235	1	1064942	?	0.933142507	0.518312501	0.520618929	-0.002306427
cg17094363	1	1065864	?	0.585070608	0.484953074	0.501123354	-0.01617028
cg09146328	1	1065894	?	0.811703193	0.549561626	0.552932758	-0.003371132
cg21775619	1	1066087	?	0.25059097	0.455677918	0.485701902	-0.030023984
cg07179016	1	1066277	?	0.806621936	0.124650677	0.128028414	-0.003377736
cg07203151	1	1066544	?	0.179310801	0.205877596	0.271498648	-0.065621051
cg11750929	1	1067099	?	0.622875213	0.746535906	0.768844095	-0.022308189
cg01776299	1	1067163	?	0.300986988	0.796979434	0.832712359	-0.035732926
cg00300303	1	1067223	?	0.510110249	0.669654298	0.699809086	-0.030154788
cg09032281	1	1067397	?	0.438000399	0.687141824	0.725547541	-0.038405718
cg02852398	1	1068089	?	0.226140004	0.678813734	0.710949369	-0.032135635
cg18272703	1	1069929	?	0.329502555	0.836334536	0.871963337	-0.035628801
cg05528516	1	1070040	?	0.361525531	0.168065363	0.154852674	0.013212689
cg13361271	1	1070325	?	0.068460178	0.397262972	0.381901268	0.015361704
cg25237545	1	1070967	LINC01342	0.424405625	0.088269528	0.10657948	-0.018309952
cg09914843	1	1071435	LINC01342	0.914146601	0.754178112	0.757862133	-0.00368402
cg15822328	1	1072197	?	0.529648888	0.610763242	0.631364232	-0.020600989
cg07304255	1	1072259	LINC01342	0.137322462	0.481806341	0.49841784	-0.016611499
cg19925558	1	1072370	?	0.207377488	0.773868758	0.752396318	0.02147244
cg22433276	1	1072642	?	0.579099386	0.236827376	0.225896984	0.010930392
cg06615380	1	1072902	?	0.595256517	0.199861974	0.17960698	0.020254994
cg11071912	1	1073424	?	0.574849292	0.61239128	0.64032937	-0.02793809
cg00812770	1	1073510	?	0.896015571	0.814709244	0.818840564	-0.00413132
cg16254267	1	1073529	?	0.30967378	0.553565397	0.603359938	-0.049794541
cg12274407	1	1074226	?	0.826855466	0.502229844	0.497937009	0.004292835
cg16639967	1	1074382	LINC01342	0.297741191	0.560054324	0.579840829	-0.019786505
cg14824543	1	1076166	?	0.494631791	0.893918701	0.906481813	-0.012563112
cg21862126	1	1076296	?	0.456066718	0.616908704	0.653682497	-0.036773794
cg12097325	1	1076431	?	0.30182012	0.743385063	0.782408853	-0.03902379
cg15207968	1	1078147	?	0.417916158	0.804496994	0.816559226	-0.012062232
cg12755103	1	1078519	?	0.608421201	0.477974476	0.50035243	-0.022377954
cg19708306	1	1078901	?	0.595775386	0.295494082	0.28355514	0.011938943
cg03760138	1	1079260	?	0.693621271	0.180991553	0.175091412	0.005900141
cg24158844	1	1079561	?	0.308377672	0.577908718	0.610107454	-0.032198735
cg25772221	1	1079622	?	0.294951764	0.36894645	0.394551379	-0.025604929
cg16140890	1	1082406	?	0.077085586	0.268200423	0.249967441	0.018232983
cg13395069	1	1082951	?	0.384546886	0.238512667	0.22030159	0.018211077
cg03228985	1	1083642	?	0.272152751	0.852085294	0.887084815	-0.034999521
cg16989340	1	1084147	?	0.44933194	0.207091686	0.197176566	0.00991512
cg20254790	1	1084473	?	0.323085187	0.161062443	0.142672908	0.018389535
cg11811960	1	1085580	?	0.761987174	0.82692133	0.834868987	-0.007947658
cg04311266	1	1086777	?	0.643453415	0.619029802	0.641674813	-0.022645011
cg05929553	1	1086836	?	0.420106904	0.884134771	0.900749683	-0.016614911
cg10399850	1	1089668	?	0.436205198	0.798471215	0.819453269	-0.020982054
cg08803531	1	1090812	?	0.516188212	0.748097388	0.769724889	-0.021627502
cg12806826	1	1091669	?	0.33188716	0.645788724	0.68443249	-0.038643767
cg15988843	1	1092940	?	0.219245111	0.02907209	0.038290537	-0.009218448
cg23891858	1	1093212	?	0.660706274	0.193837191	0.212973776	-0.019136585
cg14288281	1	1093457	?	0.488321725	0.567469918	0.59514549	-0.027675572
cg07213830	1	1093940	?	0.283510089	0.200189033	0.173897454	0.02629158
cg09661118	1	1094764	?	0.360424783	0.886731211	0.901173179	-0.014441969
cg02971920	1	1095607	?	0.927240455	0.887769307	0.889844	-0.002074693
cg06767191	1	1095737	?	0.258942444	0.861379755	0.886807711	-0.025427956
cg15688253	1	1096717	?	0.85089405	0.73146957	0.724540578	0.006928992
cg22864340	1	1096765	?	0.3003222	0.771583632	0.812717212	-0.04113358
cg10335452	1	1097027	?	0.500383305	0.205548149	0.198582159	0.00696599
cg06193359	1	1097179	?	0.309148456	0.363804108	0.371476846	-0.007672738
cg13560058	1	1097233	?	0.19360587	0.510669737	0.553514386	-0.042844649
cg00082285	1	1097270	?	0.095769127	0.650193381	0.682440805	-0.032247424
cg21778193	1	1098070	?	0.604043977	0.636265472	0.658819851	-0.022554379
cg15489799	1	1098380	?	0.791024089	0.513502389	0.511295681	0.002206707
cg22521151	1	1098900	?	0.789387427	0.779602614	0.785896974	-0.00629436
cg00207921	1	1098992	?	0.222143876	0.263932402	0.252464175	0.011468227
cg20544808	1	1099051	?	0.976365975	0.769078238	0.768528877	0.000549361
cg18792131	1	1099166	?	0.741930302	0.939287111	0.941810271	-0.00252316
cg08090385	1	1099583	?	0.372015353	0.812422773	0.845407634	-0.03298486
cg08474826	1	1099630	?	0.621528765	0.608394639	0.625425145	-0.017030506
cg20185617	1	1099651	?	0.675329119	0.122500193	0.115276829	0.007223364
cg04972348	1	1100035	?	0.908138257	0.699168017	0.702849521	-0.003681504
cg06618740	1	1100126	?	0.464386105	0.851666164	0.868875018	-0.017208854
cg15414773	1	1100360	?	0.965919336	0.356795907	0.356056201	0.000739706
cg21475076	1	1100493	?	0.586522965	0.929383527	0.93765062	-0.008267094
cg14476334	1	1100557	?	0.275501723	0.484997038	0.47044564	0.014551397
cg22109930	1	1101302	MIR200B	0.226796422	0.072503205	0.062758036	0.009745169
cg13449535	1	1101348	MIR200B	0.514014341	0.054598979	0.060034327	-0.005435348
cg07123481	1	1101431	MIR200B	0.453442228	0.587652253	0.611761263	-0.024109009
cg01537494	1	1102276	MIR200B;MIR200A	0.996365748	0.398238428	0.398291364	-5.29E-05
cg02825344	1	1102294	MIR200B;MIR200A	0.580017068	0.358537855	0.368143441	-0.009605587
cg02331673	1	1102389	MIR200B;MIR200A	0.420045802	0.799282603	0.82328055	-0.023997948
cg11203990	1	1102417	MIR200B;MIR200A	0.38595675	0.198341775	0.180248858	0.018092916
cg13362546	1	1102960	MIR200A;MIR429	0.897174856	0.533144458	0.528098471	0.005045987
cg21810793	1	1103225	MIR200A;MIR429	0.220717901	0.143830621	0.121574972	0.022255649
cg25101291	1	1103235	MIR200A;MIR429	0.598248151	0.264277499	0.25250175	0.011775749
cg16561256	1	1103266	MIR200A;MIR429	0.441586795	0.520645749	0.549274308	-0.028628559
cg26330479	1	1104257	MIR429	0.063183731	0.052657574	0.042026179	0.010631394
cg06967105	1	1104265	MIR429	0.662242874	0.026846612	0.028470196	-0.001623584
cg23651812	1	1104366	MIR429	0.509479144	0.065072052	0.059297894	0.005774158
cg03528302	1	1104399	MIR429	0.61201641	0.196913092	0.186782985	0.010130106
cg18348086	1	1104526	?	0.688587671	0.243956671	0.232775866	0.011180805
cg23731501	1	1105317	?	0.383131976	0.417481602	0.471483043	-0.054001441
cg14287724	1	1105518	?	0.379332928	0.411491041	0.44197013	-0.030479089
cg25605174	1	1106175	?	0.649479821	0.147958375	0.137976213	0.009982162
cg26578072	1	1108521	TTLL10	0.344384852	0.327072093	0.33616697	-0.009094876
cg23857983	1	1108690	TTLL10	0.341640325	0.244974374	0.261937856	-0.016963482
cg27631599	1	1108820	TTLL10	0.525184597	0.16302167	0.202235173	-0.039213503
cg14709479	1	1108924	TTLL10	0.542580086	0.40058244	0.397451016	0.003131424
cg14786652	1	1109192	TTLL10	0.080952482	0.477452261	0.404851955	0.072600307
cg21288685	1	1109244	TTLL10	0.811934938	0.207427592	0.20399268	0.003434912
cg25544075	1	1109315	TTLL10	0.529000009	0.168521091	0.156856749	0.011664342
cg10143960	1	1109486	TTLL10	0.726717729	0.618921466	0.627803648	-0.008882182
cg01511231	1	1109676	TTLL10	0.724943128	0.324699968	0.328649706	-0.003949738
cg03278726	1	1109832	TTLL10	0.357748508	0.804900611	0.834856098	-0.029955487
cg15417666	1	1109840	TTLL10	0.335805305	0.837096695	0.852327979	-0.015231284
cg18770446	1	1109983	TTLL10	0.989092334	0.755453492	0.755899133	-0.000445641
cg22047469	1	1110107	TTLL10	0.410019043	0.656456642	0.697871481	-0.041414839
cg08933284	1	1111095	TTLL10	0.101238242	0.155398012	0.128362742	0.02703527
cg04206665	1	1113501	TTLL10	0.849810205	0.278043127	0.281537624	-0.003494497
cg18382926	1	1113624	TTLL10;TTLL10	0.532956338	0.03510078	0.046115982	-0.011015202
cg08844387	1	1114172	TTLL10;TTLL10	0.43717748	0.146345472	0.133498503	0.012846968
cg16043700	1	1114523	TTLL10;TTLL10	0.678419009	0.511838597	0.515220723	-0.003382126
cg19584957	1	1114579	TTLL10;TTLL10	0.6702903	0.471000041	0.465321781	0.00567826
cg07173112	1	1114698	TTLL10;TTLL10	0.819281103	0.092860093	0.090576603	0.00228349
cg07841371	1	1114912	TTLL10;TTLL10	0.501354555	0.84578166	0.865602268	-0.019820608
cg23275914	1	1114914	TTLL10;TTLL10	0.832580118	0.8701814	0.874548109	-0.004366709
cg14220262	1	1114963	TTLL10;TTLL10	0.512308946	0.125885336	0.117062703	0.008822633
cg05555852	1	1115054	TTLL10;TTLL10;TTLL10	0.576948403	0.221811524	0.21130828	0.010503244
cg02848157	1	1115070	TTLL10;TTLL10	0.042988868	0.430450705	0.406028326	0.024422379
cg24884961	1	1115083	TTLL10;TTLL10;TTLL10	0.484858502	0.31418966	0.303940246	0.010249414
cg17168771	1	1115378	TTLL10;TTLL10	0.384796506	0.323276789	0.330294254	-0.007017466
cg02014020	1	1115461	TTLL10;TTLL10	0.825408897	0.780803553	0.790692819	-0.009889267
cg03340606	1	1115575	TTLL10;TTLL10	0.929988322	0.090975022	0.092270849	-0.001295827
cg17510786	1	1115729	TTLL10;TTLL10	0.590186776	0.7118685	0.735344528	-0.023476029
cg19724260	1	1115858	TTLL10;TTLL10;TTLL10;TTLL10	0.20222742	0.087259278	0.074404171	0.012855108
cg05706898	1	1115920	TTLL10;TTLL10	0.398237017	0.633800343	0.669360355	-0.035560013
cg14008593	1	1117473	TTLL10;TTLL10	0.742971471	0.379996787	0.377377335	0.002619451
cg00699898	1	1117562	TTLL10;TTLL10	0.111172577	0.106198119	0.088095709	0.01810241
cg16366262	1	1118157	TTLL10;TTLL10	0.697190754	0.36570442	0.377720077	-0.012015657
cg08886036	1	1118934	TTLL10;TTLL10	0.80882513	0.849077278	0.855814228	-0.00673695
cg06440474	1	1118965	TTLL10;TTLL10	0.999037919	0.483393969	0.483431801	-3.78E-05
cg16053440	1	1119429	TTLL10;TTLL10	0.572989251	0.428519481	0.44101668	-0.012497198
cg14278226	1	1120395	TTLL10;TTLL10	0.47879694	0.695635598	0.704379264	-0.008743667
cg23087108	1	1120617	TTLL10;TTLL10	0.329975928	0.448158943	0.418061772	0.030097172
cg06910084	1	1121086	TTLL10;TTLL10	0.850141122	0.825601478	0.831479539	-0.005878061
cg04808954	1	1124420	TTLL10	0.256011776	0.255343725	0.304788146	-0.049444421
cg10333212	1	1126163	TTLL10	0.452627332	0.30482872	0.347096928	-0.042268208
cg05652547	1	1131983	TTLL10	0.96310714	0.829900178	0.83086921	-0.000969032
cg02852923	1	1132852	TTLL10	0.149757055	0.869708294	0.903487686	-0.033779392
cg00146669	1	1132962	TTLL10	0.404030298	0.753524331	0.786206094	-0.032681762
cg18411941	1	1132976	TTLL10	0.749436321	0.583122303	0.59182496	-0.008702657
cg09021712	1	1133215	TTLL10	0.538969052	0.869877575	0.884980908	-0.015103332
cg04154653	1	1133248	TTLL10	0.364505563	0.888807878	0.908861085	-0.020053207
cg14000174	1	1133255	TTLL10	0.714068849	0.856275224	0.865052476	-0.008777252
cg13089299	1	1133550	?	0.391394663	0.647938743	0.697722657	-0.049783914
cg22723960	1	1134018	?	0.274774582	0.886807259	0.901341453	-0.014534194
cg13360866	1	1135492	?	0.563367068	0.667060643	0.680796741	-0.013736098
cg24807889	1	1135955	?	0.603780742	0.752816798	0.769874048	-0.01705725
cg05952202	1	1136401	?	0.90566772	0.041674801	0.041216103	0.000458697
cg04172501	1	1136430	?	0.670714077	0.056468996	0.069364603	-0.012895607
cg22696995	1	1136667	?	0.965218092	0.067034926	0.067451212	-0.000416286
cg23400617	1	1137099	?	0.084973081	0.097846729	0.078677854	0.019168875
cg06778273	1	1137117	?	0.921672823	0.073081658	0.072746936	0.000334722
cg18319381	1	1138931	TNFRSF18;TNFRSF18;TNFRSF18	0.77653762	0.292652737	0.298204313	-0.005551577
cg19413397	1	1139061	TNFRSF18;TNFRSF18;TNFRSF18	0.444886737	0.764711668	0.791425955	-0.026714286
cg12810734	1	1139603	TNFRSF18;TNFRSF18;TNFRSF18	0.767887803	0.274189893	0.270767831	0.003422062
cg16046810	1	1140664	TNFRSF18;TNFRSF18;TNFRSF18	0.527972509	0.267009448	0.258841085	0.008168363
cg22345205	1	1141084	TNFRSF18;TNFRSF18;TNFRSF18	0.641641764	0.319030542	0.301439632	0.01759091
cg21038584	1	1141226	TNFRSF18;TNFRSF18;TNFRSF18	0.705258949	0.54369895	0.557646657	-0.013947707
cg19237691	1	1141617	TNFRSF18;TNFRSF18;TNFRSF18	0.73559263	0.820098671	0.835200224	-0.015101553
cg08641866	1	1141790	TNFRSF18;TNFRSF18;TNFRSF18	0.33105566	0.316723775	0.298013886	0.018709889
cg14886269	1	1141927	TNFRSF18;TNFRSF18;TNFRSF18	0.091182954	0.50856956	0.540151535	-0.031581976
cg15706223	1	1141934	TNFRSF18;TNFRSF18;TNFRSF18	0.627384834	0.562003579	0.560099525	0.001904054
cg06097659	1	1141991	TNFRSF18;TNFRSF18;TNFRSF18;TNFRSF18;TNFRSF18;TNFRSF18	0.378461877	0.772795527	0.807875195	-0.035079668
cg04343794	1	1142132	TNFRSF18;TNFRSF18;TNFRSF18	0.453102981	0.723393667	0.749607963	-0.026214296
cg07671976	1	1142215	TNFRSF18;TNFRSF18;TNFRSF18	0.833969028	0.2651972	0.267042169	-0.001844969
cg25725823	1	1142254	TNFRSF18;TNFRSF18;TNFRSF18	0.848914806	0.30595129	0.303875192	0.002076098
cg00086243	1	1142405	TNFRSF18;TNFRSF18;TNFRSF18	0.702362174	0.444733211	0.440271333	0.004461878
cg10583942	1	1142892	TNFRSF18;TNFRSF18;TNFRSF18	0.311597264	0.695883959	0.721939919	-0.02605596
cg07119157	1	1142932	TNFRSF18;TNFRSF18;TNFRSF18	0.779174219	0.881677739	0.888363507	-0.006685768
cg19092396	1	1143751	?	0.314229821	0.123287375	0.103007932	0.020279443
cg12701018	1	1144005	?	0.7140551	0.184900868	0.176098033	0.008802835
cg25144135	1	1144012	?	0.216399042	0.360812836	0.377586511	-0.016773675
cg20996124	1	1144203	?	0.370125992	0.524122379	0.543726758	-0.01960438
cg16266669	1	1144558	?	0.811418449	0.570040775	0.579021858	-0.008981083
cg02296931	1	1144658	?	0.224261032	0.535884491	0.578369247	-0.042484756
cg15924570	1	1144724	?	0.261952352	0.588739485	0.633060232	-0.044320746
cg15993652	1	1145618	?	0.98789696	0.802846914	0.801720263	0.001126651
cg25625296	1	1145848	?	0.379462437	0.674108769	0.706113955	-0.032005186
cg09503311	1	1146777	TNFRSF4	0.486801464	0.829586547	0.851514377	-0.02192783
cg20544186	1	1146903	TNFRSF4	0.600124075	0.802787456	0.818676595	-0.01588914
cg01437515	1	1148315	TNFRSF4	0.490589802	0.958360218	0.96441299	-0.006052772
cg12759096	1	1148973	TNFRSF4	0.196545748	0.797613856	0.832646051	-0.035032195
cg22335801	1	1149091	TNFRSF4	0.422843576	0.669030435	0.683142721	-0.014112286
cg14661234	1	1149192	TNFRSF4	0.506291148	0.762087101	0.786315351	-0.024228249
cg23166857	1	1149501	TNFRSF4	0.32954191	0.702780221	0.753858921	-0.0510787
cg09586191	1	1149661	TNFRSF4	0.959490654	0.861694443	0.863230848	-0.001536405
cg01341040	1	1149724	TNFRSF4	0.681392545	0.54982376	0.561519463	-0.011695703
cg21616720	1	1150085	TNFRSF4	0.823424652	0.845219816	0.848658302	-0.003438486
cg21815220	1	1150410	TNFRSF4	0.339411059	0.645849411	0.634001041	0.01184837
cg17084044	1	1150416	TNFRSF4	0.169245241	0.677530151	0.72528264	-0.047752489
cg16252905	1	1150936	TNFRSF4	0.823399387	0.498155157	0.493890218	0.004264939
cg26312965	1	1152547	SDF4;SDF4	0.289151611	0.854962261	0.884953138	-0.029990877
cg09315878	1	1152580	SDF4;SDF4	0.761824981	0.936785928	0.932637516	0.004148412
cg01075305	1	1152914	SDF4;SDF4	0.380746843	0.953953384	0.959439629	-0.005486244
cg03058163	1	1153338	SDF4;SDF4	0.489144365	0.664383598	0.697466413	-0.033082815
cg03580801	1	1153690	SDF4;SDF4	0.216768127	0.919625881	0.935266883	-0.015641002
cg19862782	1	1153924	SDF4;SDF4	0.263333253	0.75603447	0.778012929	-0.021978459
cg12219387	1	1154157	SDF4;SDF4	0.232500936	0.955645522	0.962695233	-0.007049711
cg11727921	1	1154318	SDF4;SDF4	0.420807487	0.812695739	0.830829652	-0.018133913
cg01783406	1	1154347	SDF4;SDF4	0.790774394	0.91127001	0.914898604	-0.003628594
cg14531564	1	1154853	SDF4;SDF4	0.557780694	0.949073284	0.953147604	-0.00407432
cg09276842	1	1155026	SDF4;SDF4	0.821335108	0.952141006	0.953464228	-0.001323222
cg07548512	1	1155472	SDF4;SDF4	0.566096999	0.975385048	0.978858179	-0.003473131
cg22798412	1	1156246	SDF4;SDF4	0.385572478	0.891016557	0.907732553	-0.016715995
cg27477059	1	1156876	SDF4;SDF4	0.867586241	0.899857475	0.902459977	-0.002602502
cg25578497	1	1156891	SDF4;SDF4	0.352717692	0.875440284	0.898254487	-0.022814203
cg00656410	1	1157541	SDF4;SDF4	0.248199852	0.861946421	0.899684287	-0.037737866
cg10206039	1	1157637	SDF4;SDF4	0.267193355	0.898620635	0.915776016	-0.017155381
cg00062072	1	1157684	SDF4;SDF4	0.363578531	0.777345726	0.816223841	-0.038878115
cg05818515	1	1158081	SDF4;SDF4	0.822536283	0.871405575	0.875476709	-0.004071133
cg25282454	1	1158325	SDF4;SDF4	0.339502401	0.675892643	0.684129724	-0.008237081
cg03467014	1	1158648	SDF4;SDF4	0.996391169	0.891825605	0.891910737	-8.51E-05
cg09819798	1	1159106	SDF4;SDF4	0.490390451	0.82549127	0.850364617	-0.024873347
cg23082845	1	1159282	SDF4;SDF4	0.938893582	0.910763886	0.912026108	-0.001262222
cg04559485	1	1159328	SDF4;SDF4	0.815117231	0.932822227	0.929755444	0.003066783
cg21837391	1	1159412	SDF4;SDF4	0.262543458	0.847327764	0.876261872	-0.028934108
cg05329510	1	1160657	SDF4;SDF4	0.223021978	0.853684542	0.880248013	-0.026563471
cg17414873	1	1160713	SDF4;SDF4	0.389941449	0.807603252	0.838186464	-0.030583212
cg03935783	1	1161069	SDF4;SDF4	0.873395748	0.970549674	0.972249573	-0.001699899
cg05638471	1	1161382	SDF4;SDF4	0.827315024	0.884561478	0.879669878	0.004891599
cg18367529	1	1161866	SDF4;SDF4	0.494383014	0.867376662	0.880129987	-0.012753325
cg20300707	1	1162156	SDF4;SDF4	0.473855292	0.847733198	0.873346443	-0.025613245
cg23963070	1	1162176	SDF4;SDF4	0.561210968	0.940159744	0.949668074	-0.00950833
cg02974491	1	1162280	SDF4;SDF4	0.520420858	0.932649188	0.941732278	-0.009083091
cg09812885	1	1162996	SDF4;SDF4	0.504130223	0.852903991	0.872861145	-0.019957155
cg13470499	1	1163192	SDF4;SDF4	0.608561869	0.84650007	0.855347181	-0.008847111
cg27310827	1	1163671	SDF4;SDF4	0.386639869	0.961606087	0.967250084	-0.005643997
cg11257497	1	1163886	SDF4;SDF4	0.351698712	0.625434723	0.656384082	-0.030949359
cg14965611	1	1163894	SDF4;SDF4	0.252929094	0.924786678	0.940741557	-0.015954879
cg25619287	1	1164537	SDF4;SDF4	0.480264909	0.691089402	0.681869276	0.009220126
cg20014591	1	1165393	SDF4;SDF4	0.230239584	0.881244266	0.908341236	-0.027096969
cg02224920	1	1166824	SDF4;SDF4;B3GALT6	0.202823586	0.060417387	0.050475127	0.009942259
cg20871445	1	1166916	SDF4;SDF4;B3GALT6	0.757270396	0.038064967	0.03620784	0.001857127
cg14394203	1	1167497	B3GALT6;SDF4;SDF4	0.292343357	0.035337488	0.02770607	0.007631417
cg13924635	1	1168432	SDF4;SDF4;B3GALT6	0.892141875	0.981835461	0.981092706	0.000742755
cg08701814	1	1168528	B3GALT6;SDF4;SDF4	0.526125422	0.881501593	0.893520579	-0.012018986
cg22220310	1	1168541	SDF4;SDF4;B3GALT6	0.479513737	0.948409047	0.956038259	-0.007629212
cg14477263	1	1168550	SDF4;SDF4;B3GALT6	0.435200501	0.930743905	0.943159333	-0.012415428
cg08706355	1	1168984	B3GALT6;B3GALT6	0.485706182	0.816513714	0.840966994	-0.02445328
cg07963816	1	1169972	B3GALT6;B3GALT6	0.871315082	0.928465052	0.927117638	0.001347415
cg07146103	1	1170069	B3GALT6;B3GALT6	0.411812153	0.703441952	0.715424775	-0.011982823
cg25731959	1	1171952	?	0.340845035	0.852345797	0.872035311	-0.019689514
cg14830045	1	1173264	?	0.874129588	0.799223066	0.806141384	-0.006918318
cg10784110	1	1173356	?	0.357821559	0.463464387	0.476582003	-0.013117616
cg06964912	1	1173622	?	0.589475745	0.056479862	0.05305477	0.003425092
cg12108798	1	1173916	?	0.500630233	0.462383065	0.469479048	-0.007095983
cg00657094	1	1174190	?	0.43968157	0.85882314	0.877074986	-0.018251846
cg20411340	1	1175370	?	0.473618416	0.256132468	0.236258314	0.019874154
cg24034746	1	1175851	?	0.33628025	0.812026197	0.847521336	-0.035495139
cg09331144	1	1176376	?	0.537860202	0.332825797	0.349891647	-0.017065851
cg10483828	1	1177703	?	0.442609479	0.874055748	0.891863801	-0.017808053
cg07719599	1	1177886	FAM132A	0.43985274	0.561292738	0.579596686	-0.018303948
cg00211609	1	1178039	FAM132A	0.84732386	0.332170556	0.333866758	-0.001696203
cg10378904	1	1178045	FAM132A	0.482153644	0.474880928	0.504927766	-0.030046838
cg22512888	1	1178191	FAM132A	0.472542062	0.562743884	0.591332109	-0.028588225
cg24345856	1	1178245	FAM132A	0.916055387	0.840126969	0.842383735	-0.002256766
cg21664227	1	1178654	FAM132A	0.848365477	0.424687984	0.422126122	0.002561861
cg26362806	1	1178961	FAM132A	0.192872913	0.736525805	0.767227868	-0.030702062
cg19666520	1	1179014	FAM132A	0.860949348	0.945372347	0.947711035	-0.002338688
cg14329010	1	1179054	FAM132A	0.299018511	0.882527168	0.897203824	-0.014676656
cg12345380	1	1180061	FAM132A	0.186317297	0.81267603	0.854372007	-0.041695977
cg02279987	1	1181757	FAM132A	0.886082194	0.827570921	0.824127585	0.003443336
cg19236794	1	1181769	FAM132A	0.305885947	0.892108125	0.915196415	-0.023088291
cg04719903	1	1181956	FAM132A	0.531829127	0.968503967	0.964951064	0.003552903
cg25594899	1	1182226	FAM132A	0.943074837	0.773124009	0.775387413	-0.002263404
cg06136878	1	1182228	FAM132A	0.992820888	0.717597998	0.717892953	-0.000294954
cg14089984	1	1182418	FAM132A	0.672038722	0.756531062	0.770791399	-0.014260337
cg06443533	1	1182424	FAM132A	0.435343324	0.615113037	0.661176837	-0.0460638
cg26314055	1	1182658	FAM132A	0.283760433	0.281879916	0.253974288	0.027905629
cg02751993	1	1183186	FAM132A	0.473128616	0.901957835	0.914038217	-0.012080382
cg20747739	1	1183257	FAM132A	0.48265394	0.347372837	0.355773075	-0.008400238
cg15582176	1	1183528	FAM132A	0.517019975	0.543459012	0.559647934	-0.016188923
cg13440692	1	1186357	?	0.35070755	0.799334345	0.828363252	-0.029028906
cg10664344	1	1186506	?	0.302081571	0.528512588	0.557526128	-0.02901354
cg17267508	1	1187974	?	0.458425133	0.727541386	0.752026903	-0.024485518
cg19869091	1	1188173	?	0.122795375	0.916112814	0.942203637	-0.026090823
cg08643618	1	1189466	UBE2J2;UBE2J2;UBE2J2;UBE2J2	0.256906525	0.948794551	0.962197359	-0.013402808
cg24701867	1	1189640	UBE2J2;UBE2J2;UBE2J2;UBE2J2	0.637139874	0.978162017	0.975597752	0.002564265
cg06361835	1	1189797	UBE2J2;UBE2J2;UBE2J2;UBE2J2	0.773877737	0.839840786	0.846405998	-0.006565212
cg16176300	1	1190080	UBE2J2;UBE2J2;UBE2J2;UBE2J2	0.136552154	0.821794935	0.861088657	-0.039293722
cg17469240	1	1190096	UBE2J2;UBE2J2;UBE2J2;UBE2J2	0.491821756	0.962815163	0.968778725	-0.005963562
cg19081571	1	1190137	UBE2J2;UBE2J2;UBE2J2;UBE2J2	0.74216765	0.93852467	0.943487983	-0.004963313
cg13689260	1	1190238	UBE2J2;UBE2J2;UBE2J2;UBE2J2	0.07427109	0.891873567	0.920952464	-0.029078897
cg06754550	1	1190523	UBE2J2;UBE2J2;UBE2J2;UBE2J2	0.337327423	0.886059001	0.903815097	-0.017756096
cg10518155	1	1190541	UBE2J2;UBE2J2;UBE2J2;UBE2J2	0.878422608	0.922218402	0.920115651	0.00210275
cg17784606	1	1190558	UBE2J2;UBE2J2;UBE2J2;UBE2J2	0.668986102	0.892474705	0.900289938	-0.007815233
cg18153662	1	1190669	UBE2J2;UBE2J2;UBE2J2;UBE2J2	0.321052683	0.831652968	0.856681126	-0.025028158
cg08733913	1	1190778	UBE2J2;UBE2J2;UBE2J2;UBE2J2	0.763145003	0.924344407	0.927734003	-0.003389596
cg02334770	1	1190798	UBE2J2;UBE2J2;UBE2J2;UBE2J2	0.448431925	0.723355241	0.758720774	-0.035365533
cg03583709	1	1190932	UBE2J2;UBE2J2;UBE2J2;UBE2J2	0.440295408	0.87839942	0.895616404	-0.017216984
cg13152599	1	1191774	UBE2J2;UBE2J2;UBE2J2;UBE2J2	0.501152307	0.865874004	0.880576598	-0.014702594
cg23880637	1	1192492	UBE2J2;UBE2J2;UBE2J2;UBE2J2;UBE2J2;UBE2J2;UBE2J2;UBE2J2	0.463614794	0.866689091	0.8777809	-0.01109181
cg22699977	1	1193746	UBE2J2;UBE2J2;LOC100128842;UBE2J2;UBE2J2	0.726094589	0.808092568	0.82051725	-0.012424682
cg10245314	1	1194603	UBE2J2;UBE2J2;LOC100128842;UBE2J2;UBE2J2	0.576899753	0.71135468	0.727638311	-0.01628363
cg21583518	1	1195531	UBE2J2;UBE2J2;UBE2J2;UBE2J2	0.619410151	0.708890305	0.73009593	-0.021205625
cg14661139	1	1195569	UBE2J2;UBE2J2;LOC100128842;UBE2J2;UBE2J2	0.162144028	0.912317568	0.928658443	-0.016340874
cg17177602	1	1196457	UBE2J2;UBE2J2;LOC100128842;UBE2J2;UBE2J2	0.602757019	0.870709152	0.885619201	-0.014910049
cg08884932	1	1196725	UBE2J2;UBE2J2;LOC100128842;UBE2J2;UBE2J2	0.331166365	0.658439965	0.684552404	-0.026112439
cg11225330	1	1196747	UBE2J2;UBE2J2;LOC100128842;UBE2J2;UBE2J2	0.545258742	0.837714044	0.854945457	-0.017231413
cg17869799	1	1197095	UBE2J2;UBE2J2;LOC100128842;UBE2J2;UBE2J2	0.325563382	0.74486602	0.691556116	0.053309904
cg03525583	1	1197536	UBE2J2;UBE2J2;LOC100128842;UBE2J2;UBE2J2	0.376436365	0.934552367	0.926467835	0.008084531
cg04026747	1	1197551	UBE2J2;UBE2J2;LOC100128842;UBE2J2;UBE2J2	0.510743353	0.927100108	0.934402798	-0.007302689
cg19709095	1	1198047	UBE2J2;UBE2J2;LOC100128842;UBE2J2;UBE2J2	0.219721153	0.87458698	0.899350308	-0.024763327
cg17848797	1	1198269	UBE2J2;UBE2J2;LOC100128842;UBE2J2;UBE2J2	0.52537921	0.902386552	0.913538059	-0.011151507
cg12631550	1	1198509	UBE2J2;UBE2J2;UBE2J2;UBE2J2	0.510214589	0.872301569	0.890104603	-0.017803034
cg21680388	1	1199037	UBE2J2;UBE2J2;UBE2J2;UBE2J2	0.040990135	0.888378308	0.870147361	0.018230947
cg22725197	1	1199718	UBE2J2;UBE2J2;UBE2J2;UBE2J2	0.332767535	0.906815659	0.917851225	-0.011035566
cg02823370	1	1200452	UBE2J2;UBE2J2;UBE2J2;UBE2J2	0.193389748	0.486208946	0.521432546	-0.0352236
cg08486042	1	1200662	UBE2J2;UBE2J2;UBE2J2;UBE2J2	0.792572147	0.922191906	0.925231918	-0.003040012
cg07269843	1	1200858	UBE2J2;UBE2J2;UBE2J2;UBE2J2	0.833818208	0.874663371	0.879677045	-0.005013674
cg01341249	1	1201553	UBE2J2;UBE2J2;UBE2J2;UBE2J2	0.163577535	0.880025533	0.906407711	-0.026382178
cg15578176	1	1201631	UBE2J2;UBE2J2;UBE2J2;UBE2J2	0.16429058	0.908273736	0.884569632	0.023704104
cg09906735	1	1202622	UBE2J2;UBE2J2;UBE2J2;UBE2J2	0.053549444	0.92751715	0.939562585	-0.012045436
cg25674129	1	1202728	UBE2J2;UBE2J2;UBE2J2;UBE2J2	0.987396553	0.892581711	0.892235046	0.000346666
cg13375638	1	1202768	UBE2J2;UBE2J2;UBE2J2;UBE2J2	0.559391647	0.895839254	0.904743019	-0.008903765
cg04296903	1	1203256	UBE2J2;UBE2J2;UBE2J2;UBE2J2	0.012995768	0.978420178	0.989068581	-0.010648403
cg26527092	1	1203337	UBE2J2;UBE2J2;UBE2J2;UBE2J2	0.363930932	0.863354647	0.877955452	-0.014600805
cg19816994	1	1203436	UBE2J2;UBE2J2;UBE2J2;UBE2J2	0.878945941	0.951460707	0.950272556	0.00118815
cg24658349	1	1203450	UBE2J2;UBE2J2;UBE2J2;UBE2J2	0.507529061	0.915752172	0.907097019	0.008655153
cg02859098	1	1203564	UBE2J2;UBE2J2;UBE2J2;UBE2J2	0.60423887	0.950431258	0.939012873	0.011418385
cg22009470	1	1203660	UBE2J2;UBE2J2;UBE2J2;UBE2J2	0.401718564	0.897792753	0.857308593	0.04048416
cg17599045	1	1204353	UBE2J2;UBE2J2;UBE2J2;UBE2J2	0.650295265	0.892827756	0.884754663	0.008073093
cg16045223	1	1206372	UBE2J2;UBE2J2;UBE2J2;UBE2J2	0.910153427	0.67973929	0.683761976	-0.004022686
cg23891364	1	1207789	UBE2J2;UBE2J2;UBE2J2;UBE2J2	0.979022027	0.10188689	0.101607785	0.000279104
cg21864845	1	1208426	UBE2J2;UBE2J2;UBE2J2;UBE2J2	0.138361279	0.069145659	0.057213988	0.011931671
cg02913364	1	1208573	UBE2J2;UBE2J2;UBE2J2;UBE2J2	0.265100194	0.067696014	0.061615905	0.006080109
cg16717690	1	1208709	UBE2J2;UBE2J2;UBE2J2;UBE2J2	0.42355986	0.117875579	0.103374299	0.014501279
cg09094385	1	1209130	UBE2J2;UBE2J2;UBE2J2;UBE2J2;UBE2J2;UBE2J2;UBE2J2;UBE2J2	0.858580676	0.050760215	0.05165126	-0.000891045
cg02581421	1	1209196	UBE2J2;UBE2J2;UBE2J2;UBE2J2;UBE2J2;UBE2J2;UBE2J2;UBE2J2	0.4744993	0.030705123	0.026172792	0.004532331
cg03322129	1	1209673	UBE2J2;UBE2J2;UBE2J2;UBE2J2	0.299788508	0.041343554	0.036637601	0.004705953
cg01794932	1	1209696	UBE2J2;UBE2J2;UBE2J2;UBE2J2	0.975839408	0.040448963	0.040325245	0.000123718
cg26163375	1	1209720	UBE2J2;UBE2J2;UBE2J2;UBE2J2	0.4688227	0.028582563	0.026221456	0.002361106
cg22670128	1	1210100	UBE2J2;UBE2J2;UBE2J2;UBE2J2	0.529396406	0.695256904	0.708180129	-0.012923226
cg10410269	1	1210545	UBE2J2;UBE2J2;UBE2J2;UBE2J2	0.349023702	0.793653398	0.815276933	-0.021623535
cg19933051	1	1210611	UBE2J2;UBE2J2;UBE2J2;UBE2J2	0.722092098	0.844434846	0.851494377	-0.007059531
cg16626107	1	1211705	?	0.286431728	0.875399656	0.894560046	-0.019160389
cg06294324	1	1213332	?	0.678631412	0.891010504	0.899233116	-0.008222612
cg27530087	1	1214164	?	0.356179724	0.846776522	0.873458805	-0.026682283
cg14436909	1	1214313	?	0.273370121	0.850990832	0.880067325	-0.029076493
cg06198843	1	1214315	SCNN1D;SCNN1D	0.673523052	0.91064963	0.917352621	-0.006702991
cg16343995	1	1214354	SCNN1D;SCNN1D	0.427312435	0.825306329	0.846983446	-0.021677116
cg00942814	1	1214601	?	0.476929496	0.750688243	0.77455684	-0.023868598
cg07812848	1	1214622	?	0.729185198	0.830845421	0.841994934	-0.011149513
cg24457425	1	1215155	SCNN1D;SCNN1D	0.65504791	0.540987267	0.525665893	0.015321374
cg10784146	1	1215296	SCNN1D;SCNN1D	0.085500344	0.906987124	0.927821117	-0.020833993
cg06002705	1	1215902	SCNN1D;SCNN1D;SCNN1D	0.526871688	0.846667222	0.862388112	-0.015720889
cg12120973	1	1215925	SCNN1D;SCNN1D;SCNN1D	0.59901511	0.759314418	0.784070699	-0.024756281
cg19861048	1	1216347	SCNN1D;SCNN1D	0.912645234	0.714752735	0.71253656	0.002216175
cg13587552	1	1216441	SCNN1D;SCNN1D	0.479199438	0.480693318	0.496926064	-0.016232746
cg11229611	1	1217103	SCNN1D;SCNN1D	0.235345081	0.588416816	0.611172915	-0.022756099
cg06909630	1	1217130	SCNN1D;SCNN1D	0.624830953	0.184980137	0.179343364	0.005636772
cg17645946	1	1217455	SCNN1D;SCNN1D	0.269875154	0.647088669	0.701704218	-0.054615549
cg27651942	1	1217467	SCNN1D;SCNN1D	0.737583912	0.436846533	0.441232096	-0.004385563
cg15419710	1	1217509	SCNN1D;SCNN1D	0.087439596	0.468804387	0.483569236	-0.014764849
cg00825734	1	1217511	SCNN1D;SCNN1D;SCNN1D	0.317099135	0.344935953	0.3542569	-0.009320947
cg22421766	1	1217658	SCNN1D;SCNN1D;SCNN1D	0.2553281	0.05362649	0.046524369	0.007102121
cg24576260	1	1217664	SCNN1D;SCNN1D;SCNN1D	0.450733696	0.06626547	0.05926551	0.00699996
cg21203719	1	1218665	SCNN1D;SCNN1D	0.273098643	0.37563242	0.391114659	-0.015482239
cg24852892	1	1220092	SCNN1D;SCNN1D	0.163250879	0.884696121	0.909457159	-0.024761037
cg22225577	1	1221823	SCNN1D;SCNN1D	0.614611688	0.599318263	0.619948283	-0.02063002
cg10119342	1	1222184	SCNN1D;SCNN1D	0.072599853	0.202816253	0.170392262	0.032423991
cg06679168	1	1222370	SCNN1D;SCNN1D;SCNN1D;SCNN1D	0.621675323	0.49539491	0.500609264	-0.005214354
cg16995668	1	1222895	SCNN1D;SCNN1D	0.984850096	0.713331551	0.713120856	0.000210696
cg09870910	1	1222942	SCNN1D;SCNN1D	0.310532611	0.584180847	0.639513043	-0.055332195
cg25151559	1	1223442	SCNN1D;SCNN1D	0.746119468	0.420565064	0.415208007	0.005357057
cg20674014	1	1225219	SCNN1D;SCNN1D	0.434240754	0.393236481	0.408689145	-0.015452664
cg18224942	1	1225781	SCNN1D;SCNN1D	0.115621459	0.405553177	0.417497441	-0.011944265
cg15683497	1	1226929	SCNN1D;SCNN1D	0.324556196	0.698962855	0.747381701	-0.048418846
cg20978193	1	1227307	SCNN1D;SCNN1D	0.644321148	0.390647399	0.402703735	-0.012056336
cg13681826	1	1227616	?	0.78550659	0.655433529	0.662335466	-0.006901937
cg16380285	1	1228011	ACAP3	0.500484128	0.84132561	0.858436309	-0.017110699
cg15994839	1	1228289	ACAP3	0.534294128	0.82998759	0.842710834	-0.012723245
cg21265287	1	1228383	ACAP3	0.179779574	0.934865578	0.944658318	-0.00979274
cg02506501	1	1228990	ACAP3	0.213110252	0.8544533	0.884573266	-0.030119966
cg14728174	1	1229004	ACAP3	0.425826397	0.862109118	0.877368391	-0.015259273
cg06818047	1	1229105	ACAP3	0.055528092	0.87594357	0.918274996	-0.042331426
cg22161575	1	1229112	ACAP3	0.097217418	0.570377116	0.599232092	-0.028854977
cg03003335	1	1229351	ACAP3	0.156253555	0.951584465	0.964498107	-0.012913642
cg01937247	1	1229534	ACAP3	0.236089108	0.832529585	0.851118421	-0.018588836
cg01515136	1	1229589	ACAP3	0.465231166	0.85069589	0.865698309	-0.015002419
cg17026072	1	1229790	ACAP3	0.347432808	0.965028321	0.973387971	-0.00835965
cg13452079	1	1230146	ACAP3	0.681061784	0.781946478	0.790791258	-0.00884478
cg10093859	1	1230440	ACAP3	0.279722982	0.915477979	0.931258174	-0.015780195
cg25106100	1	1230919	ACAP3	0.032972541	0.850409532	0.882807993	-0.032398461
cg03001234	1	1231000	ACAP3	0.705816139	0.825237969	0.836052239	-0.01081427
cg27543922	1	1231878	ACAP3	0.716546982	0.923988516	0.929906322	-0.005917807
cg18163062	1	1232482	ACAP3	0.487394131	0.826936521	0.845260827	-0.018324306
cg14529643	1	1233542	ACAP3	0.228978574	0.856124276	0.893682453	-0.037558177
cg25021451	1	1233658	ACAP3	0.334910321	0.879087271	0.898548812	-0.019461541
cg04584842	1	1233709	ACAP3	0.567916632	0.806308386	0.829168115	-0.022859729
cg18538985	1	1233799	ACAP3;ACAP3	0.689612808	0.783320044	0.795422433	-0.012102388
cg19414302	1	1234354	ACAP3	0.635653577	0.830970645	0.843590924	-0.012620279
cg22675767	1	1234367	ACAP3	0.740222672	0.785446618	0.793737951	-0.008291333
cg06981504	1	1234844	ACAP3	0.040217821	0.700686667	0.621140712	0.079545955
cg06759632	1	1235430	ACAP3	0.177702853	0.66985716	0.711148203	-0.041291043
cg17405058	1	1237203	ACAP3	0.173017507	0.878137998	0.903979312	-0.025841314
cg17712416	1	1238436	ACAP3	0.593380896	0.869012799	0.882179922	-0.013167123
cg25203980	1	1238595	ACAP3	0.261878522	0.888111701	0.910783605	-0.022671904
cg02953397	1	1238678	ACAP3	0.94565847	0.917255912	0.918695371	-0.001439459
cg18565510	1	1238702	ACAP3	0.354948178	0.826391935	0.853325515	-0.02693358
cg27185793	1	1238797	ACAP3	0.607166051	0.682008261	0.698104508	-0.016096247
cg09556527	1	1239259	ACAP3	0.30224028	0.761617258	0.797167563	-0.035550305
cg07181952	1	1239999	ACAP3	0.205278161	0.634298678	0.691071167	-0.056772489
cg22346297	1	1240439	ACAP3	0.837199616	0.132637426	0.134102431	-0.001465005
cg23310884	1	1241376	ACAP3	0.712147729	0.637731772	0.656078551	-0.01834678
cg26333156	1	1242730	PUSL1;ACAP3	0.930742326	0.06016274	0.061220711	-0.001057971
cg00262415	1	1242732	PUSL1;ACAP3	0.719430637	0.035254898	0.036461286	-0.001206388
cg27440283	1	1242757	PUSL1;ACAP3	0.230050184	0.07666629	0.066131182	0.010535108
cg00086266	1	1242895	PUSL1;ACAP3	0.247991636	0.067482351	0.053493456	0.013988895
cg19323338	1	1242997	PUSL1;ACAP3	0.717791191	0.047298084	0.045277599	0.002020485
cg24157952	1	1243003	PUSL1;ACAP3	0.329958365	0.042927867	0.0470024	-0.004074534
cg15042692	1	1243460	ACAP3;PUSL1	0.38275269	0.023133851	0.025963579	-0.002829729
cg07425625	1	1243562	PUSL1;ACAP3	0.76080474	0.01858107	0.019269361	-0.000688291
cg04840417	1	1243573	PUSL1;ACAP3	0.051263096	0.044673161	0.029442452	0.015230709
cg16887862	1	1243669	PUSL1;ACAP3	0.315424165	0.054888489	0.049162442	0.005726046
cg25201327	1	1243747	PUSL1;ACAP3	0.567801865	0.026685083	0.024582564	0.002102519
cg15868629	1	1243820	ACAP3;PUSL1	0.812096855	0.026909444	0.027805483	-0.000896039
cg27642349	1	1243825	ACAP3;PUSL1	0.798015988	0.035513993	0.0343974	0.001116593
cg26214604	1	1243839	ACAP3;PUSL1	0.137261256	0.05485724	0.046462599	0.00839464
cg18224588	1	1244356	ACAP3;PUSL1	0.622241498	0.033948567	0.030867456	0.003081111
cg25536368	1	1244478	ACAP3;PUSL1;PUSL1	0.63573487	0.035166039	0.033183905	0.001982133
cg00903892	1	1244590	ACAP3;PUSL1	0.44841493	0.090875122	0.080851308	0.010023814
cg14488957	1	1244644	ACAP3;PUSL1	0.760823621	0.061921198	0.059887972	0.002033226
cg06085743	1	1245014	PUSL1	0.720288956	0.249346637	0.255139309	-0.005792671
cg05397202	1	1245040	PUSL1	0.781072588	0.266999708	0.263304893	0.003694815
cg23931819	1	1245076	PUSL1	0.358175316	0.937281882	0.948565148	-0.011283266
cg02506753	1	1245184	PUSL1	0.247487195	0.704037254	0.747068041	-0.043030787
cg05362521	1	1245697	PUSL1	0.873093964	0.880236617	0.883340977	-0.00310436
cg05724097	1	1245708	PUSL1	0.781893807	0.878860944	0.884845032	-0.005984088
cg26369180	1	1246414	PUSL1	0.756676306	0.82304148	0.832871879	-0.009830399
cg19383909	1	1246907	PUSL1	0.94981161	0.851492191	0.850398169	0.001094022
cg26576041	1	1247929	CPSF3L	0.280705756	0.791868245	0.826326563	-0.034458318
cg11847126	1	1248233	CPSF3L	0.54458228	0.753349543	0.779159848	-0.025810305
cg15736449	1	1248342	CPSF3L	0.157744617	0.736310324	0.750384142	-0.014073818
cg23689441	1	1248347	CPSF3L	0.32625349	0.785594026	0.805694863	-0.020100836
cg17709975	1	1248492	CPSF3L	0.078737081	0.812573225	0.852635925	-0.0400627
cg10435967	1	1249102	CPSF3L	0.358955408	0.869200928	0.894344667	-0.025143739
cg16712243	1	1249262	CPSF3L;CPSF3L;CPSF3L;CPSF3L;CPSF3L;MIR6727	0.836557092	0.754719847	0.749823512	0.004896336
cg08663263	1	1249367	CPSF3L	0.861518438	0.955924696	0.95725331	-0.001328614
cg07568471	1	1250214	CPSF3L;CPSF3L;CPSF3L;CPSF3L;CPSF3L;CPSF3L;CPSF3L;CPSF3L;CPSF3L;CPSF3L	0.255231423	0.930359887	0.950442484	-0.020082597
cg26931466	1	1250665	CPSF3L;CPSF3L;CPSF3L;CPSF3L;CPSF3L	0.349801423	0.814294496	0.831997442	-0.017702946
cg26866277	1	1250827	CPSF3L;CPSF3L;CPSF3L;CPSF3L;CPSF3L;CPSF3L;CPSF3L;CPSF3L;CPSF3L;CPSF3L	0.067207254	0.760816548	0.798794969	-0.037978421
cg09299774	1	1251017	CPSF3L;CPSF3L;CPSF3L;CPSF3L;CPSF3L;CPSF3L;CPSF3L;CPSF3L;CPSF3L	0.485526494	0.858737662	0.875243747	-0.016506085
cg10206052	1	1251231	CPSF3L	0.203813066	0.803997323	0.842612372	-0.038615049
cg08939275	1	1251322	CPSF3L	0.451836992	0.884715488	0.896797821	-0.012082333
cg22665280	1	1252963	CPSF3L;CPSF3L;CPSF3L;CPSF3L;CPSF3L	0.673126958	0.895804202	0.900158498	-0.004354296
cg19585749	1	1253106	CPSF3L;CPSF3L;CPSF3L;CPSF3L;CPSF3L	0.523916722	0.883332301	0.869969989	0.013362312
cg16527939	1	1253970	CPSF3L	0.768710432	0.219018836	0.214199847	0.004818989
cg04926200	1	1254228	CPSF3L	0.620663035	0.847384069	0.860005015	-0.012620946
cg12609142	1	1254547	CPSF3L	0.576991159	0.863254978	0.847245328	0.01600965
cg22130030	1	1254682	CPSF3L;CPSF3L;CPSF3L;CPSF3L;CPSF3L;CPSF3L;CPSF3L;CPSF3L	0.635557177	0.514607745	0.520041699	-0.005433954
cg09862283	1	1256375	CPSF3L;CPSF3L;CPSF3L;CPSF3L;CPSF3L;CPSF3L;CPSF3L;CPSF3L;CPSF3L	0.497080312	0.676688498	0.7017931	-0.025104602
cg15901950	1	1256513	CPSF3L	0.427182297	0.8119529	0.842667137	-0.030714236
cg12046908	1	1258554	CPSF3L	0.091104106	0.910446236	0.933764939	-0.023318703
cg26831087	1	1259070	GLTPD1;CPSF3L	0.902440174	0.490173743	0.486773637	0.003400106
cg21197375	1	1259676	GLTPD1;CPSF3L	0.70681981	0.109032021	0.11820994	-0.009177919
cg20236831	1	1259679	GLTPD1;CPSF3L	0.851752093	0.067087655	0.065172002	0.001915654
cg13183628	1	1259698	GLTPD1;CPSF3L	0.892934723	0.021833061	0.022240172	-0.000407111
cg06038049	1	1259909	GLTPD1;CPSF3L	0.093977539	0.021090947	0.013018883	0.008072064
cg17612270	1	1259944	CPSF3L;GLTPD1	0.48119052	0.052024594	0.04745584	0.004568754
cg22397910	1	1259947	CPSF3L;GLTPD1	0.504372041	0.02925992	0.026204611	0.003055309
cg22125623	1	1260021	CPSF3L;CPSF3L;CPTP;CPSF3L;CPSF3L;CPSF3L;CPSF3L;CPSF3L;CPSF3L;CPSF3L;CPSF3L	0.458189241	0.018664594	0.01440446	0.004260134
cg19834486	1	1260139	CPTP;CPSF3L;CPSF3L;CPSF3L;CPSF3L;CPSF3L	0.210295444	0.053326984	0.042841642	0.010485342
cg13649172	1	1260152	CPSF3L;CPSF3L;CPSF3L;CPSF3L;CPSF3L;CPTP;CPTP	0.496818455	0.078075448	0.068780771	0.009294678
cg04232698	1	1260157	GLTPD1;GLTPD1;CPSF3L	0.424628032	0.230987748	0.212783737	0.018204011
cg16855244	1	1260163	CPSF3L;CPSF3L;CPSF3L;CPSF3L;CPSF3L;CPTP;CPTP	0.339868238	0.315702863	0.304282864	0.011419999
cg19827148	1	1260496	GLTPD1;CPSF3L	0.551985539	0.039570154	0.035015763	0.004554391
cg05378358	1	1261040	CPSF3L;CPSF3L;CPSF3L;CPSF3L;CPSF3L;CPTP	0.792678615	0.394009272	0.389182556	0.004826716
cg06520508	1	1261347	GLTPD1;CPSF3L	0.615672279	0.618981389	0.633779405	-0.014798016
cg17970390	1	1261353	GLTPD1;CPSF3L	0.384918789	0.749500218	0.778216379	-0.028716161
cg05795376	1	1261485	CPSF3L;CPSF3L;CPSF3L;CPSF3L;CPSF3L;CPTP	0.705224805	0.548766379	0.550944284	-0.002177905
cg05598010	1	1261797	GLTPD1	0.112147893	0.827102346	0.867832449	-0.040730103
cg16255279	1	1262717	GLTPD1	0.484041681	0.903053962	0.916426435	-0.013372473
cg22622472	1	1262818	GLTPD1	0.324921852	0.903901235	0.922838294	-0.018937058
cg16432326	1	1263095	GLTPD1	0.834385568	0.83577733	0.841028475	-0.005251145
cg07394827	1	1263239	GLTPD1	0.899119519	0.800071692	0.80318047	-0.003108778
cg02625725	1	1264265	GLTPD1	0.716464799	0.641602566	0.652828639	-0.011226074
cg06599206	1	1265005	?	0.406768126	0.931005447	0.920982032	0.010023415
cg16590012	1	1265354	TAS1R3	0.82853257	0.864123435	0.869381722	-0.005258287
cg22857134	1	1265504	TAS1R3	0.426160353	0.058243702	0.103850162	-0.04560646
cg03833995	1	1265511	TAS1R3	0.335540015	0.910768699	0.897989254	0.012779445
cg20705390	1	1266178	TAS1R3	0.247451286	0.362529982	0.3784293	-0.015899318
cg04981007	1	1266468	TAS1R3	0.320320396	0.530776937	0.553535885	-0.022758948
cg16430279	1	1266504	TAS1R3	0.228839029	0.434706712	0.451720225	-0.017013513
cg15365642	1	1266546	TAS1R3	0.930016415	0.100860843	0.099843533	0.00101731
cg24252805	1	1266548	TAS1R3	0.668795101	0.121369384	0.115042223	0.006327161
cg14890378	1	1266652	TAS1R3	0.351387549	0.573216273	0.60216991	-0.028953637
cg07346648	1	1266657	TAS1R3	0.385410401	0.447480696	0.458299198	-0.010818502
cg08037114	1	1266700	TAS1R3	0.690712681	0.258364996	0.261643573	-0.003278577
cg04910752	1	1267117	TAS1R3	0.901945999	0.401073602	0.399892151	0.001181451
cg13246026	1	1267193	TAS1R3	0.297249888	0.78955548	0.81414818	-0.0245927
cg21396988	1	1267201	TAS1R3	0.723922121	0.870729522	0.878515805	-0.007786283
cg06802641	1	1267252	TAS1R3	0.887097404	0.930630667	0.929580997	0.00104967
cg03402404	1	1267436	TAS1R3	0.510690442	0.547768669	0.559081203	-0.011312534
cg10065209	1	1267559	TAS1R3	0.45156086	0.916231731	0.930785492	-0.014553761
cg08621441	1	1267745	TAS1R3	0.77049352	0.706545816	0.7145329	-0.007987084
cg18386618	1	1268144	TAS1R3	0.530799092	0.785200969	0.802441746	-0.017240777
cg06395167	1	1268243	TAS1R3	0.381953271	0.3716262	0.380818469	-0.009192269
cg16174225	1	1268469	TAS1R3	0.617469539	0.870908141	0.884080143	-0.013172002
cg00002593	1	1268793	TAS1R3	0.362871113	0.832003164	0.852014036	-0.020010873
cg11808871	1	1268942	TAS1R3	0.768607305	0.655794367	0.651459914	0.004334453
cg14911892	1	1269219	TAS1R3	0.536743171	0.696682511	0.729409065	-0.032726555
cg08160862	1	1270137	?	0.311115751	0.927397482	0.941746429	-0.014348947
cg26351554	1	1271478	DVL1	0.364020158	0.861383655	0.873347716	-0.011964062
cg24399111	1	1271760	DVL1	0.225087884	0.946581302	0.959428829	-0.012847527
cg18024631	1	1271862	DVL1	0.536767253	0.797011625	0.816318904	-0.01930728
cg07313814	1	1272398	DVL1	0.352685604	0.860739284	0.885011273	-0.024271989
cg11339519	1	1272477	DVL1	0.392727319	0.888078022	0.876244617	0.011833405
cg00542041	1	1272559	DVL1	0.667538054	0.959207161	0.956886641	0.002320519
cg16575694	1	1273375	DVL1	0.262885614	0.970589102	0.978785054	-0.008195952
cg06646682	1	1273442	DVL1	0.62237393	0.87649976	0.88778072	-0.01128096
cg12072393	1	1273707	DVL1	0.309888799	0.87955852	0.893827232	-0.014268712
cg13494355	1	1274420	DVL1	0.777038968	0.944276719	0.948530214	-0.004253495
cg22376366	1	1275137	DVL1	0.576527083	0.975503251	0.978228154	-0.002724903
cg25203539	1	1275578	DVL1	0.682065804	0.872767914	0.882057764	-0.00928985
cg19898526	1	1275714	DVL1	0.936393541	0.910301724	0.909114863	0.001186861
cg06649390	1	1276019	DVL1	0.783699241	0.827605221	0.836180168	-0.008574946
cg17748182	1	1277441	DVL1	0.498635591	0.829491124	0.845188962	-0.015697838
cg03465880	1	1277465	DVL1	0.607195238	0.978141964	0.976137846	0.002004118
cg15462203	1	1277499	DVL1	0.721571873	0.879853552	0.88697137	-0.007117818
cg10556264	1	1277912	DVL1	0.148067568	0.838975243	0.828719877	0.010255366
cg22709966	1	1277995	DVL1	0.351021528	0.830201237	0.859683123	-0.029481887
cg15976416	1	1280157	DVL1	0.113551017	0.623594546	0.670650733	-0.047056186
cg17838754	1	1281005	DVL1	0.933451704	0.767674586	0.769765028	-0.002090443
cg09569143	1	1282740	DVL1	0.950486164	0.887554663	0.885785584	0.001769079
cg13932473	1	1282742	DVL1	0.79299796	0.90316566	0.908271023	-0.005105364
cg04119843	1	1284268	DVL1	0.319570434	0.072078594	0.064535325	0.007543269
cg09236098	1	1284316	DVL1	0.941025094	0.024333047	0.023960048	0.000372999
cg05115545	1	1285214	DVL1	0.850770742	0.021676693	0.020687568	0.000989125
cg10164137	1	1285239	DVL1	0.607646989	0.04113867	0.044857144	-0.003718474
cg17873420	1	1285252	DVL1	0.188462293	0.030154226	0.026303893	0.003850333
cg21679391	1	1286917	?	0.895966599	0.951464819	0.952780283	-0.001315463
cg21118819	1	1287259	?	0.500040089	0.690242672	0.71551002	-0.025267348
cg03722312	1	1287994	?	0.60613471	0.841270527	0.857591226	-0.016320698
cg11414742	1	1288586	MXRA8	0.111678208	0.300213942	0.315921179	-0.015707238
cg15472728	1	1288926	MXRA8	0.059624321	0.127718318	0.114314847	0.013403471
cg14270725	1	1289806	MXRA8	0.331224363	0.808695808	0.840957177	-0.032261369
cg15386434	1	1289835	MXRA8	0.49325854	0.746004301	0.774710253	-0.028705952
cg16006120	1	1289874	MXRA8;MXRA8;MXRA8;MXRA8;MXRA8;MXRA8;MXRA8;MXRA8;MXRA8;MXRA8	0.374467546	0.952460783	0.962632271	-0.010171488
cg14793596	1	1290092	MXRA8	0.468138275	0.569660292	0.604752914	-0.035092622
cg07284273	1	1290212	MXRA8	0.422641291	0.86756666	0.883812592	-0.016245932
cg25063151	1	1290554	MXRA8	0.785354166	0.953725118	0.956827476	-0.003102359
cg19436320	1	1290708	MXRA8	0.514218106	0.830689736	0.844850746	-0.01416101
cg00040588	1	1290712	MXRA8	0.683999474	0.815482263	0.831034552	-0.015552289
cg10482508	1	1291064	MXRA8;MXRA8;MXRA8;MXRA8;MXRA8	0.027223273	0.06220012	0.05138769	0.01081243
cg22691336	1	1292638	MXRA8	0.266208079	0.673254403	0.728364828	-0.055110426
cg27399052	1	1293868	MXRA8	0.380888399	0.589845047	0.603507416	-0.013662368
cg12478066	1	1294006	MXRA8	0.492122679	0.5763697	0.604782264	-0.028412564
cg23036947	1	1294018	MXRA8	0.897214996	0.877431542	0.879897476	-0.002465934
cg17132079	1	1294140	MXRA8	0.292486873	0.740650513	0.762731436	-0.022080922
cg03397519	1	1294205	MXRA8;MXRA8;MXRA8;MXRA8;MXRA8	0.713680926	0.648836163	0.655493603	-0.00665744
cg22273474	1	1294265	MXRA8;MXRA8;MXRA8;MXRA8;MXRA8	0.37033126	0.578339415	0.598262417	-0.019923003
cg18550476	1	1294353	MXRA8;MXRA8;MXRA8;MXRA8;MXRA8	0.865479363	0.94042355	0.942392742	-0.001969192
cg00970622	1	1294362	MXRA8;MXRA8;MXRA8;MXRA8;MXRA8	0.909749333	0.926827594	0.925234012	0.001593582
cg01198994	1	1294629	MXRA8	0.507830473	0.758082223	0.77379519	-0.015712967
cg23973885	1	1294881	MXRA8	0.654796047	0.691090271	0.699779305	-0.008689034
cg13393580	1	1295077	MXRA8	0.371655721	0.856572258	0.886476082	-0.029903824
cg26108719	1	1295147	MXRA8	0.572441969	0.949135859	0.954420105	-0.005284246
cg13354934	1	1296093	?	0.639852201	0.049024164	0.051305889	-0.002281726
cg20426768	1	1296671	?	0.277598103	0.679250076	0.729402077	-0.050152001
cg24153574	1	1296956	?	0.695449649	0.523210594	0.515536359	0.007674235
cg23569098	1	1297187	MXRA8;MXRA8	0.25533393	0.754107942	0.791064708	-0.036956767
cg21165029	1	1297202	?	0.53180487	0.75065482	0.779912442	-0.029257623
cg12915036	1	1297230	MXRA8;MXRA8	0.983479859	0.911197072	0.911648297	-0.000451225
cg03400623	1	1297240	?	0.944168926	0.915364577	0.916511042	-0.001146466
cg22109675	1	1297567	?	0.524365374	0.73689245	0.756874206	-0.019981755
cg15492552	1	1297576	?	0.511804884	0.702483098	0.743035122	-0.040552024
cg05572157	1	1297784	MXRA8;MXRA8	0.457120399	0.797921121	0.824289518	-0.026368398
cg18534079	1	1297807	MXRA8;MXRA8	0.88482686	0.857328158	0.861473559	-0.0041454
cg00046914	1	1299723	MXRA8	0.184344325	0.35311938	0.364901314	-0.011781934
cg02416993	1	1299759	MXRA8	0.175431767	0.555127093	0.582384931	-0.027257837
cg07726485	1	1299861	MXRA8	0.163410496	0.540319279	0.572912682	-0.032593403
cg23377249	1	1299875	MXRA8	0.47952609	0.565392277	0.589602366	-0.02421009
cg24356704	1	1299994	MXRA8	0.924455166	0.879900507	0.878196377	0.00170413
cg27503832	1	1301316	?	0.658166884	0.726657689	0.732195217	-0.005537528
cg22643873	1	1303026	?	0.617609197	0.7524698	0.741145893	0.011323907
cg05397857	1	1305170	?	0.299093522	0.494776178	0.536029243	-0.041253064
cg05387269	1	1306946	?	0.47627589	0.867010137	0.888531442	-0.021521304
cg16342853	1	1307118	?	0.228612564	0.683742702	0.717084106	-0.033341404
cg14992101	1	1307667	?	0.793096274	0.26690924	0.263093201	0.003816039
cg09996760	1	1308659	?	0.844451964	0.920281968	0.922362297	-0.002080329
cg09864992	1	1309161	AURKAIP1;AURKAIP1;AURKAIP1	0.404194689	0.779181239	0.799534236	-0.020352996
cg14094639	1	1309477	AURKAIP1;AURKAIP1;AURKAIP1	0.841999371	0.80214024	0.808653483	-0.006513242
cg06203720	1	1309641	AURKAIP1;AURKAIP1;AURKAIP1	0.718415144	0.370162528	0.365471825	0.004690703
cg01508988	1	1310123	AURKAIP1;AURKAIP1;AURKAIP1	0.598915167	0.147301166	0.138528927	0.00877224
cg07395004	1	1310147	AURKAIP1;AURKAIP1;AURKAIP1	0.289825685	0.058294025	0.052225654	0.006068372
cg19871494	1	1310280	AURKAIP1;AURKAIP1;AURKAIP1	0.248660232	0.081434512	0.06684154	0.014592973
cg09741074	1	1310496	AURKAIP1;AURKAIP1;AURKAIP1;AURKAIP1;AURKAIP1	0.427313431	0.033785808	0.038938335	-0.005152526
cg08433720	1	1310634	AURKAIP1;AURKAIP1;AURKAIP1;AURKAIP1	0.309078933	0.047185422	0.041466567	0.005718855
cg21513204	1	1310708	AURKAIP1;AURKAIP1;AURKAIP1;AURKAIP1	0.265919366	0.036553767	0.032718464	0.003835304
cg15604233	1	1310715	AURKAIP1;AURKAIP1;AURKAIP1;AURKAIP1	0.061123858	0.01826117	0.030167377	-0.011906206
cg11915315	1	1310730	AURKAIP1;AURKAIP1;AURKAIP1;AURKAIP1	0.624235818	0.083911966	0.080154042	0.003757924
cg20048602	1	1310743	AURKAIP1;AURKAIP1;AURKAIP1;AURKAIP1	0.799004142	0.135662403	0.131356153	0.00430625
cg20439722	1	1310747	AURKAIP1;AURKAIP1;AURKAIP1;AURKAIP1	0.596362096	0.072052424	0.085248693	-0.013196269
cg19823490	1	1310815	AURKAIP1;AURKAIP1;AURKAIP1;AURKAIP1	0.483794685	0.067401712	0.091723539	-0.024321827
cg21478504	1	1310832	AURKAIP1;AURKAIP1;AURKAIP1	0.183030392	0.071168009	0.062446149	0.00872186
cg04615596	1	1310846	AURKAIP1;AURKAIP1;AURKAIP1	0.706683989	0.030751441	0.032208519	-0.001457078
cg05364533	1	1310930	AURKAIP1;AURKAIP1;AURKAIP1	0.839389439	0.020771823	0.021392801	-0.000620977
cg15617543	1	1310978	AURKAIP1;AURKAIP1;AURKAIP1	0.390593939	0.028355869	0.033082319	-0.00472645
cg18546249	1	1311028	AURKAIP1;AURKAIP1;AURKAIP1	0.281372594	0.075368623	0.069081246	0.006287377
cg11552267	1	1311479	AURKAIP1;AURKAIP1;AURKAIP1	0.181453273	0.909969204	0.888745657	0.021223547
cg05589276	1	1311577	AURKAIP1;AURKAIP1;AURKAIP1	0.435482629	0.259689144	0.287165688	-0.027476545
cg02144516	1	1311909	AURKAIP1;AURKAIP1;AURKAIP1	0.290274555	0.7350057	0.771726736	-0.036721036
cg20435334	1	1312097	AURKAIP1	0.715322292	0.887982485	0.895910859	-0.007928374
cg26865478	1	1312144	AURKAIP1	0.643112431	0.888737623	0.895128384	-0.006390761
cg16361266	1	1313144	?	0.27613923	0.940161949	0.925293981	0.014867968
cg20434150	1	1316804	?	0.556408797	0.859083845	0.875306233	-0.016222388
cg08253842	1	1316981	?	0.877264066	0.829400409	0.834213689	-0.00481328
cg14224772	1	1319383	?	0.452579842	0.894701727	0.910485754	-0.015784026
cg03322002	1	1320181	?	0.892788956	0.903533455	0.904971631	-0.001438176
cg08109545	1	1321864	CCNL2	0.73662378	0.905406776	0.909449368	-0.004042592
cg12033178	1	1321869	CCNL2;CCNL2;CCNL2;CCNL2	0.176247057	0.901948335	0.918327135	-0.0163788
cg08158776	1	1321914	CCNL2;CCNL2;CCNL2;CCNL2	0.862101978	0.881645688	0.882770103	-0.001124415
cg04880874	1	1322461	CCNL2;CCNL2;CCNL2;CCNL2	0.984898333	0.936221883	0.936112201	0.000109682
cg15588177	1	1322654	CCNL2;CCNL2;CCNL2;CCNL2	0.439287751	0.953799024	0.959038247	-0.005239223
cg22232737	1	1322783	CCNL2;CCNL2;CCNL2;CCNL2	0.659642334	0.868938664	0.87925263	-0.010313966
cg01006034	1	1322789	CCNL2;CCNL2;CCNL2;CCNL2	0.349391949	0.896126618	0.88795235	0.008174268
cg23621766	1	1322923	CCNL2;CCNL2;CCNL2;CCNL2	0.220926542	0.930445842	0.942904998	-0.012459155
cg06903451	1	1323192	CCNL2;CCNL2;CCNL2;CCNL2	0.731429251	0.874537012	0.882397112	-0.007860099
cg07284402	1	1324107	CCNL2	0.573264908	0.863413618	0.87379706	-0.010383442
cg03774228	1	1324805	CCNL2	0.400382229	0.881684209	0.900745537	-0.019061328
cg23209302	1	1326152	CCNL2;CCNL2;CCNL2;CCNL2	0.761209199	0.90328871	0.907959855	-0.004671145
cg01399319	1	1326204	CCNL2;CCNL2;CCNL2;CCNL2	0.102583936	0.902535511	0.925434457	-0.022898946
cg21264396	1	1326333	CCNL2	0.790563947	0.922161475	0.915947426	0.006214049
cg19236733	1	1326578	CCNL2	0.307492402	0.937054298	0.925452355	0.011601943
cg08647342	1	1326618	CCNL2	0.586771202	0.684111084	0.700172766	-0.016061682
cg18087716	1	1327318	CCNL2	0.504161084	0.889440556	0.870047928	0.019392628
cg17014728	1	1327484	CCNL2;CCNL2;CCNL2;CCNL2	0.438237176	0.870271656	0.889226691	-0.018955036
cg04988279	1	1327757	CCNL2;CCNL2	0.700675265	0.865202425	0.851300947	0.013901478
cg13323817	1	1327983	CCNL2;CCNL2	0.748617955	0.904924162	0.909310327	-0.004386166
cg22389936	1	1328033	CCNL2;CCNL2;CCNL2;CCNL2	0.967355311	0.913353792	0.913671196	-0.000317403
cg26303572	1	1328115	CCNL2;CCNL2	0.910242418	0.925272804	0.927229247	-0.001956443
cg01648457	1	1328834	CCNL2;CCNL2;CCNL2;CCNL2	0.553099367	0.918119794	0.924007772	-0.005887978
cg04481810	1	1329036	CCNL2;CCNL2;CCNL2;CCNL2	0.854427406	0.883327856	0.886534483	-0.003206627
cg11811184	1	1331803	CCNL2;CCNL2;CCNL2;CCNL2	0.090577129	0.878627561	0.911457536	-0.032829975
cg24837149	1	1333778	CCNL2;CCNL2;CCNL2;LOC148413;CCNL2	0.940683593	0.103740692	0.104991051	-0.001250358
cg16278124	1	1334036	CCNL2;CCNL2;CCNL2;LOC148413;CCNL2	0.183549663	0.084241987	0.070769822	0.013472165
cg06817090	1	1334334	CCNL2;CCNL2;CCNL2;LOC148413;CCNL2	0.058852744	0.038701298	0.031021455	0.007679843
cg16573386	1	1334508	CCNL2;CCNL2;LOC148413;CCNL2;CCNL2	0.846592521	0.041753863	0.040915329	0.000838534
cg17397377	1	1334575	CCNL2;CCNL2;LOC148413;CCNL2;CCNL2	0.427025875	0.082440182	0.098784921	-0.016344739
cg08470185	1	1334798	CCNL2;CCNL2;CCNL2;LOC148413;CCNL2	0.31068536	0.018306261	0.021878367	-0.003572106
cg13053783	1	1334803	CCNL2;CCNL2;CCNL2;LOC148413;CCNL2	0.397925854	0.016265271	0.013788813	0.002476458
cg22961467	1	1334806	LOC148413;CCNL2;CCNL2	0.538859241	0.020504924	0.016855011	0.003649913
cg15130241	1	1334814	CCNL2;CCNL2;CCNL2;LOC148413;CCNL2	0.358585259	0.017941173	0.015249838	0.002691335
cg08791782	1	1334993	LOC148413;CCNL2;CCNL2	0.709264921	0.026385722	0.024969048	0.001416673
cg25842896	1	1335315	CCNL2;CCNL2;CCNL2;CCNL2;LOC148413	0.141853966	0.039369567	0.035336108	0.00403346
cg00173405	1	1335424	CCNL2;CCNL2;CCNL2;CCNL2;LOC148413	0.429765524	0.037575302	0.032582915	0.004992386
cg03943717	1	1335569	CCNL2;CCNL2;CCNL2;CCNL2;LOC148413	0.492747023	0.034660642	0.032307539	0.002353104
cg23437836	1	1335601	CCNL2;CCNL2;CCNL2;CCNL2;LOC148413	0.934457772	0.050004052	0.050730429	-0.000726377
cg00968800	1	1335706	CCNL2;CCNL2;CCNL2;CCNL2;LOC148413	0.735065708	0.035871923	0.034672015	0.001199909
cg08163912	1	1336398	LOC148413	0.609230581	0.625052058	0.638186584	-0.013134526
cg09064061	1	1336592	LOC148413	0.599796647	0.669198878	0.681891462	-0.012692583
cg04903146	1	1337542	MRPL20	0.303844356	0.667887489	0.708793705	-0.040906217
cg24399028	1	1338100	MRPL20	0.986870574	0.883621768	0.883969816	-0.000348048
cg20383673	1	1341716	MRPL20	0.252508188	0.922021758	0.938548456	-0.016526698
cg14795268	1	1341852	MRPL20	0.630150182	0.385786369	0.37731516	0.008471209
cg11431291	1	1341862	MRPL20	0.641476456	0.471134968	0.485217787	-0.014082819
cg21439539	1	1342230	MRPL20	0.411341066	0.033618244	0.029067768	0.004550476
cg20275133	1	1342361	MRPL20	0.894967127	0.071031616	0.069550608	0.001481009
cg16728516	1	1342558	MRPL20	0.564628038	0.0158537	0.017445277	-0.001591577
cg25769755	1	1342720	MRPL20	0.180741104	0.022698057	0.025508345	-0.002810288
cg05613094	1	1342783	MRPL20	0.987233	0.01336744	0.013275926	9.15E-05
cg11993086	1	1342795	MRPL20	0.258188972	0.033237798	0.029053859	0.004183939
cg26509139	1	1342809	MRPL20	0.516569502	0.028198528	0.033896273	-0.005697745
cg08387662	1	1342812	MRPL20	0.54772029	0.080030097	0.086402432	-0.006372335
cg05595602	1	1343077	MRPL20	0.704101343	0.019458423	0.022117871	-0.002659448
cg25397779	1	1343130	MRPL20	0.213891987	0.048981842	0.040434231	0.008547611
cg04230662	1	1343134	MRPL20	0.347487635	0.091758973	0.080064437	0.011694536
cg12525514	1	1343260	MRPL20	0.467658982	0.097545309	0.092635799	0.00490951
cg25939543	1	1344064	MRPL20	0.651015349	0.91611939	0.924031748	-0.007912358
cg16661858	1	1345158	?	0.194998111	0.895899667	0.853698277	0.04220139
cg15863361	1	1347647	?	0.170917819	0.932364827	0.92183079	0.010534037
cg00009834	1	1347671	?	0.578927155	0.719201854	0.742939424	-0.02373757
cg27295412	1	1347832	?	0.698327961	0.886366848	0.892887642	-0.006520795
cg00294152	1	1348792	?	0.842463257	0.361200762	0.357755137	0.003445624
cg25228593	1	1353012	?	0.527053238	0.247142705	0.269976982	-0.022834278
cg23359932	1	1354134	ANKRD65;ANKRD65;ANKRD65	0.690016581	0.538088845	0.546268232	-0.008179386
cg00060374	1	1355235	LOC441869;LOC441869	0.523969796	0.720080912	0.745905088	-0.025824177
cg17507949	1	1355999	LOC441869;LOC441869	0.583783386	0.867892149	0.881328473	-0.013436324
cg22827694	1	1356442	ANKRD65;ANKRD65;ANKRD65	0.188607494	0.122424519	0.104949891	0.017474628
cg23894219	1	1356565	LOC441869;LOC441869;LOC441869	0.645109236	0.671918317	0.681966365	-0.010048047
cg15633699	1	1356728	LOC441869;LOC441869	0.867846667	0.700273363	0.706852607	-0.006579244
cg10380643	1	1356764	LOC441869;LOC441869	0.175968077	0.353033049	0.361898239	-0.00886519
cg20598347	1	1356852	ANKRD65;ANKRD65;ANKRD65	0.190271148	0.239994242	0.205770579	0.034223663
cg02668764	1	1356887	ANKRD65;ANKRD65;ANKRD65	0.533497174	0.299618641	0.292933801	0.00668484
cg15081886	1	1356902	LOC441869;LOC441869	0.103418194	0.487377266	0.513698202	-0.026320936
cg23537515	1	1356921	ANKRD65;ANKRD65;ANKRD65	0.367265801	0.719346505	0.741647372	-0.022300867
cg12754273	1	1356940	ANKRD65;ANKRD65;ANKRD65	0.773614978	0.559228186	0.563538437	-0.00431025
cg21281527	1	1357314	ANKRD65;ANKRD65;ANKRD65	0.511680649	0.756873791	0.772727739	-0.015853948
cg15823872	1	1357361	LOC441869;LOC441869	0.807318945	0.833888321	0.840780438	-0.006892117
cg24555071	1	1358016	LOC441869;LOC441869	0.548029573	0.740615644	0.759313321	-0.018697676
cg12286462	1	1358109	LOC441869;LOC441869	0.692591146	0.596884147	0.614947501	-0.018063354
cg01721822	1	1360499	TMEM88B	0.524032139	0.838361733	0.854563437	-0.016201704
cg21285198	1	1360970	TMEM88B	0.881931443	0.509265287	0.50543475	0.003830537
cg00305774	1	1361077	TMEM88B	0.359147815	0.891000155	0.910534189	-0.019534034
cg22517356	1	1361216	TMEM88B	0.9806946	0.382137417	0.381451387	0.00068603
cg17265051	1	1361414	TMEM88B	0.941537931	0.165651434	0.164191556	0.001459878
cg23795938	1	1361421	TMEM88B	0.949342849	0.309667346	0.308751592	0.000915754
cg10156298	1	1361476	TMEM88B	0.228594157	0.774320622	0.810040097	-0.035719475
cg09368716	1	1361655	TMEM88B	0.393629181	0.581020906	0.609916784	-0.028895878
cg12208770	1	1361666	TMEM88B	0.871344783	0.526130183	0.528878649	-0.002748466
cg26863172	1	1361729	TMEM88B	0.905289627	0.906429104	0.909542563	-0.003113459
cg13169132	1	1362340	TMEM88B	0.577903339	0.816417831	0.835475286	-0.019057455
cg17142722	1	1363280	?	0.142683388	0.054938577	0.051675818	0.003262759
cg04897188	1	1363291	?	0.864156141	0.061191771	0.059473415	0.001718356
cg07010566	1	1363627	?	0.75523888	0.831086361	0.841581533	-0.010495173
cg14902621	1	1363872	?	0.093124418	0.818810311	0.858436717	-0.039626407
cg26373274	1	1363874	?	0.421562073	0.903108318	0.913052933	-0.009944615
cg22351666	1	1365730	LOC102724312;LOC102724312;LOC102724312	0.416768553	0.156132694	0.140698308	0.015434386
cg05235651	1	1365793	LOC102724312;LOC102724312;LOC102724312	0.858958751	0.053536841	0.052576964	0.000959878
cg04865726	1	1365911	?	0.812848868	0.03755114	0.038674131	-0.001122991
cg04384590	1	1367257	LOC102724312;LOC102724312;LOC102724312	0.497012954	0.325103211	0.33611496	-0.011011749
cg19071098	1	1367306	LOC102724312;LOC102724312;LOC102724312	0.972031172	0.800931238	0.802309898	-0.00137866
cg08123463	1	1368297	LOC102724312;LOC102724312;LOC102724312	0.634884436	0.803850461	0.820796649	-0.016946188
cg16496742	1	1368387	LOC102724312;LOC102724312;LOC102724312	0.27190241	0.731491585	0.771355932	-0.039864347
cg26394870	1	1368541	LOC102724312;LOC102724312;LOC102724312	0.741793274	0.776251753	0.79045877	-0.014207016
cg19270739	1	1368846	?	0.699752416	0.558953894	0.553172477	0.005781416
cg21837069	1	1369466	VWA1;VWA1	0.439750619	0.658946721	0.685315087	-0.026368366
cg17491622	1	1369616	VWA1;VWA1	0.38067793	0.91383623	0.928647725	-0.014811495
cg00702126	1	1369793	VWA1;VWA1	0.54331346	0.685139029	0.709549858	-0.024410829
cg14667273	1	1369934	VWA1;VWA1	0.459746948	0.43205219	0.43830948	-0.006257289
cg27391934	1	1369948	VWA1;VWA1	0.247626588	0.665832607	0.721046432	-0.055213825
cg07898743	1	1369950	LOC102724312;LOC102724312;LOC102724312;VWA1;VWA1	0.577978413	0.690752308	0.699762917	-0.00901061
cg20138749	1	1370013	VWA1;VWA1;LOC102724312;LOC102724312;LOC102724312	0.564897346	0.69073348	0.712499824	-0.021766343
cg16784215	1	1370138	VWA1;VWA1;LOC102724312;LOC102724312;LOC102724312	0.200178442	0.775212826	0.761094596	0.01411823
cg07232890	1	1370228	VWA1;VWA1;LOC102724312;LOC102724312;LOC102724312	0.51862891	0.67118004	0.702979577	-0.031799537
cg08589721	1	1370722	VWA1;VWA1	0.342378968	0.370784379	0.387408792	-0.016624414
cg14271665	1	1370768	VWA1;VWA1	0.354985828	0.407730648	0.395384748	0.0123459
cg02896318	1	1370775	VWA1;VWA1	0.73593674	0.362735768	0.377244368	-0.0145086
cg25234611	1	1371347	VWA1;VWA1	0.176130679	0.103798703	0.090024877	0.013773826
cg09668627	1	1371844	VWA1;VWA1	0.366046679	0.809476981	0.843936614	-0.034459633
cg08161163	1	1372677	VWA1;VWA1	0.853858385	0.222853841	0.218011333	0.004842509
cg26798702	1	1373044	VWA1;VWA1	0.669807283	0.127206521	0.119185389	0.008021132
cg09843049	1	1373316	VWA1;VWA1	0.604682098	0.842836219	0.856486927	-0.013650708
cg20255272	1	1373678	VWA1;VWA1	0.218269928	0.412974121	0.460522236	-0.047548115
cg13897675	1	1374310	VWA1;VWA1	0.652157272	0.930475874	0.925792445	0.004683429
cg09860601	1	1374601	VWA1;VWA1	0.885300789	0.270428719	0.268523352	0.001905367
cg19639479	1	1374669	VWA1;VWA1	0.388482368	0.903783691	0.923924816	-0.020141124
cg09603935	1	1375448	VWA1;VWA1	0.802305825	0.563887761	0.575288286	-0.011400525
cg03116557	1	1375480	VWA1;VWA1	0.342897165	0.803513321	0.824029469	-0.020516148
cg13570957	1	1375556	VWA1;VWA1	0.660381175	0.583557802	0.59698364	-0.013425838
cg26795248	1	1375967	VWA1;VWA1	0.308175978	0.092463634	0.1061502	-0.013686567
cg25592215	1	1376051	VWA1;VWA1	0.830963225	0.870292304	0.875301921	-0.005009617
cg08426733	1	1376740	VWA1;VWA1	0.470210761	0.084876869	0.076959775	0.007917094
cg08270205	1	1377525	VWA1;VWA1	0.494200885	0.745497236	0.757372519	-0.011875283
cg15099879	1	1377656	VWA1;VWA1	0.502339731	0.597465004	0.620622921	-0.023157917
cg06786804	1	1377938	VWA1;VWA1	0.71569057	0.284169565	0.275306089	0.008863476
cg24492273	1	1378060	VWA1;VWA1	0.695974307	0.778574949	0.788516663	-0.009941714
cg00929633	1	1379667	?	0.57136497	0.0453665	0.048178279	-0.002811779
cg18148498	1	1380621	?	0.71440465	0.0623185	0.058458669	0.003859831
cg21001441	1	1384038	ATAD3C	0.288971236	0.363769453	0.3422607	0.021508753
cg12841328	1	1384074	ATAD3C	0.242170517	0.211001101	0.191177612	0.019823488
cg11405695	1	1384091	ATAD3C	0.525714687	0.538240252	0.575678565	-0.037438312
cg02136596	1	1384930	ATAD3C	0.912710116	0.188086921	0.193199908	-0.005112988
cg20219069	1	1384988	ATAD3C	0.115079464	0.91894574	0.903706248	0.015239492
cg00599812	1	1385047	ATAD3C	0.70911851	0.423038927	0.443741586	-0.02070266
cg16669201	1	1385119	ATAD3C;ATAD3C	0.692300436	0.830805932	0.840419086	-0.009613154
cg00528453	1	1385171	ATAD3C;ATAD3C	0.882671328	0.867189333	0.861647458	0.005541875
cg23319365	1	1385292	ATAD3C;ATAD3C	0.203469848	0.390977956	0.417855004	-0.026877048
cg27383362	1	1385371	ATAD3C;ATAD3C	0.509577922	0.439585553	0.449072195	-0.009486642
cg26182712	1	1387256	ATAD3C	0.66694731	0.721635818	0.707054545	0.014581273
cg15310231	1	1388050	ATAD3C	0.882542709	0.177964984	0.174768462	0.003196522
cg27564386	1	1388379	ATAD3C	0.491325454	0.644494987	0.675920488	-0.031425501
cg26651722	1	1389888	ATAD3C	0.601229006	0.733726615	0.740342619	-0.006616004
cg01521567	1	1390202	ATAD3C	0.718750661	0.87485492	0.884908652	-0.010053732
cg03760226	1	1390794	ATAD3C	0.749764223	0.955776345	0.959815831	-0.004039486
cg20985028	1	1391055	ATAD3C	0.252966052	0.332656442	0.301042578	0.031613864
cg19682639	1	1391102	ATAD3C	0.072845045	0.401298784	0.417386038	-0.016087254
cg13388025	1	1392347	ATAD3C	0.453366104	0.694995698	0.743595444	-0.048599746
cg05894629	1	1392386	ATAD3C	0.430996207	0.174956518	0.15664867	0.018307847
cg26226110	1	1395945	ATAD3C	0.659805322	0.402798993	0.410933941	-0.008134948
cg07280242	1	1396086	ATAD3C	0.509455745	0.460485297	0.476033225	-0.015547927
cg13798621	1	1396125	ATAD3C	0.498541189	0.641793168	0.665436273	-0.023643105
cg23016632	1	1396169	ATAD3C	0.523331796	0.402322666	0.392611661	0.009711005
cg10972351	1	1396279	ATAD3C	0.448166127	0.738149119	0.772161347	-0.034012228
cg20951194	1	1396296	ATAD3C	0.529406536	0.79930345	0.821712992	-0.022409542
cg04107003	1	1397297	ATAD3C	0.876813189	0.460741889	0.463520654	-0.002778765
cg24085570	1	1397412	ATAD3C	0.141812128	0.383203275	0.396618379	-0.013415103
cg17282836	1	1397524	ATAD3C	0.157191931	0.316884533	0.282616826	0.034267707
cg10522845	1	1397837	ATAD3C	0.590756219	0.494299733	0.513460011	-0.019160278
cg24687970	1	1397896	ATAD3C	0.463903108	0.518098695	0.500571047	0.017527648
cg25101405	1	1398028	ATAD3C	0.479431686	0.606022225	0.634349301	-0.028327076
cg04981940	1	1398348	ATAD3C	0.785908327	0.680846593	0.690259323	-0.009412731
cg17821649	1	1403857	ATAD3C	0.805237104	0.882011767	0.886328948	-0.004317181
cg00391668	1	1404073	ATAD3C	0.845354174	0.360044031	0.362661519	-0.002617488
cg19621710	1	1404170	ATAD3C	0.773509246	0.65658396	0.66207486	-0.0054909
cg03742705	1	1406266	ATAD3B	0.696086935	0.413032258	0.41836871	-0.005336452
cg16013630	1	1406606	ATAD3B	0.030112509	0.227978122	0.19127697	0.036701152
cg25210378	1	1406663	ATAD3B	0.72732159	0.081402216	0.076757145	0.004645071
cg15875062	1	1406845	ATAD3B	0.191222063	0.030245641	0.023992373	0.006253268
cg10228629	1	1406955	ATAD3B	0.467468036	0.056398925	0.048463732	0.007935193
cg12723840	1	1406994	ATAD3B	0.557779919	0.188206746	0.168429201	0.019777545
cg06377929	1	1407001	ATAD3B	0.460268982	0.115562238	0.105265005	0.010297233
cg07490279	1	1407066	ATAD3B	0.694719194	0.019742108	0.019156589	0.000585519
cg10240778	1	1407180	ATAD3B;ATAD3B	0.247441547	0.022810992	0.020108673	0.002702319
cg03041700	1	1407645	ATAD3B	0.966534509	0.056248304	0.056632065	-0.000383761
cg12909536	1	1408104	ATAD3B	0.628176735	0.228803525	0.220558307	0.008245218
cg12439834	1	1410849	ATAD3B	0.782276221	0.831815137	0.842799108	-0.010983971
cg02188411	1	1411579	ATAD3B	0.689116391	0.898039261	0.9047131	-0.006673839
cg07478007	1	1411602	ATAD3B	0.244180685	0.862089408	0.896607543	-0.034518135
cg01768480	1	1412855	ATAD3B	0.502747088	0.855438614	0.868228857	-0.012790243
cg23442023	1	1412865	ATAD3B	0.538190194	0.668285686	0.704012481	-0.035726795
cg22306974	1	1413668	ATAD3B	0.283085804	0.858217617	0.880754439	-0.022536823
cg26317581	1	1413810	ATAD3B	0.093662221	0.924780897	0.936860464	-0.012079567
cg11735371	1	1413937	ATAD3B	0.685745297	0.865179715	0.872563216	-0.007383501
cg00695214	1	1415868	ATAD3B	0.459162345	0.881282035	0.896416776	-0.015134741
cg21094501	1	1415874	ATAD3B	0.082064023	0.683897239	0.717589292	-0.033692053
cg23735749	1	1417247	ATAD3B	0.536629886	0.91107133	0.91699052	-0.00591919
cg13352563	1	1417320	ATAD3B	0.133892844	0.892007967	0.920154229	-0.028146263
cg13025553	1	1417522	ATAD3B	0.605198695	0.921885802	0.926969827	-0.005084026
cg20157693	1	1419379	ATAD3B	0.731049762	0.638359168	0.652605479	-0.014246311
cg18040125	1	1420227	ATAD3B	0.475899742	0.735430501	0.759575789	-0.024145288
cg15466030	1	1420537	ATAD3B	0.58969535	0.855796649	0.871963127	-0.016166478
cg05049094	1	1421098	ATAD3B	0.561397954	0.945027008	0.939298162	0.005728846
cg25628057	1	1421383	ATAD3B	0.281489983	0.858816652	0.882130845	-0.023314193
cg23236382	1	1423057	ATAD3B	0.538103517	0.862151701	0.851642311	0.01050939
cg24378791	1	1423784	ATAD3B	0.501478426	0.890965575	0.902002987	-0.011037412
cg26042514	1	1425726	ATAD3B	0.468239278	0.948513901	0.955997418	-0.007483517
cg15688683	1	1425815	ATAD3B	0.398834504	0.841607843	0.861876195	-0.020268353
cg13671768	1	1426641	ATAD3B	0.232984121	0.853392939	0.880349895	-0.026956956
cg16494896	1	1429498	ATAD3B	0.363950836	0.79879789	0.828390585	-0.029592695
cg06866635	1	1430690	ATAD3B	0.436445844	0.774657595	0.805416077	-0.030758482
cg18387631	1	1431505	ATAD3B	0.300903631	0.818547269	0.854898433	-0.036351164
cg15101273	1	1431587	?	0.097378785	0.766634691	0.796917474	-0.030282783
cg10108196	1	1441055	?	0.918455963	0.291240134	0.287421197	0.003818936
cg25201541	1	1444416	?	0.611724527	0.680413847	0.686108199	-0.005694352
cg24296621	1	1444995	?	0.094835774	0.497145249	0.519338666	-0.022193418
cg21797898	1	1446692	ATAD3A;ATAD3A;ATAD3A	0.012128359	0.09504618	0.072797032	0.022249148
cg09932694	1	1446840	ATAD3A;ATAD3A;ATAD3A	0.962984564	0.041655997	0.041187354	0.000468642
cg17464271	1	1447047	ATAD3A;ATAD3A;ATAD3A	0.436558474	0.039774781	0.034627308	0.005147473
cg11103442	1	1447201	ATAD3A;ATAD3A;ATAD3A	0.207308847	0.025639527	0.028331811	-0.002692284
cg22225258	1	1447235	ATAD3A;ATAD3A;ATAD3A	0.66856451	0.025179133	0.023372729	0.001806404
cg20230657	1	1447335	ATAD3A;ATAD3A;ATAD3A	0.342612788	0.021469857	0.025859991	-0.004390134
cg08376055	1	1447341	ATAD3A;ATAD3A;ATAD3A	0.48159159	0.045537429	0.039151244	0.006386186
cg12648677	1	1447365	ATAD3A;ATAD3A;ATAD3A	0.309768312	0.026761307	0.022796866	0.003964441
cg06128920	1	1447374	ATAD3A;ATAD3A;ATAD3A	0.720620537	0.028428697	0.026954515	0.001474182
cg21124756	1	1447564	ATAD3A;ATAD3A;ATAD3A;ATAD3A;ATAD3A	0.739694581	0.022524852	0.020314016	0.002210836
cg24729577	1	1447567	ATAD3A;ATAD3A;ATAD3A;ATAD3A;ATAD3A	0.858679233	0.030879104	0.029922582	0.000956522
cg14651254	1	1449202	ATAD3A;ATAD3A;ATAD3A	0.44186598	0.792135954	0.822422423	-0.030286469
cg00088251	1	1449754	ATAD3A;ATAD3A;ATAD3A	0.417703628	0.806483858	0.829758838	-0.02327498
cg11856308	1	1449956	ATAD3A;ATAD3A;ATAD3A	0.379849345	0.758003265	0.800629809	-0.042626544
cg05947649	1	1450187	ATAD3A;ATAD3A;ATAD3A	0.613745611	0.938033626	0.942886536	-0.00485291
cg11794959	1	1451134	ATAD3A;ATAD3A;ATAD3A	0.313105354	0.634617716	0.660173714	-0.025555998
cg20627546	1	1451383	ATAD3A;ATAD3A;ATAD3A	0.868097569	0.769450313	0.765458649	0.003991665
cg11722969	1	1452371	ATAD3A;ATAD3A;ATAD3A	0.11934865	0.85660153	0.896745256	-0.040143726
cg19517490	1	1454149	ATAD3A;ATAD3A;ATAD3A	0.989507009	0.97991764	0.979868578	4.91E-05
cg13321900	1	1455303	ATAD3A;ATAD3A;ATAD3A	0.27200456	0.671783111	0.721823684	-0.050040572
cg06793307	1	1455374	ATAD3A;ATAD3A;ATAD3A	0.355924816	0.901385752	0.916142213	-0.014756461
cg15160081	1	1455650	ATAD3A;ATAD3A;ATAD3A	0.388256817	0.952516718	0.958907217	-0.006390499
cg26536460	1	1456875	ATAD3A;ATAD3A;ATAD3A	0.339875855	0.955982064	0.963479409	-0.007497345
cg17498856	1	1457042	ATAD3A;ATAD3A;ATAD3A	0.730087285	0.948466325	0.953012833	-0.004546507
cg15481565	1	1458176	ATAD3A;ATAD3A;ATAD3A	0.676096822	0.887692044	0.897074217	-0.009382173
cg17848002	1	1458397	ATAD3A;ATAD3A;ATAD3A	0.600605793	0.937853587	0.944110077	-0.00625649
cg10712902	1	1458728	ATAD3A;ATAD3A;ATAD3A	0.353915063	0.476061355	0.465909962	0.010151393
cg17590292	1	1458739	ATAD3A;ATAD3A;ATAD3A	0.392911115	0.896435589	0.912130536	-0.015694947
cg14395520	1	1459028	ATAD3A;ATAD3A;ATAD3A	0.278497355	0.775230733	0.800212334	-0.024981601
cg15153800	1	1460332	ATAD3A;ATAD3A;ATAD3A	0.685458791	0.847106301	0.855880766	-0.008774464
cg06839383	1	1460464	ATAD3A;ATAD3A;ATAD3A	0.459534895	0.840649018	0.858339994	-0.017690976
cg24466671	1	1460663	ATAD3A;ATAD3A;ATAD3A	0.315175947	0.889408096	0.909812512	-0.020404416
cg13893866	1	1462754	ATAD3A;ATAD3A;ATAD3A	0.467134832	0.743634945	0.779377663	-0.035742718
cg17445140	1	1462956	ATAD3A;ATAD3A;ATAD3A	0.680178147	0.913191098	0.919005964	-0.005814867
cg23933399	1	1462973	ATAD3A;ATAD3A;ATAD3A	0.485647283	0.957073604	0.961668909	-0.004595305
cg19768036	1	1464063	ATAD3A;ATAD3A;ATAD3A	0.656781849	0.577248878	0.582664045	-0.005415166
cg07808701	1	1464509	ATAD3A;ATAD3A;ATAD3A	0.180214434	0.920224007	0.932279258	-0.012055251
cg20675251	1	1464803	ATAD3A;ATAD3A;ATAD3A	0.514964617	0.525056339	0.513249585	0.011806754
cg17271658	1	1465190	ATAD3A;ATAD3A;ATAD3A	0.642878013	0.919714257	0.92179196	-0.002077702
cg20681653	1	1468450	ATAD3A;ATAD3A;ATAD3A	0.461093138	0.885972578	0.906875214	-0.020902635
cg23590525	1	1469787	ATAD3A;ATAD3A;ATAD3A	0.247938746	0.816844348	0.842631413	-0.025787065
cg09259608	1	1470161	C1orf70	0.799187761	0.722685459	0.731778617	-0.009093157
cg20958600	1	1470807	C1orf70	0.533420062	0.780261801	0.803111953	-0.022850152
cg07835437	1	1470836	C1orf70	0.346014602	0.856381618	0.885601939	-0.029220321
cg03041030	1	1470905	C1orf70	0.738405458	0.874433985	0.88577213	-0.011338145
cg12983196	1	1471017	C1orf70	0.739429925	0.879708871	0.88723963	-0.007530758
cg09151801	1	1471210	C1orf70	0.037472932	0.751103262	0.814160375	-0.063057113
cg11526073	1	1471938	C1orf70	0.671483642	0.887768775	0.884321348	0.003447426
cg15844005	1	1472079	C1orf70	0.554917004	0.877284918	0.891231862	-0.013946944
cg27301475	1	1472146	C1orf70	0.398551032	0.733412279	0.750526732	-0.017114453
cg06205922	1	1473141	C1orf70	0.662081347	0.950970103	0.955138891	-0.004168788
cg01536190	1	1473147	C1orf70	0.421697209	0.80435243	0.831906542	-0.027554113
cg27047577	1	1473193	C1orf70	0.339272994	0.971188652	0.973320416	-0.002131763
cg14434115	1	1473252	TMEM240	0.850885832	0.909721027	0.911306548	-0.001585521
cg11917182	1	1473310	TMEM240	0.952063322	0.820214378	0.819086234	0.001128143
cg02068237	1	1473319	C1orf70	0.841387816	0.761421608	0.764333784	-0.002912175
cg12270813	1	1473370	C1orf70	0.458416942	0.806237077	0.841483217	-0.03524614
cg03724010	1	1473443	C1orf70	0.635135202	0.867827395	0.877407064	-0.00957967
cg13804574	1	1473489	TMEM240	0.485700937	0.931160239	0.924663042	0.006497197
cg16037137	1	1473747	C1orf70	0.820599536	0.907793999	0.912361077	-0.004567078
cg12632610	1	1474224	C1orf70	0.074863168	0.836934673	0.875264012	-0.038329339
cg16001723	1	1474399	C1orf70	0.157917645	0.92300945	0.935577085	-0.012567634
cg13850380	1	1475143	C1orf70	0.729524377	0.786744259	0.795472819	-0.00872856
cg00813378	1	1475209	C1orf70	0.747913119	0.935080546	0.940422746	-0.0053422
cg08738570	1	1475265	C1orf70	0.406424274	0.913533348	0.929231066	-0.015697718
cg22497741	1	1475644	C1orf70	0.861564999	0.832851001	0.826692661	0.006158339
cg16306898	1	1475675	C1orf70	0.673682604	0.979635847	0.981341664	-0.001705818
cg16601494	1	1475737	C1orf70;C1orf70	0.396025334	0.976972066	0.979189847	-0.002217781
cg15487867	1	1475742	C1orf70	0.097772309	0.954182207	0.968824262	-0.014642055
cg18430990	1	1475941	TMEM240	0.496484322	0.962965669	0.96810112	-0.005135451
cg23244095	1	1476269	C1orf70	0.700479139	0.920981648	0.914609715	0.006371933
cg18114463	1	1476551	C1orf70	0.272731409	0.866160603	0.891822825	-0.025662222
cg09612202	1	1476661	C1orf70	0.35821306	0.759560671	0.799360599	-0.039799928
cg26602477	1	1476845	C1orf70	0.417168298	0.908427749	0.92250181	-0.014074061
cg11811409	1	1477025	C1orf70	0.716685071	0.846938339	0.855395773	-0.008457433
cg26690297	1	1477098	SSU72;C1orf70	0.71503318	0.790187228	0.802675711	-0.012488483
cg08757091	1	1477101	TMEM240;SSU72	0.325058004	0.829406316	0.852121253	-0.022714937
cg08464374	1	1477123	SSU72;C1orf70	0.52208215	0.895518004	0.914567123	-0.019049119
cg01802295	1	1477194	SSU72;C1orf70	0.527078321	0.827661532	0.854545026	-0.026883494
cg13575252	1	1477616	SSU72	0.328467563	0.873063478	0.893136499	-0.020073021
cg19619320	1	1477931	SSU72	0.612338426	0.90270387	0.91255212	-0.00984825
cg11964810	1	1478170	SSU72	0.552664497	0.665465425	0.681663616	-0.016198191
cg21173317	1	1478665	SSU72	0.675372081	0.933262904	0.938135066	-0.004872162
cg03392564	1	1478680	SSU72	0.735981847	0.943933395	0.948752291	-0.004818896
cg00955674	1	1478827	SSU72	0.645766133	0.634795538	0.657070057	-0.022274519
cg03941625	1	1480603	SSU72	0.658005996	0.896265566	0.903605976	-0.00734041
cg10347735	1	1481874	SSU72	0.251113922	0.832346403	0.857341221	-0.024994818
cg05426853	1	1481910	SSU72	0.447561402	0.686974759	0.725614165	-0.038639406
cg07945460	1	1481947	SSU72	0.301082458	0.729172437	0.751761256	-0.022588819
cg07381470	1	1483130	SSU72	0.638984	0.853340737	0.867713397	-0.01437266
cg24470133	1	1483206	SSU72	0.104320108	0.885959269	0.906730154	-0.020770885
cg00355315	1	1483257	SSU72	0.092897423	0.950952033	0.965533317	-0.014581284
cg04349378	1	1484205	SSU72	0.81522025	0.765525856	0.773486365	-0.007960509
cg12734710	1	1486459	SSU72	0.250472283	0.757460864	0.72565466	0.031806203
cg01058717	1	1487068	SSU72	0.156968479	0.906910288	0.927093872	-0.020183584
cg14194384	1	1487097	SSU72	0.7048678	0.754997968	0.772897143	-0.017899175
cg16305094	1	1487266	SSU72	0.732900782	0.508024645	0.501910504	0.006114141
cg07229301	1	1487445	SSU72	0.560977448	0.782687866	0.801771418	-0.019083551
cg18312113	1	1487538	SSU72	0.558357001	0.858882239	0.875481022	-0.016598783
cg05888763	1	1488042	SSU72	0.725898455	0.905008073	0.900775115	0.004232959
cg07426077	1	1488581	SSU72	0.070456341	0.87204943	0.904457667	-0.032408237
cg02871542	1	1489408	SSU72	0.133504821	0.762662961	0.792914001	-0.03025104
cg22373622	1	1489544	SSU72	0.098991528	0.800869319	0.840365506	-0.039496187
cg26908276	1	1489793	SSU72	0.92449217	0.917433784	0.916153169	0.001280614
cg06069740	1	1489973	SSU72	0.316792615	0.728921707	0.764534494	-0.035612787
cg09073059	1	1490216	SSU72	0.374046726	0.944077795	0.954715389	-0.010637594
cg16277776	1	1490676	SSU72	0.440292306	0.84971975	0.87790024	-0.028180489
cg07211239	1	1490809	SSU72	0.940415273	0.39939232	0.400322171	-0.000929851
cg09517190	1	1492513	SSU72	0.826324413	0.875218122	0.880603839	-0.005385717
cg08140609	1	1494641	SSU72	0.511701163	0.854624177	0.874255569	-0.019631393
cg20140735	1	1494726	SSU72	0.835045165	0.852625338	0.857729018	-0.00510368
cg24044259	1	1496410	SSU72	0.245803896	0.883831112	0.905907232	-0.022076119
cg18368516	1	1496762	SSU72	0.792263841	0.941074101	0.937563334	0.003510767
cg12062537	1	1496856	SSU72	0.294790159	0.932754251	0.948091177	-0.015336926
cg14442715	1	1496934	SSU72	0.649196873	0.839161093	0.849402119	-0.010241026
cg19910128	1	1496936	SSU72	0.575752535	0.828719474	0.848283864	-0.01956439
cg06089960	1	1498081	SSU72	0.975393561	0.870944138	0.871537302	-0.000593163
cg17968925	1	1499694	SSU72	0.10879061	0.901273903	0.921281884	-0.020007981
cg09828226	1	1500093	SSU72	0.342620011	0.846601819	0.792411838	0.054189981
cg03710092	1	1500280	SSU72;SSU72	0.563243991	0.936976602	0.928239702	0.0087369
cg13431342	1	1500958	SSU72	0.780441336	0.874487401	0.880833887	-0.006346486
cg08947289	1	1502414	SSU72	0.031784	0.889716804	0.913213174	-0.02349637
cg20490900	1	1502606	SSU72	0.577183088	0.87878731	0.870009106	0.008778203
cg04218845	1	1502647	SSU72	0.485356585	0.874757398	0.885491601	-0.010734203
cg00784654	1	1502751	SSU72	0.507778489	0.761583502	0.779399498	-0.017815997
cg03309758	1	1505914	SSU72	0.220306752	0.865295273	0.892212428	-0.026917155
cg12690016	1	1507138	SSU72	0.874832637	0.935587381	0.937022728	-0.001435347
cg25018209	1	1509362	SSU72	0.844654587	0.041528439	0.040294686	0.001233753
cg11586519	1	1509833	SSU72	0.540081386	0.079755878	0.092412036	-0.012656159
cg05181565	1	1509872	SSU72	0.739396364	0.04762561	0.04446345	0.003162161
cg23443459	1	1510336	SSU72	0.302887612	0.018842144	0.024207654	-0.00536551
cg04637864	1	1510339	SSU72	0.509834667	0.026455666	0.022992321	0.003463345
cg19158176	1	1510364	SSU72	0.895731769	0.023010812	0.02345296	-0.000442148
cg13424097	1	1510427	SSU72	0.544118356	0.050766022	0.045723141	0.005042881
cg07090025	1	1510437	SSU72	0.145715385	0.063564699	0.052047999	0.011516699
cg06199750	1	1510566	SSU72	0.335377389	0.052779601	0.04823935	0.004540251
cg05433637	1	1510598	SSU72	0.877063405	0.048054675	0.047269447	0.000785228
cg08271362	1	1510719	SSU72	0.576222112	0.07546377	0.06864787	0.0068159
cg03528848	1	1510724	SSU72	0.205659787	0.04500617	0.041668871	0.003337298
cg20755353	1	1510883	SSU72	0.682941479	0.085347283	0.079531805	0.005815478
cg05338320	1	1510984	SSU72	0.131813678	0.355027917	0.34538422	0.009643697
cg16848272	1	1510991	SSU72	0.576163058	0.458192426	0.466899893	-0.008707468
cg04652884	1	1513110	?	0.275247467	0.155516345	0.136743756	0.018772589
cg14279825	1	1513877	?	0.561742989	0.210434027	0.203439089	0.006994938
cg05702207	1	1525422	?	0.485070064	0.85268298	0.871525355	-0.018842374
cg00151676	1	1525452	?	0.288851529	0.940233183	0.949034904	-0.008801721
cg13316116	1	1529636	?	0.317191493	0.182424407	0.162751938	0.019672469
cg05934012	1	1533852	?	0.943335438	0.634448994	0.633323674	0.001125321
cg07479014	1	1534392	?	0.525305058	0.759328201	0.773711164	-0.014382963
cg09126090	1	1534514	?	0.60685262	0.802107765	0.824365835	-0.022258071
cg16358446	1	1534984	?	0.730940181	0.815882627	0.83069626	-0.014813632
cg08289140	1	1535155	?	0.333961949	0.952028125	0.960893571	-0.008865446
cg11521998	1	1536054	?	0.665590725	0.739712433	0.759769741	-0.020057307
cg09172260	1	1536101	?	0.991706983	0.68414943	0.684343626	-0.000194196
cg15158067	1	1536396	C1orf233	0.204433039	0.178145363	0.154222143	0.023923221
cg21240031	1	1536671	C1orf233	0.330827675	0.034915857	0.030483434	0.004432423
cg26680206	1	1536755	C1orf233	0.165213898	0.318336542	0.301439144	0.016897398
cg15034659	1	1537543	?	0.810494494	0.387963662	0.385030643	0.002933019
cg11649182	1	1539923	?	0.152160877	0.061261535	0.052833201	0.008428334
cg25311963	1	1546691	?	0.338035023	0.710035745	0.76368609	-0.053650345
cg07147033	1	1549615	MIB2;MIB2;MIB2;MIB2;MIB2	0.506859999	0.365253323	0.340687462	0.024565862
cg13897348	1	1549699	MIB2;MIB2;MIB2;MIB2;MIB2	0.590534087	0.267969281	0.256160034	0.011809247
cg19246761	1	1549799	MIB2;MIB2;MIB2;MIB2;MIB2;MIB2	0.401405162	0.11424478	0.102600232	0.011644549
cg01229567	1	1549818	MIB2;MIB2;MIB2;MIB2;MIB2;MIB2	0.534999299	0.119644245	0.11276739	0.006876855
cg15817635	1	1550031	MIB2;MIB2;MIB2;MIB2;MIB2;MIB2	0.616122884	0.066384184	0.059790996	0.006593188
cg15652741	1	1550479	MIB2;MIB2;MIB2;MIB2;MIB2;MIB2	0.644835802	0.039221562	0.04099156	-0.001769998
cg10705488	1	1550648	MIB2;MIB2;MIB2;MIB2;MIB2;MIB2	0.219373023	0.015593325	0.028086305	-0.01249298
cg11140595	1	1550660	MIB2;MIB2;MIB2;MIB2;MIB2;MIB2	0.441977654	0.015554347	0.019420243	-0.003865896
cg06761793	1	1550770	MIB2;MIB2;MIB2;MIB2;MIB2;MIB2	0.2553358	0.021853557	0.018735307	0.00311825
cg18123911	1	1550773	MIB2;MIB2;MIB2;MIB2;MIB2;MIB2	0.75247906	0.022265237	0.020210517	0.00205472
cg17271960	1	1550779	MIB2;MIB2;MIB2;MIB2;MIB2;MIB2	0.612922898	0.030358898	0.031930191	-0.001571293
cg25004270	1	1550864	MIB2;MIB2;MIB2;MIB2;MIB2;MIB2	0.593438011	0.057165202	0.05186327	0.005301932
cg25880288	1	1550879	MIB2;MIB2;MIB2;MIB2;MIB2;MIB2	0.739842984	0.04171866	0.043981395	-0.002262735
cg08912129	1	1551173	MIB2;MIB2;MIB2;MIB2;MIB2;MIB2	0.18495982	0.030543525	0.025359011	0.005184514
cg25164153	1	1551175	MIB2;MIB2;MIB2;MIB2;MIB2;MIB2	0.697655587	0.026048645	0.02822975	-0.002181105
cg26169249	1	1551487	MIB2;MIB2;MIB2;MIB2;MIB2;MIB2	0.975969184	0.01901221	0.019084581	-7.24E-05
cg07807975	1	1551511	MIB2;MIB2;MIB2;MIB2;MIB2;MIB2	0.433312054	0.068076031	0.059731226	0.008344805
cg25010770	1	1551521	MIB2;MIB2;MIB2;MIB2;MIB2;MIB2	0.283421372	0.031130131	0.027276272	0.003853859
cg10756715	1	1551525	MIB2;MIB2;MIB2;MIB2;MIB2;MIB2	0.456450829	0.059585522	0.053870229	0.005715293
cg05941212	1	1551902	MIB2;MIB2;MIB2;MIB2;MIB2;MIB2	0.707948859	0.060045481	0.056473539	0.003571942
cg13947830	1	1551964	MIB2;MIB2;MIB2;MIB2;MIB2;MIB2	0.436536527	0.081937186	0.072344533	0.009592652
cg26295592	1	1552224	MIB2;MIB2;MIB2;MIB2;MIB2;MIB2	0.506927575	0.535580137	0.553419707	-0.017839569
cg00781053	1	1552697	MIB2;MIB2;MIB2;MIB2;MIB2;MIB2	0.052505817	0.919400015	0.940325665	-0.02092565
cg23605175	1	1552796	MIB2;MIB2;MIB2;MIB2;MIB2;MIB2	0.429385956	0.906320186	0.914721294	-0.008401108
cg15369276	1	1552883	MIB2;MIB2;MIB2;MIB2;MIB2;MIB2	0.641546446	0.844833876	0.85515978	-0.010325905
cg25459752	1	1552894	MIB2;MIB2;MIB2;MIB2;MIB2;MIB2	0.5443134	0.916520086	0.921779994	-0.005259908
cg15558634	1	1553405	MIB2;MIB2;MIB2;MIB2;MIB2;MIB2	0.281729565	0.926186786	0.944715728	-0.018528942
cg10970349	1	1555396	MIB2;MIB2;MIB2;MIB2;MIB2;MIB2	0.493859783	0.828653067	0.854120935	-0.025467868
cg15323084	1	1556707	MIB2;MIB2;MIB2;MIB2;MIB2;MIB2	0.24618583	0.800055101	0.834350658	-0.034295557
cg19165249	1	1558097	MIB2;MIB2;MIB2;MIB2;MIB2;MIB2	0.667485527	0.825640881	0.841293802	-0.015652921
cg09082814	1	1558372	MIB2;MIB2;MIB2;MIB2;MIB2;MIB2	0.755850073	0.771720868	0.786825109	-0.015104241
cg23957653	1	1558726	MIB2;MIB2;MIB2;MIB2;MIB2;MIB2	0.676815743	0.824248019	0.833235544	-0.008987525
cg09061216	1	1558936	MIB2;MIB2;MIB2;MIB2;MIB2;MIB2	0.433586819	0.920575815	0.935167069	-0.014591254
cg03975652	1	1559155	MIB2;MIB2;MIB2;MIB2;MIB2;MIB2	0.511907906	0.657558602	0.673886556	-0.016327955
cg25500853	1	1559952	MIB2;MIB2;MIB2;MIB2;MIB2;MIB2	0.649687619	0.893511123	0.89848513	-0.004974008
cg04292080	1	1560449	MIB2;MIB2;MIB2;MIB2;MIB2;MIB2	0.282773708	0.834325036	0.862791963	-0.028466928
cg17456675	1	1560531	MIB2;MIB2;MIB2;MIB2;MIB2;MIB2	0.928523085	0.842107728	0.844745743	-0.002638015
cg24090393	1	1560804	MIB2;MIB2;MIB2;MIB2;MIB2;MIB2	0.202446509	0.885746855	0.918284572	-0.032537717
cg02492207	1	1560894	MIB2;MIB2;MIB2;MIB2;MIB2;MIB2	0.718358924	0.637376704	0.653494406	-0.016117702
cg10994397	1	1562110	MIB2;MIB2;MIB2;MIB2;MIB2;MIB2	0.743577601	0.863008647	0.868207774	-0.005199127
cg22689324	1	1562397	MIB2;MIB2;MIB2;MIB2;MIB2;MIB2	0.626948297	0.765203847	0.753363347	0.011840499
cg06002660	1	1562745	MIB2;MIB2;MIB2;MIB2;MIB2;MIB2	0.656446921	0.878172885	0.88868364	-0.010510755
cg25900627	1	1562767	MIB2;MIB2;MIB2;MIB2;MIB2;MIB2	0.558758846	0.794248165	0.814526336	-0.020278171
cg04854189	1	1562771	MIB2;MIB2;MIB2;MIB2;MIB2;MIB2	0.377374521	0.822492567	0.845534852	-0.023042285
cg06912282	1	1563001	MIB2;MIB2;MIB2;MIB2;MIB2;MIB2	0.417562758	0.594930194	0.622554299	-0.027624106
cg06080300	1	1563096	MIB2;MIB2;MIB2;MIB2;MIB2;MIB2	0.638262844	0.860834675	0.871739761	-0.010905086
cg09159050	1	1563500	MIB2;MIB2;MIB2;MIB2;MIB2;MIB2	0.430138814	0.944343829	0.953280171	-0.008936342
cg21129534	1	1563695	MIB2;MIB2;MIB2;MIB2;MIB2;MIB2	0.583073272	0.954971879	0.95998886	-0.005016981
cg00078456	1	1564422	MIB2;MIB2;MIB2;MIB2;MIB2;MIB2	0.344070469	0.88305302	0.904728403	-0.021675383
cg18852096	1	1564425	MIB2;MIB2;MIB2;MIB2;MIB2;MIB2	0.177484746	0.828630643	0.855429746	-0.026799103
cg05642789	1	1564482	MIB2;MIB2;MIB2;MIB2;MIB2;MIB2	0.509264116	0.915034264	0.930328313	-0.01529405
cg01621974	1	1564788	MIB2;MIB2;MIB2;MIB2;MIB2;MIB2	0.79802391	0.934870581	0.930956577	0.003914004
cg17122213	1	1564920	MIB2;MIB2;MIB2;MIB2;MIB2;MIB2	0.175566189	0.972586852	0.980705218	-0.008118366
cg03427058	1	1565025	MIB2;MIB2;MIB2;MIB2;MIB2;MIB2	0.393539353	0.877614371	0.897850457	-0.020236086
cg23430652	1	1565027	MIB2;MIB2;MIB2;MIB2;MIB2;MIB2	0.672776847	0.758582659	0.766349805	-0.007767145
cg00297832	1	1565541	MIB2;MIB2;MIB2;MIB2;MIB2;MIB2	0.107713072	0.930664185	0.873828102	0.056836083
cg24368383	1	1565856	MIB2;MIB2;MIB2;MIB2;MIB2;MIB2	0.961215395	0.95897169	0.958618022	0.000353668
cg04882394	1	1565931	MIB2;MIB2;MIB2;MIB2;MIB2;MIB2	0.562385179	0.885095554	0.89707672	-0.011981166
cg24535439	1	1566351	MMP23B	0.425347421	0.836729051	0.860177479	-0.023448428
cg00262621	1	1566374	MMP23B	0.65801748	0.859359642	0.870415028	-0.011055386
cg08231710	1	1566687	MMP23A;MMP23B	0.402071052	0.928179204	0.941473097	-0.013293893
cg06943420	1	1566699	MMP23A;MMP23B	0.970950241	0.929088237	0.928571711	0.000516526
cg11648594	1	1566860	MMP23A;MMP23B	0.461080109	0.909569702	0.920905743	-0.01133604
cg26740494	1	1567131	MMP23A;MMP23B	0.044098438	0.892485289	0.915498132	-0.023012843
cg05834878	1	1567302	MMP23B;MMP23A	0.331102988	0.808544936	0.831792814	-0.023247878
cg26976576	1	1567551	MMP23A;MMP23B	0.529915875	0.571041023	0.589091553	-0.01805053
cg05419999	1	1567553	MMP23A;MMP23B	0.485627843	0.817653348	0.837433934	-0.019780585
cg11798909	1	1567820	MMP23A;MMP23B	0.622268307	0.586334477	0.595023927	-0.00868945
cg27541892	1	1571801	CDK11B;CDK11B;CDK11B;CDK11B;CDK11B;CDK11B	0.045009214	0.489618076	0.507037093	-0.017419017
cg21921584	1	1572457	CDK11B;CDK11B;CDK11B;CDK11B;CDK11B;CDK11B	0.615385437	0.810726218	0.820736474	-0.010010257
cg26660744	1	1573181	CDK11B;CDK11B;CDK11B;CDK11B;CDK11B;CDK11B	0.24401503	0.901459188	0.918846987	-0.017387799
cg10124011	1	1574521	CDK11B;CDK11B;CDK11B;CDK11B;CDK11B;CDK11B	0.264859953	0.738775936	0.758189587	-0.01941365
cg00595856	1	1576539	CDK11B;CDK11B;CDK11B;CDK11B;CDK11B;CDK11B	0.253729331	0.868077774	0.898003506	-0.029925732
cg23252997	1	1576591	CDK11B;CDK11B;CDK11B;CDK11B;CDK11B;CDK11B	0.172988207	0.884730079	0.909802246	-0.025072167
cg03484489	1	1578865	CDK11B;CDK11B;CDK11B;CDK11B;CDK11B;CDK11B	0.058651397	0.862932163	0.886374063	-0.0234419
cg16673286	1	1581603	CDK11B;CDK11B;CDK11B;CDK11B;CDK11B;CDK11B	0.710727856	0.920899191	0.915614624	0.005284567
cg03388431	1	1583010	CDK11B;CDK11B;CDK11B;CDK11B;CDK11B;CDK11B	0.61328627	0.840094291	0.855554598	-0.015460307
cg17450090	1	1586880	CDK11B;CDK11B;CDK11B;CDK11B;CDK11B;CDK11B	0.84304523	0.508009862	0.512293477	-0.004283615
cg03939105	1	1589891	CDK11B;CDK11B;CDK11B;CDK11B;CDK11B;CDK11B	0.650739847	0.250966983	0.24279763	0.008169354
cg15126211	1	1590291	CDK11B;CDK11B;CDK11B;CDK11B;CDK11B;CDK11B	0.850574179	0.027904156	0.027131928	0.000772228
cg00998168	1	1590443	CDK11B;CDK11B;CDK11B;CDK11B;CDK11B;CDK11B	0.581171448	0.025618319	0.023770908	0.001847411
cg18282011	1	1590447	CDK11B;CDK11B;CDK11B;CDK11B;CDK11B;CDK11B	0.023926	0.046784476	0.039138815	0.007645661
cg21149807	1	1590459	CDK11B;CDK11B;CDK11B;CDK11B;CDK11B;CDK11B	0.746107337	0.017675799	0.019034349	-0.00135855
cg09283376	1	1590479	CDK11B;CDK11B;CDK11B;CDK11B;CDK11B;CDK11B	0.962771762	0.064472836	0.064851005	-0.000378169
cg20155988	1	1590632	CDK11B;CDK11B;CDK11B;CDK11B;CDK11B;CDK11B	0.263075383	0.030885539	0.03485961	-0.00397407
cg26562592	1	1590640	CDK11B;CDK11B;CDK11B;CDK11B;CDK11B;CDK11B	0.300662312	0.032223888	0.028071002	0.004152886
cg08864381	1	1590717	CDK11B;CDK11B;CDK11B;CDK11B;CDK11B;CDK11B	0.094245873	0.028282006	0.023864228	0.004417778
cg03017195	1	1590941	CDK11B;CDK11B;CDK11B;CDK11B;CDK11B;CDK11B	0.351121323	0.042924265	0.035854164	0.0070701
cg15830572	1	1593874	CDK11B;CDK11B;CDK11B;CDK11B;CDK11B;LOC728661;CDK11B	0.289603607	0.889785794	0.908668605	-0.018882811
cg06848468	1	1597086	CDK11B;CDK11B;CDK11B;CDK11B;CDK11B;LOC728661;CDK11B	0.011791374	0.901136965	0.929784665	-0.0286477
cg20255817	1	1597454	LOC728661;CDK11B;CDK11B;CDK11B;CDK11B;CDK11B;CDK11B	0.063559855	0.972372706	0.981185451	-0.008812746
cg22082145	1	1597527	LOC728661;CDK11B;CDK11B;CDK11B;CDK11B;CDK11B;CDK11B	0.244987041	0.871738141	0.908087832	-0.036349691
cg07601058	1	1597720	LOC728661;CDK11B;CDK11B;CDK11B;CDK11B;CDK11B;CDK11B	0.226933604	0.902289494	0.918960413	-0.016670919
cg23210533	1	1599978	LOC728661;CDK11B;CDK11B;CDK11B;CDK11B;CDK11B;CDK11B	0.285645625	0.725661297	0.778518494	-0.052857198
cg11809915	1	1601103	LOC728661;CDK11B;CDK11B;CDK11B;CDK11B;CDK11B;CDK11B	0.85826311	0.96008479	0.958553518	0.001531272
cg04105726	1	1601205	LOC728661;CDK11B;CDK11B;CDK11B;CDK11B;CDK11B;CDK11B	0.558557403	0.924272571	0.850380509	0.073892062
cg17869988	1	1601380	LOC728661;CDK11B;CDK11B;CDK11B;CDK11B;CDK11B;CDK11B	0.54606586	0.894690651	0.907131166	-0.012440515
cg03718254	1	1601671	CDK11B;CDK11B;SLC35E2B;SLC35E2B;CDK11B;CDK11B;CDK11B;CDK11B	0.725508452	0.970641839	0.972867964	-0.002226126
cg20106035	1	1601676	CDK11B;CDK11B;SLC35E2B;SLC35E2B;CDK11B;CDK11B;CDK11B;CDK11B	0.990456399	0.928820708	0.928655548	0.00016516
cg14626671	1	1601682	CDK11B;CDK11B;SLC35E2B;SLC35E2B;CDK11B;CDK11B;CDK11B;CDK11B	0.036970793	0.94319261	0.950131076	-0.006938466
cg19382808	1	1602481	LOC728661;CDK11B;CDK11B;CDK11B;CDK11B;CDK11B;CDK11B	0.720203685	0.850392659	0.856983286	-0.006590627
cg11530028	1	1602585	LOC728661;CDK11B;CDK11B;CDK11B;CDK11B;CDK11B;CDK11B	0.544482086	0.916163625	0.924556144	-0.00839252
cg03972505	1	1602656	LOC728661;CDK11B;CDK11B;CDK11B;CDK11B;CDK11B;CDK11B	0.281275536	0.884317482	0.901127826	-0.016810344
cg06528340	1	1602685	LOC728661;CDK11B;CDK11B;CDK11B;CDK11B;CDK11B;CDK11B	0.795870142	0.938550765	0.935796502	0.002754263
cg13077472	1	1602745	CDK11B;CDK11B;SLC35E2B;SLC35E2B;CDK11B;CDK11B;CDK11B;CDK11B	0.623593552	0.883432848	0.89136694	-0.007934092
cg17939059	1	1602914	LOC728661;CDK11B;CDK11B;CDK11B;CDK11B;CDK11B;CDK11B	0.359699166	0.840667229	0.855855684	-0.015188455
cg18288914	1	1603013	LOC728661;CDK11B;CDK11B;CDK11B;CDK11B;CDK11B;CDK11B	0.558938759	0.8342192	0.844935435	-0.010716235
cg03548463	1	1603847	LOC728661;CDK11B;CDK11B;CDK11B;CDK11B;CDK11B;CDK11B	0.804941756	0.741712708	0.754960242	-0.013247535
cg09330116	1	1603934	LOC728661;CDK11B;CDK11B;CDK11B;CDK11B;CDK11B;CDK11B	0.943205086	0.885243171	0.886668113	-0.001424942
cg00400654	1	1604298	LOC728661;CDK11B;CDK11B;CDK11B;CDK11B;CDK11B;CDK11B	0.715010331	0.877337038	0.884494201	-0.007157163
cg04272838	1	1606206	LOC728661;CDK11B;CDK11B;CDK11B;CDK11B;CDK11B;CDK11B	0.207412146	0.910292157	0.933899284	-0.023607126
cg02915803	1	1606292	LOC728661;CDK11B;CDK11B;CDK11B;CDK11B;CDK11B;CDK11B	0.773808754	0.88464142	0.872849073	0.011792346
cg26932054	1	1606361	LOC728661;CDK11B;CDK11B;CDK11B;CDK11B;CDK11B;CDK11B	0.562338832	0.910204285	0.920725745	-0.01052146
cg16990083	1	1606557	LOC728661;CDK11B;CDK11B;CDK11B;CDK11B;CDK11B;CDK11B	0.210960054	0.946768948	0.954722671	-0.007953723
cg12655137	1	1609388	CDK11B;CDK11B;CDK11B;CDK11B;CDK11B;LOC728661;CDK11B	0.417591426	0.864383782	0.883148208	-0.018764426
cg20251225	1	1609551	CDK11B;CDK11B;CDK11B;CDK11B;CDK11B;LOC728661;CDK11B	0.875434039	0.953176033	0.951290228	0.001885805
cg20429981	1	1609972	CDK11B;CDK11B;CDK11B;CDK11B;CDK11B;LOC728661;CDK11B	0.465959548	0.749296502	0.776450742	-0.027154239
cg01189072	1	1610660	CDK11B;CDK11B;CDK11B;CDK11B;CDK11B;LOC728661;CDK11B	0.677337322	0.919168198	0.925877449	-0.00670925
cg11588584	1	1611937	CDK11B;CDK11B;CDK11B;CDK11B;CDK11B;LOC728661;CDK11B	0.662182531	0.793559618	0.798542719	-0.004983101
cg09825670	1	1611999	CDK11B;CDK11B;CDK11B;CDK11B;CDK11B;LOC728661;CDK11B	0.377619837	0.897880501	0.913621836	-0.015741335
cg15079481	1	1612535	CDK11B;CDK11B;SLC35E2B;SLC35E2B;CDK11B;CDK11B;CDK11B;CDK11B	0.434224907	0.846154159	0.86021654	-0.014062381
cg20462449	1	1613704	CDK11B;CDK11B;CDK11B;CDK11B;CDK11B;LOC728661;CDK11B	0.815374751	0.537861751	0.544768883	-0.006907132
cg21106418	1	1613911	CDK11B;CDK11B;CDK11B;CDK11B;CDK11B;LOC728661;CDK11B	0.761732064	0.78409799	0.803788564	-0.019690573
cg10065215	1	1613982	CDK11B;CDK11B;CDK11B;CDK11B;CDK11B;LOC728661;CDK11B	0.658672874	0.963086346	0.959478601	0.003607745
cg12042834	1	1614009	CDK11B;CDK11B;CDK11B;CDK11B;CDK11B;LOC728661;CDK11B	0.565739031	0.866750934	0.876660529	-0.009909595
cg14976190	1	1615736	CDK11B;CDK11B;CDK11B;CDK11B;CDK11B;LOC728661;CDK11B	0.364532757	0.97528722	0.96682077	0.00846645
cg12135548	1	1617866	CDK11B;CDK11B;SLC35E2B;SLC35E2B;CDK11B;CDK11B;CDK11B;CDK11B	0.809194721	0.084051112	0.081331938	0.002719174
cg12100965	1	1623803	CDK11B;CDK11B;CDK11B;CDK11B;CDK11B;LOC728661;CDK11B	0.215147936	0.017619584	0.019938082	-0.002318497
cg25414858	1	1623994	SLC35E2B;SLC35E2B;CDK11B;CDK11B;SLC35E2B;SLC35E2B;CDK11B;CDK11B;CDK11B;CDK11B	0.472227193	0.060559604	0.054039389	0.006520214
cg05972376	1	1624399	LOC728661;CDK11B;CDK11B;CDK11B;CDK11B;CDK11B;CDK11B	0.422307552	0.081938706	0.137093148	-0.055154443
cg19018051	1	1625395	LOC728661;CDK11B;CDK11B;CDK11B;CDK11B;CDK11B;CDK11B	0.209847895	0.636763256	0.69457308	-0.057809824
cg13440958	1	1625403	SLC35E2B;SLC35E2B;CDK11B;CDK11B;CDK11B;CDK11B;CDK11B;CDK11B	0.411543441	0.575328701	0.61794449	-0.042615789
cg26114076	1	1625689	SLC35E2B;SLC35E2B;CDK11B;CDK11B;CDK11B;CDK11B;CDK11B;CDK11B	0.286510629	0.882998722	0.903927325	-0.020928603
cg23231093	1	1625702	LOC728661;CDK11B;CDK11B;CDK11B;CDK11B;CDK11B;CDK11B	0.446196932	0.680552674	0.719321098	-0.038768423
cg04437922	1	1628249	CDK11B;CDK11B;CDK11B;CDK11B;CDK11B;CDK11B	0.972554068	0.85245866	0.852984795	-0.000526135
cg24688574	1	1629525	CDK11B;CDK11B;CDK11B;CDK11B;CDK11B;CDK11B	0.633013078	0.788027177	0.797563989	-0.009536812
cg00341415	1	1630742	MMP23A;CDK11B;CDK11B;CDK11B;CDK11B;CDK11B;CDK11B	0.389004212	0.597490786	0.609755896	-0.01226511
cg06750152	1	1630992	MMP23A;CDK11B;CDK11B;CDK11B;CDK11B;CDK11B;CDK11B	0.815860057	0.866055629	0.870741735	-0.004686106
cg10626236	1	1631100	MMP23A;CDK11B;CDK11B;CDK11B;CDK11B;CDK11B;CDK11B	0.277824261	0.920380768	0.937946545	-0.017565776
cg27169263	1	1633373	CDK11B;CDK11B;CDK11B;CDK11B;CDK11B;CDK11B	0.450429838	0.93611668	0.947498687	-0.011382006
cg12437380	1	1635030	CDK11A;CDK11B;CDK11B;CDK11B;CDK11B;CDK11A;CDK11B;CDK11B	0.503372489	0.818685762	0.844939345	-0.026253583
cg21932190	1	1635647	CDK11A;CDK11B;CDK11B;CDK11B;CDK11B;CDK11A;CDK11B;CDK11B	0.938633107	0.891704431	0.889918676	0.001785754
cg12398752	1	1635750	CDK11B;CDK11B;CDK11A;CDK11A;CDK11B;CDK11B;CDK11B;CDK11B	0.845212902	0.879697876	0.883778781	-0.004080905
cg05364761	1	1636187	CDK11A;CDK11B;CDK11B;CDK11B;CDK11B;CDK11A;CDK11B;CDK11B	0.444509053	0.713115846	0.748098935	-0.03498309
cg15942579	1	1636620	CDK11B;CDK11B;CDK11A;CDK11A;CDK11B;CDK11B;CDK11B;CDK11B	0.467078212	0.915865122	0.930387807	-0.014522685
cg00853237	1	1638309	CDK11A;CDK11B;CDK11B;CDK11B;CDK11B;CDK11A;CDK11B;CDK11B	0.324147522	0.780136919	0.816799352	-0.036662433
cg27047637	1	1639088	CDK11A;CDK11B;CDK11B;CDK11B;CDK11B;CDK11A;CDK11B;CDK11B	0.345894941	0.848569414	0.87880799	-0.030238576
cg12048375	1	1639347	CDK11A;CDK11B;CDK11B;CDK11B;CDK11B;CDK11A;CDK11B;CDK11B	0.775602981	0.780408496	0.784946209	-0.004537713
cg25189483	1	1639749	CDK11A;CDK11B;CDK11B;CDK11B;CDK11B;CDK11A;CDK11B;CDK11B	0.312415368	0.86533922	0.887552282	-0.022213062
cg24933755	1	1640702	CDK11A;CDK11B;CDK11B;CDK11B;CDK11B;CDK11A;CDK11B;CDK11B	0.843476885	0.858256504	0.863256302	-0.004999797
cg11851198	1	1642075	CDK11A;CDK11B;CDK11B;CDK11B;CDK11B;CDK11A;CDK11B;CDK11B	0.680685327	0.870023758	0.864462562	0.005561196
cg23611477	1	1644835	CDK11A;CDK11B;CDK11B;CDK11B;CDK11B;CDK11A;CDK11B;CDK11B	0.897988166	0.912418127	0.910611586	0.001806541
cg17964539	1	1645121	CDK11B;CDK11B;CDK11A;CDK11A;CDK11B;CDK11B;CDK11B;CDK11B	0.610001045	0.913976645	0.90430238	0.009674265
cg10628909	1	1646882	CDK11A;CDK11B;CDK11B;CDK11B;CDK11B;CDK11A;CDK11B;CDK11B	0.677002992	0.879061788	0.887054265	-0.007992476
cg20871579	1	1650919	CDK11B;CDK11B;CDK11A;CDK11A;CDK11B;CDK11B;CDK11B;CDK11B	0.315034183	0.936666176	0.947581863	-0.010915687
cg21906539	1	1655213	CDK11B;CDK11B;CDK11B;CDK11B;CDK11A;CDK11B;CDK11A;CDK11B	0.343714703	0.286631907	0.266988654	0.019643253
cg16248785	1	1655629	CDK11B;CDK11B;CDK11B;CDK11B;CDK11A;CDK11B;CDK11A;CDK11B	0.397897407	0.01988225	0.017906452	0.001975798
cg25558285	1	1655781	CDK11A;CDK11A;CDK11B;CDK11B;CDK11B;CDK11B;CDK11B;CDK11B;CDK11B;CDK11B;CDK11B;CDK11A;CDK11A;CDK11B;CDK11B;CDK11B	0.44878452	0.033615865	0.03698338	-0.003367515
cg00062592	1	1655803	CDK11B;CDK11B;CDK11A;CDK11B;CDK11A;CDK11B;CDK11B;CDK11B	0.348730497	0.050145442	0.044718797	0.005426646
cg11198222	1	1655838	CDK11B;CDK11B;CDK11A;CDK11B;CDK11A;CDK11B;CDK11B;CDK11B	0.021661831	0.033431154	0.026093685	0.007337469
cg00669623	1	1655867	CDK11B;CDK11B;CDK11A;CDK11B;CDK11A;CDK11B;CDK11B;CDK11B	0.499977532	0.080160544	0.071830382	0.008330162
cg25253065	1	1655878	CDK11A;CDK11A;CDK11B;CDK11B;CDK11B;CDK11B;CDK11B;CDK11B	0.715855207	0.048832177	0.046142106	0.002690071
cg03009233	1	1655924	CDK11A;CDK11A;CDK11B;CDK11B;CDK11B;CDK11B;CDK11B;CDK11B	0.041866221	0.065527731	0.053320095	0.012207637
cg04243582	1	1655942	CDK11B;CDK11B;CDK11A;CDK11B;CDK11A;CDK11B;CDK11B;CDK11B	0.69836564	0.053370759	0.050730872	0.002639887
cg15176125	1	1656587	CDK11A;CDK11A;CDK11B;CDK11B;CDK11B;CDK11B;CDK11B;CDK11B;SLC35E2	0.917852331	0.934634812	0.935961415	-0.001326603
cg09353726	1	1656589	CDK11A;CDK11A;CDK11B;CDK11B;CDK11B;CDK11B;CDK11B;CDK11B;SLC35E2	0.902846305	0.852872816	0.856199071	-0.003326254
cg11572942	1	1656592	CDK11A;CDK11B;CDK11B;CDK11B;CDK11A;CDK11B;CDK11B;CDK11B	0.50653302	0.882880497	0.897009161	-0.014128664
cg14164956	1	1656943	CDK11A;CDK11B;CDK11B;CDK11B;CDK11A;CDK11B;CDK11B;CDK11B	0.514908801	0.894315746	0.905305743	-0.010989997
cg12833102	1	1658935	SLC35E2;SLC35E2	0.422349108	0.763662496	0.790556556	-0.026894059
cg13441524	1	1660110	?	0.427433198	0.535386081	0.568572423	-0.033186342
cg01677809	1	1662943	SLC35E2;SLC35E2	0.241454358	0.874959644	0.894934415	-0.01997477
cg14054781	1	1663781	SLC35E2;SLC35E2	0.449612325	0.922975827	0.936505908	-0.013530081
cg11987751	1	1663860	SLC35E2	0.973102621	0.88292912	0.883389555	-0.000460435
cg10162318	1	1663924	SLC35E2;SLC35E2	0.333291106	0.841244436	0.869914153	-0.028669717
cg07808326	1	1663938	SLC35E2;SLC35E2	0.634425759	0.891154814	0.903227242	-0.012072428
cg16324669	1	1664080	SLC35E2;SLC35E2	0.559802003	0.912948299	0.921709291	-0.008760991
cg12213037	1	1666808	SLC35E2	0.629412166	0.750065495	0.770368298	-0.020302803
cg20620652	1	1666833	SLC35E2;SLC35E2	0.356106812	0.843941008	0.872428712	-0.028487704
cg02332863	1	1666933	SLC35E2;SLC35E2	0.577791087	0.612630745	0.633031975	-0.02040123
cg25887748	1	1667281	SLC35E2;SLC35E2	0.440655298	0.789508374	0.824105463	-0.03459709
cg04087434	1	1669123	SLC35E2	0.239120999	0.958671643	0.951661696	0.007009947
cg13866156	1	1669148	SLC35E2	0.253168539	0.94622019	0.956529091	-0.010308901
cg17456545	1	1669215	SLC35E2	0.70944136	0.738575317	0.748640156	-0.010064838
cg02934509	1	1669413	SLC35E2	0.215287736	0.925230167	0.942895654	-0.017665487
cg27391816	1	1672644	SLC35E2	0.732337355	0.084147321	0.088748315	-0.004600994
cg16990280	1	1674679	SLC35E2	0.177574564	0.744755122	0.794854927	-0.050099805
cg20597714	1	1677105	SLC35E2	0.36709681	0.019536696	0.02874012	-0.009203424
cg23983334	1	1677269	SLC35E2;SLC35E2	0.893152042	0.035667935	0.035024829	0.000643106
cg22824366	1	1677470	SLC35E2;SLC35E2	0.266351769	0.121016372	0.105954657	0.015061715
cg22464455	1	1677536	SLC35E2;SLC35E2	0.558528643	0.063765532	0.06696703	-0.003201497
cg13849007	1	1677539	SLC35E2	0.90149836	0.037220863	0.037851326	-0.000630463
cg25394461	1	1677541	SLC35E2	0.427692511	0.076538156	0.083613301	-0.007075145
cg04789860	1	1677548	SLC35E2	0.894130602	0.076126586	0.074738543	0.001388042
cg17990871	1	1677678	SLC35E2	0.619910945	0.04281152	0.054436917	-0.011625397
cg01512113	1	1680232	?	0.84264886	0.833171749	0.828032117	0.005139632
cg10515720	1	1680951	?	0.393123622	0.838795182	0.862107592	-0.02331241
cg20999797	1	1681921	?	0.843054576	0.78323169	0.791857963	-0.008626273
cg14018698	1	1683352	NADK	0.183003686	0.65767759	0.707663929	-0.049986339
cg18763089	1	1683738	NADK	0.490050419	0.861199458	0.848793545	0.012405913
cg14027380	1	1683796	NADK	0.961105554	0.770236814	0.771181	-0.000944186
cg11163532	1	1683872	NADK	0.257100436	0.907716524	0.918691226	-0.010974701
cg03386811	1	1684063	NADK	0.493362568	0.949460612	0.944228045	0.005232568
cg22707691	1	1684095	NADK	0.801420806	0.915942725	0.918576811	-0.002634086
cg10317445	1	1685553	NADK	0.519334341	0.932734652	0.923675083	0.00905957
cg21580588	1	1685723	NADK	0.807434127	0.96195938	0.964154486	-0.002195106
cg15260978	1	1685832	NADK	0.079775891	0.765455869	0.808139518	-0.042683648
cg12406875	1	1685854	NADK	0.355124143	0.8513208	0.862859805	-0.011539005
cg05983502	1	1685970	NADK	0.988772747	0.913274309	0.913069384	0.000204925
cg17282211	1	1686080	NADK	0.592097245	0.92361787	0.93050774	-0.00688987
cg27433479	1	1687481	NADK	0.88802072	0.897830587	0.900189393	-0.002358806
cg26342907	1	1687532	NADK	0.583082511	0.964342631	0.969122429	-0.004779798
cg11725331	1	1687729	NADK	0.776305049	0.84421163	0.850383882	-0.006172251
cg07015961	1	1687839	NADK;NADK;NADK;NADK	0.732684671	0.912940523	0.91827851	-0.005337987
cg10543797	1	1688123	NADK	0.884596021	0.892296757	0.896207423	-0.003910666
cg18947110	1	1688383	NADK	0.161214825	0.81816595	0.854079314	-0.035913364
cg09233730	1	1688446	NADK	0.987895824	0.867211703	0.867575655	-0.000363952
cg15688635	1	1688550	NADK;NADK;NADK;NADK;NADK	0.573828228	0.883755059	0.895542181	-0.011787122
cg17010445	1	1688716	NADK;NADK;NADK;NADK	0.930325569	0.873111915	0.874785944	-0.001674029
cg09185911	1	1688883	NADK	0.53458976	0.870947453	0.852090473	0.01885698
cg25031205	1	1688976	NADK	0.279122063	0.862779416	0.884815757	-0.022036341
cg15578948	1	1689012	NADK	0.608049033	0.971978085	0.968140641	0.003837444
cg04439557	1	1689452	NADK	0.467467964	0.871246982	0.851441552	0.01980543
cg08122070	1	1689610	NADK	0.016258998	0.910475867	0.938178721	-0.027702853
cg05152432	1	1689887	NADK	0.608809777	0.918247294	0.928779323	-0.010532029
cg07328316	1	1690235	NADK;NADK;NADK;NADK	0.378929377	0.563764479	0.607471685	-0.043707206
cg22906442	1	1690260	NADK;NADK;NADK;NADK	0.255855094	0.511852252	0.58988073	-0.078028478
cg08937102	1	1690389	NADK	0.287780269	0.571497094	0.599250139	-0.027753045
cg15274273	1	1690610	NADK;NADK;NADK;NADK	0.453075661	0.696805568	0.742557643	-0.045752076
cg11296110	1	1690811	NADK;NADK;NADK;NADK	0.845466334	0.842323887	0.838631954	0.003691933
cg03606098	1	1690840	NADK	0.404875771	0.821180462	0.849608758	-0.028428296
cg18956079	1	1690982	NADK;NADK;NADK;NADK	0.300939505	0.765075884	0.800459305	-0.035383421
cg12552303	1	1691817	NADK	0.62834953	0.812716311	0.824388943	-0.011672632
cg00423114	1	1691916	NADK	0.329756931	0.840388404	0.860786997	-0.020398593
cg21692735	1	1691997	NADK	0.396467658	0.944115404	0.951937091	-0.007821687
cg23159992	1	1692062	NADK	0.508399561	0.902340832	0.914756911	-0.012416079
cg14778560	1	1693368	NADK	0.494828804	0.860685338	0.871157282	-0.010471944
cg15851414	1	1695247	NADK;NADK;NADK	0.492124134	0.877080639	0.8869443	-0.009863661
cg15824543	1	1695391	NADK	0.462791486	0.913083472	0.925806821	-0.012723349
cg00992048	1	1695585	NADK	0.589377101	0.826598068	0.837940757	-0.011342689
cg00343906	1	1696692	NADK	0.452006101	0.911715495	0.901588035	0.01012746
cg27605903	1	1700594	NADK;NADK;NADK	0.127208991	0.852175219	0.894747581	-0.042572362
cg13185289	1	1707657	NADK;NADK;NADK	0.378353924	0.618271533	0.638197352	-0.01992582
cg09182189	1	1709203	NADK	0.210330048	0.050111252	0.045495961	0.004615292
cg17157064	1	1709597	NADK	0.756212494	0.033146123	0.03416311	-0.001016987
cg04407228	1	1710158	NADK	0.275719017	0.106619017	0.097154207	0.00946481
cg10388316	1	1710208	NADK	0.672128186	0.024981914	0.02656594	-0.001584026
cg00997530	1	1710229	NADK	0.114861578	0.020119965	0.014942814	0.005177151
cg00328972	1	1710237	NADK	0.273250529	0.027443651	0.024367149	0.003076502
cg26421735	1	1710265	NADK	0.679460751	0.04034407	0.043008843	-0.002664773
cg12523155	1	1710346	NADK;NADK;NADK	0.423687031	0.027198548	0.024031515	0.003167033
cg18509696	1	1710424	NADK;NADK;NADK	0.96498246	0.024037986	0.024260324	-0.000222338
cg25877525	1	1710442	NADK;NADK;NADK	0.974509365	0.079376855	0.079885452	-0.000508597
cg20045172	1	1710448	NADK;NADK;NADK	0.969966982	0.123148897	0.122493724	0.000655174
cg25852883	1	1710453	NADK;NADK;NADK	0.452197919	0.185957936	0.200388126	-0.01443019
cg09932345	1	1710561	NADK	0.91994501	0.154328707	0.15270668	0.001622026
cg02297801	1	1710663	NADK	0.310009398	0.494183678	0.535925319	-0.041741641
cg02400530	1	1710880	NADK;NADK;NADK	0.268802606	0.213972696	0.193260188	0.020712508
cg17266431	1	1711069	NADK	0.636753405	0.444404447	0.43614802	0.008256427
cg19114248	1	1711393	NADK;NADK;NADK;NADK	0.291946519	0.046874446	0.042196044	0.004678401
cg05627004	1	1711530	NADK;NADK	0.212956949	0.038517634	0.049001127	-0.010483493
cg11837076	1	1711588	NADK;NADK	0.534181705	0.04209709	0.045736006	-0.003638916
cg18591364	1	1711620	NADK;NADK	0.741101331	0.032898437	0.034803687	-0.00190525
cg04157786	1	1711635	NADK;NADK	0.357213919	0.095634288	0.125735666	-0.030101378
cg14958032	1	1711661	NADK;NADK	0.963700318	0.035224645	0.035391702	-0.000167057
cg00735586	1	1711716	NADK;NADK	0.953155741	0.035474305	0.035776812	-0.000302507
cg23678594	1	1712021	?	0.888871573	0.036571483	0.037086219	-0.000514736
cg22877644	1	1712405	NADK	0.553701259	0.89363118	0.903926727	-0.010295546
cg23834034	1	1712821	NADK	0.287534425	0.641604719	0.684434416	-0.042829698
cg19083977	1	1712885	?	0.328440016	0.894018478	0.905871101	-0.011852622
cg02769781	1	1713676	?	0.600231612	0.7350112	0.758579989	-0.023568789
cg24163210	1	1713944	?	0.698094677	0.878395478	0.885183437	-0.006787958
cg00558749	1	1713950	?	0.211947746	0.861684338	0.890425507	-0.028741168
cg13461447	1	1714001	?	0.337727491	0.925264056	0.941204141	-0.015940086
cg10207218	1	1714140	?	0.706652853	0.896267393	0.904122969	-0.007855576
cg05262191	1	1714271	?	0.437429467	0.71400792	0.744235734	-0.030227813
cg22376730	1	1715039	?	0.13286542	0.866766164	0.898660188	-0.031894024
cg04902899	1	1717822	GNB1	0.557794861	0.916008495	0.924196458	-0.008187963
cg26568075	1	1718809	GNB1	0.739349886	0.88744651	0.880658914	0.006787595
cg25314445	1	1718835	GNB1	0.254422709	0.889472885	0.91432096	-0.024848076
cg12076692	1	1718852	GNB1	0.626780328	0.93612121	0.931889345	0.004231866
cg13336641	1	1720449	GNB1;GNB1;GNB1	0.400175489	0.826308002	0.848010983	-0.021702981
cg16418734	1	1720537	GNB1	0.259416297	0.882413888	0.898747684	-0.016333796
cg06843553	1	1724917	GNB1;GNB1;GNB1	0.334599764	0.814466857	0.83569897	-0.021232114
cg09292319	1	1725163	GNB1;GNB1;GNB1	0.654460713	0.87336822	0.882729158	-0.009360938
cg25666010	1	1726516	GNB1;GNB1;GNB1	0.60655916	0.886534126	0.89758175	-0.011047623
cg25075731	1	1726615	GNB1;GNB1;GNB1	0.343525647	0.836180475	0.860269803	-0.024089328
cg25069266	1	1726880	GNB1;GNB1;GNB1	0.18971283	0.895025996	0.92030381	-0.025277814
cg05722993	1	1727796	GNB1	0.444526545	0.896313849	0.908686205	-0.012372356
cg08820807	1	1728075	GNB1;GNB1;GNB1	0.832033291	0.777475509	0.764177183	0.013298326
cg15523212	1	1729345	GNB1;GNB1;GNB1	0.454982085	0.808692744	0.829695101	-0.021002357
cg03335128	1	1731415	GNB1	0.847308014	0.910627536	0.907669316	0.00295822
cg26793463	1	1735887	GNB1	0.640988078	0.888086735	0.89413892	-0.006052186
cg21422400	1	1747243	GNB1	0.321380858	0.866708592	0.880435836	-0.013727244
cg25480982	1	1748716	GNB1;GNB1;GNB1	0.705631686	0.858495714	0.846964929	0.011530784
cg20732440	1	1749888	GNB1;GNB1;GNB1	0.524027422	0.829321753	0.847008331	-0.017686578
cg04397839	1	1750428	GNB1;GNB1;GNB1	0.839200332	0.93252849	0.934525021	-0.001996531
cg01729401	1	1750560	GNB1	0.890014639	0.917953874	0.92021413	-0.002260257
cg02948693	1	1758610	GNB1;GNB1;GNB1	0.570522423	0.901117248	0.910038216	-0.008920969
cg27021587	1	1758687	GNB1;GNB1;GNB1	0.829791949	0.877052559	0.882674735	-0.005622176
cg05368896	1	1760171	GNB1;GNB1;GNB1	0.831356294	0.804170128	0.811300187	-0.007130059
cg12134886	1	1763781	GNB1;GNB1;GNB1	0.487172353	0.896343594	0.908560707	-0.012217113
cg01205154	1	1767173	GNB1;GNB1;GNB1	0.290705664	0.881655023	0.897769874	-0.01611485
cg09535746	1	1772180	GNB1;GNB1;GNB1	0.331919564	0.79862199	0.840685502	-0.042063513
cg07068709	1	1772952	GNB1;GNB1;GNB1	0.2950052	0.926424841	0.934783786	-0.008358944
cg04260676	1	1774322	GNB1	0.311505337	0.842277726	0.874584314	-0.032306588
cg05813612	1	1779175	GNB1;GNB1;GNB1	0.167407659	0.949227374	0.94197402	0.007253354
cg18821813	1	1787424	GNB1;GNB1;GNB1	0.815235422	0.909912709	0.905920386	0.003992323
cg14527423	1	1788843	GNB1;GNB1;GNB1	0.993841431	0.807045309	0.807381386	-0.000336077
cg16677144	1	1790217	GNB1	0.921198108	0.056377453	0.057158601	-0.000781147
cg14953148	1	1792846	GNB1;GNB1;GNB1	0.303356618	0.814526845	0.841037008	-0.026510164
cg12072340	1	1794548	GNB1;GNB1;GNB1	0.338768158	0.728006851	0.770202212	-0.042195361
cg18162783	1	1795891	GNB1	0.4365367	0.911281932	0.922738014	-0.011456082
cg04994975	1	1795945	GNB1	0.285826262	0.893982034	0.853607136	0.040374898
cg26147268	1	1801236	GNB1;GNB1;GNB1	0.221966576	0.902255013	0.925715039	-0.023460026
cg05925326	1	1803843	GNB1;GNB1;GNB1	0.631191017	0.870259711	0.878284106	-0.008024394
cg25599619	1	1804256	GNB1	0.345293071	0.901670371	0.846230146	0.055440225
cg16645714	1	1805390	GNB1;GNB1;GNB1	0.351794963	0.811329384	0.785249011	0.026080373
cg09503310	1	1808158	GNB1;GNB1;GNB1	0.187026477	0.898376611	0.92012295	-0.021746339
cg03445765	1	1809595	GNB1;GNB1;GNB1	0.465139083	0.920943749	0.927391383	-0.006447634
cg11836949	1	1812359	GNB1	0.693479828	0.808149231	0.787258697	0.020890533
cg07432009	1	1815199	GNB1;GNB1;GNB1	0.64538942	0.924393782	0.920441206	0.003952576
cg03043696	1	1820656	GNB1	0.31543077	0.36328701	0.373510376	-0.010223366
cg19340909	1	1821422	GNB1	0.0755673	0.041068663	0.050962134	-0.009893472
cg03716942	1	1821981	GNB1	0.24472537	0.027666466	0.034381973	-0.006715508
cg06196161	1	1822066	GNB1	0.419788985	0.020683698	0.02539998	-0.004716283
cg23891190	1	1822194	GNB1	0.220232612	0.072594615	0.093515925	-0.02092131
cg01821754	1	1822399	GNB1;GNB1	0.353743984	0.107348178	0.092031616	0.015316562
cg17483139	1	1822401	GNB1;GNB1	0.035221082	0.04114851	0.034759586	0.006388924
cg04266169	1	1822862	GNB1	0.466965331	0.064034289	0.097981283	-0.033946994
cg15827003	1	1822912	GNB1	0.432894673	0.092759883	0.1073121	-0.014552217
cg18854735	1	1822972	GNB1	0.106405675	0.064125689	0.052809016	0.011316673
cg12150066	1	1823305	GNB1	0.541973812	0.0682966	0.062590849	0.005705751
cg23982607	1	1823379	GNB1	0.567247301	0.234101619	0.224575076	0.009526543
cg07380540	1	1825861	?	0.070582448	0.598395697	0.696190133	-0.097794436
cg16652392	1	1826227	?	0.17848398	0.339931028	0.362128613	-0.022197585
cg26492771	1	1830566	?	0.549715736	0.48259718	0.47836147	0.00423571
cg21776599	1	1830693	?	0.495666846	0.484228107	0.498171234	-0.013943127
cg24706992	1	1833078	?	0.163928311	0.713178602	0.744516282	-0.031337681
cg23936745	1	1837873	?	0.107097109	0.054127842	0.07081847	-0.016690628
cg00007800	1	1838518	?	0.407365548	0.741186878	0.768359846	-0.027172968
cg09809474	1	1840100	?	0.114481974	0.148205039	0.115149532	0.033055506
cg13918235	1	1840201	?	0.757124108	0.030879227	0.031942868	-0.001063641
cg16384593	1	1840436	?	0.990000976	0.142622905	0.142465044	0.000157861
cg00309462	1	1840482	?	0.07907888	0.025737504	0.03480726	-0.009069756
cg23688809	1	1840730	?	0.429758033	0.045275114	0.038214036	0.007061078
cg16926213	1	1841314	?	0.910968956	0.974612458	0.973432365	0.001180093
cg09628503	1	1842629	?	0.424080788	0.860976014	0.8753293	-0.014353286
cg22850508	1	1843940	?	0.099551317	0.423979992	0.390371768	0.033608224
cg15102821	1	1844801	CALML6	0.202321935	0.065937419	0.053149161	0.012788258
cg01755342	1	1845396	CALML6	0.023809638	0.249752625	0.219455591	0.030297034
cg15819352	1	1845940	CALML6	0.354403753	0.444765283	0.483980854	-0.039215571
cg06443644	1	1846046	CALML6	0.384833519	0.714387284	0.757967687	-0.043580404
cg11549166	1	1846098	CALML6	0.634296149	0.520545895	0.541145166	-0.020599271
cg22364929	1	1846154	CALML6	0.580272409	0.394524392	0.387829641	0.006694751
[truncated: 864,092 more rows]
