# Supplementary material for: Ionizing radiations induce shared epigenomic signatures unraveling adaptive mechanisms of cancerous cell lines with or without methionine dependency
Source: Clin Epigenetics. 2021 Dec 1;13:212. doi: 10.1186/s13148-021-01199-y (PMC8638416; doi:10.1186/s13148-021-01199-y)
Supplement: Supplementary file 11 — Additional file 11: Tables S6. Results from enrichment analyses that used the CpG probes exhibiting a difference of β values >0.1 (a) or <-0.1 (b), considering all cell lines. Results from enrichment analyses that used the CpG probes exhibiting a difference of β values >0.1 in HepG2 (c), MeWo (d), MeWo-LC1 (e), and U251 (f). Results from enrichment analyses that used the CpG probes exhibiting a difference of β values <-0.1 in HepG2 (g), MeWo (h), MeWo-LC1 (i), and U251 (j). [file 13148_2021_1199_MOESM11_ESM.xlsx]

## Sheet: a. All cells_beta diff. >0.1
GO biological process complete
No statistically significant results

## Sheet: b. All cells_beta diff. <-0.1
GO biological process complete
No statistically significant results

## Sheet: c. HepG2_beta diff. >0.1
Analysis Type:	PANTHER Overrepresentation Test (Released 20210224)
Annotation Version and Release Date:	GO Ontology database DOI: 10.5281/zenodo.4735677 Released 2021-05-01
Analyzed List:	upload_1 (Homo sapiens)
Reference List:	Homo sapiens (all genes in database)
Test Type:	FISHER
Correction:	FDR
GO biological process complete	Homo sapiens - REFLIST (20595)	upload_1 (295)	upload_1 (expected)	upload_1 (over/under)	upload_1 (fold Enrichment)	upload_1 (raw P-value)	upload_1 (FDR)
blood circulation (GO:0008015)	390	18	5.59	+	3.22	2.22e-05	0.0234
circulatory system process (GO:0003013)	481	22	6.89	+	3.19	3.12e-06	0.00704
animal organ morphogenesis (GO:0009887)	956	32	13.69	+	2.34	1.19e-05	0.0171
plasma membrane bounded cell projection organization (GO:0120036)	1175	38	16.83	+	2.26	3.86e-06	0.00763
cell projection organization (GO:0030030)	1221	39	17.49	+	2.23	5.33e-06	0.00842
cell development (GO:0048468)	1646	46	23.58	+	1.95	2.02e-05	0.0245
anatomical structure morphogenesis (GO:0009653)	2158	60	30.91	+	1.94	7.92e-07	0.0025
intracellular signal transduction (GO:0035556)	1677	46	24.02	+	1.91	2.55e-05	0.0252
nervous system development (GO:0007399)	2218	59	31.77	+	1.86	4.6e-06	0.00808
cell differentiation (GO:0030154)	3575	81	51.21	+	1.58	1.9e-05	0.0251
cellular developmental process (GO:0048869)	3634	82	52.05	+	1.58	2.13e-05	0.024
system development (GO:0048731)	4330	97	62.02	+	1.56	2.62e-06	0.00689
multicellular organism development (GO:0007275)	4941	110	70.77	+	1.55	4.6e-07	0.00182
anatomical structure development (GO:0048856)	5330	118	76.35	+	1.55	1.51e-07	0.00119
developmental process (GO:0032502)	5797	125	83.04	+	1.51	2.22e-07	0.00117
multicellular organismal process (GO:0032501)	6926	144	99.21	+	1.45	1.1e-07	0.00173

## Sheet: d. MeWo_beta difference >0.1
GO biological process complete
No statistically significant results

## Sheet: e. MeWo-LC1_beta diff. >0.1
Analysis Type:	PANTHER Overrepresentation Test (Released 20210224)
Annotation Version and Release Date:	GO Ontology database DOI: 10.5281/zenodo.4735677 Released 2021-05-01
Analyzed List:	upload_1 (Homo sapiens)
Reference List:	Homo sapiens (all genes in database)
Test Type:	FISHER
Correction:	FDR
GO biological process complete	Homo sapiens - REFLIST (20595)	upload_1 (657)	upload_1 (expected)	upload_1 (over/under)	upload_1 (fold Enrichment)	upload_1 (raw P-value)	upload_1 (FDR)
synaptic membrane adhesion (GO:0099560)	24	6	0.77	+	7.84	0.000269	0.0472
cardiac muscle cell contraction (GO:0086003)	42	9	1.34	+	6.72	2.33e-05	0.00668
cardiac muscle cell action potential involved in contraction (GO:0086002)	38	8	1.21	+	6.6	7.38e-05	0.0162
cardiac muscle cell action potential (GO:0086001)	49	10	1.56	+	6.4	1.19e-05	0.00385
cardiac muscle contraction (GO:0060048)	75	11	2.39	+	4.6	6.76e-05	0.0155
action potential (GO:0001508)	92	13	2.93	+	4.43	2.15e-05	0.00629
heart process (GO:0003015)	103	14	3.29	+	4.26	1.55e-05	0.00481
heart contraction (GO:0060047)	90	12	2.87	+	4.18	7.35e-05	0.0164
actin-mediated cell contraction (GO:0070252)	89	11	2.84	+	3.87	0.000265	0.0471
striated muscle contraction (GO:0006941)	107	13	3.41	+	3.81	8.83e-05	0.0184
regulation of synapse assembly (GO:0051963)	99	12	3.16	+	3.8	0.000167	0.0321
homophilic cell adhesion via plasma membrane adhesion molecules (GO:0007156)	167	19	5.33	+	3.57	5.39e-06	0.00198
regulation of synapse organization (GO:0050807)	210	23	6.7	+	3.43	1.04e-06	0.000606
regulation of synapse structure or activity (GO:0050803)	221	24	7.05	+	3.4	6.96e-07	0.000478
cell-cell adhesion via plasma-membrane adhesion molecules (GO:0098742)	258	28	8.23	+	3.4	8.42e-08	7.01e-05
branching morphogenesis of an epithelial tube (GO:0048754)	132	14	4.21	+	3.32	0.000179	0.0337
eye morphogenesis (GO:0048592)	152	15	4.85	+	3.09	0.00022	0.0405
muscle contraction (GO:0006936)	241	21	7.69	+	2.73	7.1e-05	0.016
cell-cell adhesion (GO:0098609)	515	43	16.43	+	2.62	6.15e-08	5.72e-05
muscle system process (GO:0003012)	288	24	9.19	+	2.61	4.3e-05	0.0108
telencephalon development (GO:0021537)	254	21	8.1	+	2.59	0.000141	0.0281
regulation of heart contraction (GO:0008016)	230	19	7.34	+	2.59	0.00029	0.0499
cell projection morphogenesis (GO:0048858)	507	39	16.17	+	2.41	1.77e-06	0.000846
cell adhesion (GO:0007155)	953	73	30.4	+	2.4	2.89e-11	4.57e-08
neuron projection morphogenesis (GO:0048812)	499	38	15.92	+	2.39	2.81e-06	0.00131
biological adhesion (GO:0022610)	959	73	30.59	+	2.39	3.65e-11	5.25e-08
cell part morphogenesis (GO:0032990)	526	40	16.78	+	2.38	1.46e-06	0.000797
plasma membrane bounded cell projection morphogenesis (GO:0120039)	503	38	16.05	+	2.37	3.13e-06	0.00138
axonogenesis (GO:0007409)	385	29	12.28	+	2.36	4.24e-05	0.0108
blood circulation (GO:0008015)	390	29	12.44	+	2.33	7.49e-05	0.0162
urogenital system development (GO:0001655)	324	24	10.34	+	2.32	0.000247	0.0448
cellular component morphogenesis (GO:0032989)	611	45	19.49	+	2.31	7.78e-07	0.000473
spermatogenesis (GO:0007283)	562	41	17.93	+	2.29	3.26e-06	0.00139
eye development (GO:0001654)	364	26	11.61	+	2.24	0.000278	0.0483
axon development (GO:0061564)	421	30	13.43	+	2.23	8.66e-05	0.0183
male gamete generation (GO:0048232)	580	41	18.5	+	2.22	5.28e-06	0.00204
sensory organ development (GO:0007423)	555	39	17.71	+	2.2	1.04e-05	0.00342
gamete generation (GO:0007276)	709	49	22.62	+	2.17	1.58e-06	0.000831
neuron development (GO:0048666)	846	58	26.99	+	2.15	1.87e-07	0.000134
cell morphogenesis involved in neuron differentiation (GO:0048667)	453	31	14.45	+	2.15	0.000147	0.0291
neuron differentiation (GO:0030182)	1043	71	33.27	+	2.13	6.9e-09	6.81e-06
cell morphogenesis (GO:0000902)	715	48	22.81	+	2.1	3.26e-06	0.00136
cell morphogenesis involved in differentiation (GO:0000904)	559	37	17.83	+	2.07	5.93e-05	0.0142
sexual reproduction (GO:0019953)	863	57	27.53	+	2.07	7.16e-07	0.000472
central nervous system development (GO:0007417)	1000	66	31.9	+	2.07	8.37e-08	7.35e-05
multicellular organismal reproductive process (GO:0048609)	836	55	26.67	+	2.06	1.35e-06	0.000764
developmental process involved in reproduction (GO:0003006)	974	64	31.07	+	2.06	1.61e-07	0.000121
cell development (GO:0048468)	1646	108	52.51	+	2.06	3.4e-12	5.96e-09
neuron projection development (GO:0031175)	691	45	22.04	+	2.04	1.7e-05	0.00515
generation of neurons (GO:0048699)	1271	82	40.55	+	2.02	4.71e-09	4.97e-06
multicellular organism reproduction (GO:0032504)	855	55	27.28	+	2.02	2.93e-06	0.00132
neurogenesis (GO:0022008)	1391	88	44.37	+	1.98	2.99e-09	3.38e-06
tube development (GO:0035295)	856	54	27.31	+	1.98	4.92e-06	0.00195
behavior (GO:0007610)	557	35	17.77	+	1.97	0.000255	0.0458
animal organ morphogenesis (GO:0009887)	956	60	30.5	+	1.97	1.58e-06	0.000804
tube morphogenesis (GO:0035239)	654	41	20.86	+	1.97	7.89e-05	0.0169
brain development (GO:0007420)	759	47	24.21	+	1.94	4.03e-05	0.0106
nervous system development (GO:0007399)	2218	137	70.76	+	1.94	1.67e-13	3.31e-10
circulatory system development (GO:0072359)	877	54	27.98	+	1.93	1e-05	0.00336
multi-organism reproductive process (GO:0044703)	1020	61	32.54	+	1.87	5.33e-06	0.00201
head development (GO:0060322)	803	48	25.62	+	1.87	6.59e-05	0.0153
anatomical structure formation involved in morphogenesis (GO:0048646)	883	52	28.17	+	1.85	4.21e-05	0.0109
anatomical structure morphogenesis (GO:0009653)	2158	125	68.84	+	1.82	1.49e-10	1.96e-07
multi-organism process (GO:0051704)	1088	61	34.71	+	1.76	4.68e-05	0.0116
cell differentiation (GO:0030154)	3575	200	114.05	+	1.75	9.46e-16	2.99e-12
cellular developmental process (GO:0048869)	3634	203	115.93	+	1.75	6.11e-16	2.41e-12
regulation of cell motility (GO:2000145)	954	53	30.43	+	1.74	0.000167	0.0318
plasma membrane bounded cell projection organization (GO:0120036)	1175	65	37.48	+	1.73	2.98e-05	0.00827
regulation of cellular component movement (GO:0051270)	1032	57	32.92	+	1.73	9.94e-05	0.0202
cell projection organization (GO:0030030)	1221	67	38.95	+	1.72	2.86e-05	0.00807
reproductive process (GO:0022414)	1459	79	46.54	+	1.7	7.87e-06	0.00283
reproduction (GO:0000003)	1462	79	46.64	+	1.69	8.16e-06	0.00287
movement of cell or subcellular component (GO:0006928)	1596	84	50.91	+	1.65	1.26e-05	0.00399
system development (GO:0048731)	4330	226	138.13	+	1.64	8.72e-15	1.97e-11
animal organ development (GO:0048513)	3220	167	102.72	+	1.63	2.42e-10	2.94e-07
multicellular organism development (GO:0007275)	4941	253	157.62	+	1.61	5.24e-16	2.76e-12
developmental process (GO:0032502)	5797	294	184.93	+	1.59	5.53e-19	8.74e-15
anatomical structure development (GO:0048856)	5330	270	170.03	+	1.59	9.01e-17	7.12e-13
regulation of developmental process (GO:0050793)	2461	117	78.51	+	1.49	1.95e-05	0.00583
regulation of signaling (GO:0023051)	3545	168	113.09	+	1.49	1.18e-07	9.34e-05
regulation of signal transduction (GO:0009966)	3128	147	99.79	+	1.47	1.64e-06	0.000808
multicellular organismal process (GO:0032501)	6926	322	220.95	+	1.46	1.64e-15	4.33e-12
regulation of cell communication (GO:0010646)	3509	163	111.94	+	1.46	7.43e-07	0.00047
regulation of multicellular organismal process (GO:0051239)	2673	122	85.27	+	1.43	6.37e-05	0.015
positive regulation of cellular process (GO:0048522)	5741	232	183.14	+	1.27	4.8e-05	0.0117
positive regulation of biological process (GO:0048518)	6331	250	201.96	+	1.24	9.33e-05	0.0191
biological regulation (GO:0065007)	12568	457	400.93	+	1.14	8.8e-06	0.00302
regulation of cellular process (GO:0050794)	11351	411	362.11	+	1.14	0.00015	0.0293
regulation of biological process (GO:0050789)	11898	427	379.56	+	1.12	0.000217	0.0403
cellular process (GO:0009987)	15495	544	494.31	+	1.1	4.86e-06	0.00197
biological_process (GO:0008150)	17851	604	569.46	+	1.06	3.85e-05	0.0105
Unclassified (UNCLASSIFIED)	2744	53	87.54	-	0.61	3.85e-05	0.0103

## Sheet: f. U251_beta diff. >0.1
GO biological process complete
No statistically significant results

## Sheet: g. HepG2_beta diff. <-0.1
Analysis Type:	PANTHER Overrepresentation Test (Released 20210224)
Annotation Version and Release Date:	GO Ontology database DOI: 10.5281/zenodo.4735677 Released 2021-05-01
Analyzed List:	upload_1 (Homo sapiens)
Reference List:	Homo sapiens (all genes in database)
Test Type:	FISHER
Correction:	FDR
GO biological process complete	Homo sapiens - REFLIST (20595)	upload_1 (1227)	upload_1 (expected)	upload_1 (over/under)	upload_1 (fold Enrichment)	upload_1 (raw P-value)	upload_1 (FDR)
calcium-mediated signaling using extracellular calcium source (GO:0035585)	4	4	0.24	+	16.78	0.00058	0.0478
dense core granule exocytosis (GO:1990504)	7	5	0.42	+	11.99	0.000317	0.0309
leukocyte tethering or rolling (GO:0050901)	20	7	1.19	+	5.87	0.000574	0.0475
synaptic membrane adhesion (GO:0099560)	24	8	1.43	+	5.59	0.000306	0.0304
negative chemotaxis (GO:0050919)	46	12	2.74	+	4.38	7.6e-05	0.0105
steroid hormone biosynthetic process (GO:0120178)	39	10	2.32	+	4.3	0.000335	0.0321
neuron recognition (GO:0008038)	48	12	2.86	+	4.2	0.000107	0.0137
regulation of systemic arterial blood pressure mediated by a chemical signal (GO:0003044)	46	11	2.74	+	4.01	0.000287	0.0297
positive regulation of phospholipase C activity (GO:0010863)	46	11	2.74	+	4.01	0.000287	0.0295
regulation of phospholipase C activity (GO:1900274)	48	11	2.86	+	3.85	0.000393	0.0359
positive regulation of synapse assembly (GO:0051965)	59	13	3.52	+	3.7	0.000168	0.02
regulation of smooth muscle contraction (GO:0006940)	60	13	3.57	+	3.64	0.000194	0.0222
negative regulation of axonogenesis (GO:0050771)	70	14	4.17	+	3.36	0.000231	0.0252
regulation of synapse assembly (GO:0051963)	99	19	5.9	+	3.22	3.14e-05	0.00539
collagen fibril organization (GO:0030199)	103	19	6.14	+	3.1	5.04e-05	0.00731
regulation of systemic arterial blood pressure (GO:0003073)	100	18	5.96	+	3.02	0.000104	0.0135
adenylate cyclase-inhibiting G protein-coupled receptor signaling pathway (GO:0007193)	86	15	5.12	+	2.93	0.00051	0.0438
blood vessel diameter maintenance (GO:0097746)	130	22	7.75	+	2.84	4.25e-05	0.00665
regulation of tube diameter (GO:0035296)	130	22	7.75	+	2.84	4.25e-05	0.00658
regulation of tube size (GO:0035150)	131	22	7.8	+	2.82	4.7e-05	0.00715
developmental growth involved in morphogenesis (GO:0060560)	115	19	6.85	+	2.77	0.000182	0.0213
regulation of blood pressure (GO:0008217)	188	30	11.2	+	2.68	8.44e-06	0.00202
regulation of potassium ion transport (GO:0043266)	120	19	7.15	+	2.66	0.000294	0.0298
potassium ion transmembrane transport (GO:0071805)	158	25	9.41	+	2.66	3.57e-05	0.006
negative regulation of nervous system development (GO:0051961)	148	23	8.82	+	2.61	0.00014	0.0169
adenylate cyclase-modulating G protein-coupled receptor signaling pathway (GO:0007188)	222	34	13.23	+	2.57	3.24e-06	0.000965
calcium ion transmembrane transport (GO:0070588)	190	29	11.32	+	2.56	1.9e-05	0.0038
morphogenesis of a branching epithelium (GO:0061138)	160	24	9.53	+	2.52	0.000129	0.0158
potassium ion transport (GO:0006813)	167	25	9.95	+	2.51	9.36e-05	0.0125
morphogenesis of a branching structure (GO:0001763)	169	25	10.07	+	2.48	0.000107	0.0137
negative regulation of neurogenesis (GO:0050768)	143	21	8.52	+	2.46	0.000434	0.0379
calcium-mediated signaling (GO:0019722)	145	21	8.64	+	2.43	0.00049	0.0426
axon guidance (GO:0007411)	277	40	16.5	+	2.42	1.69e-06	0.000569
neuron projection guidance (GO:0097485)	278	40	16.56	+	2.42	1.81e-06	0.000595
epithelial cell development (GO:0002064)	202	29	12.03	+	2.41	6.55e-05	0.00933
cell-cell adhesion via plasma-membrane adhesion molecules (GO:0098742)	258	37	15.37	+	2.41	4.87e-06	0.00133
regulation of axonogenesis (GO:0050770)	161	23	9.59	+	2.4	0.000299	0.0301
second-messenger-mediated signaling (GO:0019932)	221	31	13.17	+	2.35	4.3e-05	0.0066
cell-cell adhesion (GO:0098609)	515	70	30.68	+	2.28	2.61e-09	2.42e-06
extracellular matrix organization (GO:0030198)	383	52	22.82	+	2.28	2.72e-07	0.000134
vascular process in circulatory system (GO:0003018)	251	34	14.95	+	2.27	3.96e-05	0.00639
extracellular structure organization (GO:0043062)	384	52	22.88	+	2.27	2.88e-07	0.000127
external encapsulating structure organization (GO:0045229)	386	52	23	+	2.26	4.81e-07	0.000195
connective tissue development (GO:0061448)	202	27	12.03	+	2.24	0.000251	0.027
negative regulation of cell development (GO:0010721)	180	24	10.72	+	2.24	0.000603	0.0489
regulation of blood circulation (GO:1903522)	278	37	16.56	+	2.23	2.1e-05	0.00405
axon development (GO:0061564)	421	56	25.08	+	2.23	1.79e-07	9.11e-05
negative regulation of cell growth (GO:0030308)	190	25	11.32	+	2.21	0.000521	0.0445
calcium ion transport (GO:0006816)	244	32	14.54	+	2.2	0.000103	0.0135
regulation of heart contraction (GO:0008016)	230	30	13.7	+	2.19	0.000191	0.0222
neuron projection morphogenesis (GO:0048812)	499	65	29.73	+	2.19	4.32e-08	2.63e-05
axonogenesis (GO:0007409)	385	50	22.94	+	2.18	1.53e-06	0.000537
plasma membrane bounded cell projection morphogenesis (GO:0120039)	503	65	29.97	+	2.17	5.08e-08	2.97e-05
visual perception (GO:0007601)	217	28	12.93	+	2.17	0.000375	0.0351
cell projection morphogenesis (GO:0048858)	507	65	30.21	+	2.15	6.16e-08	3.48e-05
sensory perception of light stimulus (GO:0050953)	220	28	13.11	+	2.14	0.000429	0.0379
cell morphogenesis involved in neuron differentiation (GO:0048667)	453	57	26.99	+	2.11	7.69e-07	0.000289
blood circulation (GO:0008015)	390	49	23.24	+	2.11	4.8e-06	0.00136
gliogenesis (GO:0042063)	223	28	13.29	+	2.11	0.000497	0.0429
cell part morphogenesis (GO:0032990)	526	66	31.34	+	2.11	1.03e-07	5.42e-05
trans-synaptic signaling (GO:0099537)	432	54	25.74	+	2.1	1.93e-06	0.000624
negative regulation of growth (GO:0045926)	249	31	14.83	+	2.09	0.000333	0.0321
ossification (GO:0001503)	267	33	15.91	+	2.07	0.000214	0.0237
neuron projection development (GO:0031175)	691	85	41.17	+	2.06	3.95e-09	3.12e-06
synaptic signaling (GO:0099536)	464	57	27.64	+	2.06	1.65e-06	0.000567
telencephalon development (GO:0021537)	254	31	15.13	+	2.05	0.000409	0.0365
regulation of developmental growth (GO:0048638)	320	39	19.06	+	2.05	0.000106	0.0137
neuron development (GO:0048666)	846	103	50.4	+	2.04	1.21e-10	1.28e-07
cell adhesion (GO:0007155)	953	116	56.78	+	2.04	7.61e-12	1.2e-08
cellular component morphogenesis (GO:0032989)	611	74	36.4	+	2.03	7.12e-08	3.88e-05
synapse organization (GO:0050808)	289	35	17.22	+	2.03	0.000217	0.0238
biological adhesion (GO:0022610)	959	116	57.13	+	2.03	9.35e-12	1.34e-08
regulation of neuron projection development (GO:0010975)	447	54	26.63	+	2.03	4.69e-06	0.00135
circulatory system process (GO:0003013)	481	58	28.66	+	2.02	2.47e-06	0.000779
regulation of angiogenesis (GO:0045765)	282	34	16.8	+	2.02	0.000294	0.03
cell morphogenesis (GO:0000902)	715	86	42.6	+	2.02	7.31e-09	5.5e-06
cell morphogenesis involved in differentiation (GO:0000904)	559	67	33.3	+	2.01	3.84e-07	0.00016
metal ion transport (GO:0030001)	326	39	19.42	+	2.01	0.000125	0.0154
regulation of vasculature development (GO:1901342)	286	34	17.04	+	2	0.000342	0.0324
chemical synaptic transmission (GO:0007268)	414	49	24.67	+	1.99	2.24e-05	0.00426
anterograde trans-synaptic signaling (GO:0098916)	414	49	24.67	+	1.99	2.24e-05	0.00421
regulation of plasma membrane bounded cell projection organization (GO:0120035)	631	74	37.59	+	1.97	2.76e-07	0.000125
negative regulation of locomotion (GO:0040013)	317	37	18.89	+	1.96	0.00027	0.0284
negative regulation of cellular component movement (GO:0051271)	293	34	17.46	+	1.95	0.000593	0.0483
neuron differentiation (GO:0030182)	1043	121	62.14	+	1.95	3.73e-11	4.21e-08
regulation of nervous system development (GO:0051960)	443	51	26.39	+	1.93	2.75e-05	0.00483
regulation of cell projection organization (GO:0031344)	648	74	38.61	+	1.92	6.05e-07	0.000233
regulation of ion transmembrane transport (GO:0034765)	502	57	29.91	+	1.91	1.49e-05	0.0031
positive regulation of cell projection organization (GO:0031346)	353	40	21.03	+	1.9	0.00034	0.0323
multicellular organismal homeostasis (GO:0048871)	364	41	21.69	+	1.89	0.000279	0.029
cell junction organization (GO:0034330)	502	56	29.91	+	1.87	2.44e-05	0.00442
forebrain development (GO:0030900)	387	43	23.06	+	1.86	0.000276	0.0289
regulation of anatomical structure size (GO:0090066)	514	57	30.62	+	1.86	2.81e-05	0.00488
inorganic cation transmembrane transport (GO:0098662)	573	63	34.14	+	1.85	1.5e-05	0.00309
regulation of membrane potential (GO:0042391)	437	48	26.04	+	1.84	0.000135	0.0164
morphogenesis of an epithelium (GO:0002009)	441	48	26.27	+	1.83	0.000204	0.0232
regulation of anatomical structure morphogenesis (GO:0022603)	967	105	57.61	+	1.82	2.64e-08	1.74e-05
neurogenesis (GO:0022008)	1391	151	82.87	+	1.82	1.22e-11	1.61e-08
regulation of transmembrane transport (GO:0034762)	591	64	35.21	+	1.82	2.01e-05	0.00392
regulation of ion transport (GO:0043269)	703	76	41.88	+	1.81	2.51e-06	0.000778
chemotaxis (GO:0006935)	547	59	32.59	+	1.81	4.77e-05	0.00712
taxis (GO:0042330)	550	59	32.77	+	1.8	5.02e-05	0.00742
generation of neurons (GO:0048699)	1271	136	75.72	+	1.8	3.44e-10	3.39e-07
response to wounding (GO:0009611)	543	58	32.35	+	1.79	6.61e-05	0.00933
inorganic ion transmembrane transport (GO:0098660)	637	68	37.95	+	1.79	1.33e-05	0.00287
cation transmembrane transport (GO:0098655)	641	68	38.19	+	1.78	1.97e-05	0.0039
blood vessel development (GO:0001568)	492	52	29.31	+	1.77	0.000206	0.0233
negative regulation of cell population proliferation (GO:0008285)	703	74	41.88	+	1.77	1.07e-05	0.0025
vasculature development (GO:0001944)	514	54	30.62	+	1.76	0.000194	0.0224
tube morphogenesis (GO:0035239)	654	68	38.96	+	1.75	3.41e-05	0.00579
cell development (GO:0048468)	1646	171	98.06	+	1.74	1.36e-11	1.66e-08
cell-cell signaling (GO:0007267)	1131	117	67.38	+	1.74	4.11e-08	2.6e-05
tissue morphogenesis (GO:0048729)	545	56	32.47	+	1.72	0.000209	0.0232
sensory organ development (GO:0007423)	555	57	33.07	+	1.72	0.000172	0.0203
regulation of system process (GO:0044057)	585	60	34.85	+	1.72	0.000123	0.0153
anatomical structure formation involved in morphogenesis (GO:0048646)	883	90	52.61	+	1.71	3.13e-06	0.000952
anatomical structure morphogenesis (GO:0009653)	2158	219	128.57	+	1.7	5.89e-14	1.55e-10
circulatory system development (GO:0072359)	877	88	52.25	+	1.68	8.01e-06	0.00195
plasma membrane bounded cell projection organization (GO:0120036)	1175	117	70	+	1.67	2.74e-07	0.000127
tube development (GO:0035295)	856	85	51	+	1.67	1.71e-05	0.00347
ion transmembrane transport (GO:0034220)	870	86	51.83	+	1.66	1.48e-05	0.00312
animal organ morphogenesis (GO:0009887)	956	94	56.96	+	1.65	7.16e-06	0.0018
negative regulation of multicellular organismal process (GO:0051241)	1014	99	60.41	+	1.64	5.04e-06	0.00135
nervous system development (GO:0007399)	2218	215	132.14	+	1.63	6.94e-12	1.22e-08
locomotion (GO:0040011)	1345	130	80.13	+	1.62	2.98e-07	0.000127
cell projection organization (GO:0030030)	1221	118	72.74	+	1.62	1.13e-06	0.000405
cation transport (GO:0006812)	824	79	49.09	+	1.61	8.65e-05	0.0118
regulation of growth (GO:0040008)	661	63	39.38	+	1.6	0.000544	0.0452
negative regulation of developmental process (GO:0051093)	879	83	52.37	+	1.58	0.000102	0.0135
regulation of cell adhesion (GO:0030155)	731	69	43.55	+	1.58	0.000406	0.0364
brain development (GO:0007420)	759	71	45.22	+	1.57	0.000394	0.0358
central nervous system development (GO:0007417)	1000	93	59.58	+	1.56	6.47e-05	0.0093
cell migration (GO:0016477)	968	90	57.67	+	1.56	8.85e-05	0.012
regulation of cellular component movement (GO:0051270)	1032	95	61.48	+	1.55	8.23e-05	0.0113
positive regulation of developmental process (GO:0051094)	1271	117	75.72	+	1.55	1e-05	0.00236
localization of cell (GO:0051674)	1109	102	66.07	+	1.54	3.75e-05	0.00624
cell motility (GO:0048870)	1109	102	66.07	+	1.54	3.75e-05	0.00618
regulation of cell migration (GO:0030334)	892	82	53.14	+	1.54	0.000265	0.0281
tissue development (GO:0009888)	1729	156	103.01	+	1.51	7.83e-07	0.000288
transmembrane transport (GO:0055085)	1276	114	76.02	+	1.5	4.07e-05	0.00643
regulation of multicellular organismal development (GO:2000026)	1332	119	79.36	+	1.5	2.67e-05	0.00475
regulation of locomotion (GO:0040012)	997	89	59.4	+	1.5	0.000327	0.0318
regulation of cell motility (GO:2000145)	954	85	56.84	+	1.5	0.00053	0.0443
movement of cell or subcellular component (GO:0006928)	1596	142	95.09	+	1.49	4.81e-06	0.00133
system development (GO:0048731)	4330	384	257.97	+	1.49	3.69e-16	1.95e-12
multicellular organism development (GO:0007275)	4941	437	294.37	+	1.48	1.17e-18	1.85e-14
cell differentiation (GO:0030154)	3575	315	212.99	+	1.48	1.66e-12	3.76e-09
cellular developmental process (GO:0048869)	3634	319	216.5	+	1.47	1.74e-12	3.44e-09
regulation of developmental process (GO:0050793)	2461	216	146.62	+	1.47	2.44e-08	1.68e-05
positive regulation of multicellular organismal process (GO:0051240)	1431	125	85.26	+	1.47	4.72e-05	0.00711
regulation of cell population proliferation (GO:0042127)	1654	144	98.54	+	1.46	1.39e-05	0.00297
regulation of multicellular organismal process (GO:0051239)	2673	232	159.25	+	1.46	1.64e-08	1.18e-05
ion transport (GO:0006811)	1200	104	71.49	+	1.45	0.000308	0.0304
anatomical structure development (GO:0048856)	5330	459	317.55	+	1.45	8.14e-18	6.44e-14
animal organ development (GO:0048513)	3220	274	191.84	+	1.43	2.65e-09	2.32e-06
regulation of localization (GO:0032879)	2753	229	164.02	+	1.4	5.14e-07	0.000203
developmental process (GO:0032502)	5797	482	345.37	+	1.4	4.64e-16	1.83e-12
regulation of biological quality (GO:0065008)	3995	326	238.01	+	1.37	3.28e-09	2.73e-06
multicellular organismal process (GO:0032501)	6926	554	412.63	+	1.34	6.28e-16	1.99e-12
system process (GO:0003008)	2057	163	122.55	+	1.33	0.000376	0.035
regulation of signaling (GO:0023051)	3545	275	211.2	+	1.3	5.89e-06	0.0015
regulation of cell communication (GO:0010646)	3509	271	209.06	+	1.3	1.1e-05	0.00249
regulation of cellular component organization (GO:0051128)	2390	184	142.39	+	1.29	0.000525	0.0446
regulation of signal transduction (GO:0009966)	3128	238	186.36	+	1.28	0.00011	0.0139
signaling (GO:0023052)	5565	407	331.55	+	1.23	4.47e-06	0.00131
cell communication (GO:0007154)	5656	409	336.97	+	1.21	1.25e-05	0.00279
negative regulation of cellular process (GO:0048523)	4902	349	292.05	+	1.2	0.000303	0.0303
negative regulation of biological process (GO:0048519)	5501	389	327.74	+	1.19	0.00016	0.0191
signal transduction (GO:0007165)	5227	369	311.41	+	1.18	0.000315	0.0309
positive regulation of cellular process (GO:0048522)	5741	399	342.03	+	1.17	0.000529	0.0444
regulation of cellular process (GO:0050794)	11351	752	676.26	+	1.11	2.32e-05	0.00432
biological regulation (GO:0065007)	12568	827	748.77	+	1.1	7.75e-06	0.00192
regulation of biological process (GO:0050789)	11898	779	708.85	+	1.1	7.42e-05	0.0104
cellular process (GO:0009987)	15495	1001	923.15	+	1.08	2.73e-07	0.000131
biological_process (GO:0008150)	17851	1117	1063.52	+	1.05	5.5e-06	0.00145
cellular nitrogen compound metabolic process (GO:0034641)	3395	156	202.27	-	0.77	0.000391	0.0359
nucleobase-containing compound metabolic process (GO:0006139)	2705	119	161.16	-	0.74	0.000383	0.0354
heterocycle metabolic process (GO:0046483)	2891	127	172.24	-	0.74	0.000208	0.0233
Unclassified (UNCLASSIFIED)	2744	110	163.48	-	0.67	5.5e-06	0.00143
nucleic acid metabolic process (GO:0090304)	2217	88	132.08	-	0.67	3.76e-05	0.00613
intracellular transport (GO:0046907)	1464	56	87.22	-	0.64	0.000416	0.0369
cellular catabolic process (GO:0044248)	1812	66	107.95	-	0.61	1.3e-05	0.00285
intracellular protein transport (GO:0006886)	781	24	46.53	-	0.52	0.00043	0.0378
cellular macromolecule catabolic process (GO:0044265)	925	27	55.11	-	0.49	5.04e-05	0.00737
DNA metabolic process (GO:0006259)	777	22	46.29	-	0.48	0.000117	0.0147
peptide metabolic process (GO:0006518)	544	14	32.41	-	0.43	0.000527	0.0445
sensory perception of chemical stimulus (GO:0007606)	543	13	32.35	-	0.4	0.000245	0.0265
mitochondrion organization (GO:0007005)	468	11	27.88	-	0.39	0.000587	0.0481
sensory perception of smell (GO:0007608)	468	10	27.88	-	0.36	0.000259	0.0277
detection of chemical stimulus (GO:0009593)	522	10	31.1	-	0.32	2.34e-05	0.0043
detection of chemical stimulus involved in sensory perception (GO:0050907)	486	8	28.95	-	0.28	1.08e-05	0.00248
detection of chemical stimulus involved in sensory perception of smell (GO:0050911)	441	7	26.27	-	0.27	2.61e-05	0.00468
protein targeting (GO:0006605)	322	5	19.18	-	0.26	0.000371	0.0349
translational initiation (GO:0006413)	143	0	8.52	-	< 0.01	0.000398	0.036
tRNA metabolic process (GO:0006399)	190	0	11.32	-	< 0.01	4.03e-05	0.00644

## Sheet: h. MeWo_beta diff. <-0.1
GO biological process complete
No statistically significant results

## Sheet: i. MeWo-LC1_beta diff. <-0.1
Analysis Type:	PANTHER Overrepresentation Test (Released 20210224)
Annotation Version and Release Date:	GO Ontology database DOI: 10.5281/zenodo.4735677 Released 2021-05-01
Analyzed List:	upload_1 (Homo sapiens)
Reference List:	Homo sapiens (all genes in database)
Test Type:	FISHER
Correction:	FDR
GO biological process complete	Homo sapiens - REFLIST (20595)	upload_1 (609)	upload_1 (expected)	upload_1 (over/under)	upload_1 (fold Enrichment)	upload_1 (raw P-value)	upload_1 (FDR)
olfactory nerve development (GO:0021553)	4	4	0.12	+	33.82	4.3e-05	0.0453
synaptic membrane adhesion (GO:0099560)	24	10	0.71	+	14.09	2.5e-08	7.9e-05
regulation of synapse assembly (GO:0051963)	99	13	2.93	+	4.44	2e-05	0.0264
cell-cell adhesion via plasma-membrane adhesion molecules (GO:0098742)	258	32	7.63	+	4.19	8.14e-11	3.21e-07
cell-cell adhesion (GO:0098609)	515	47	15.23	+	3.09	6.14e-11	3.23e-07
cell junction assembly (GO:0034329)	276	24	8.16	+	2.94	6.82e-06	0.0154
cell junction organization (GO:0034330)	502	38	14.84	+	2.56	5.23e-07	0.00138
cell adhesion (GO:0007155)	953	71	28.18	+	2.52	7.07e-12	1.12e-07
biological adhesion (GO:0022610)	959	71	28.36	+	2.5	8.46e-12	6.69e-08
regulation of neuron projection development (GO:0010975)	447	32	13.22	+	2.42	1.05e-05	0.0184
regulation of plasma membrane bounded cell projection organization (GO:0120035)	631	40	18.66	+	2.14	1.58e-05	0.0228
regulation of cell projection organization (GO:0031344)	648	40	19.16	+	2.09	3.5e-05	0.0425
neuron differentiation (GO:0030182)	1043	56	30.84	+	1.82	3.66e-05	0.0413
generation of neurons (GO:0048699)	1271	67	37.58	+	1.78	8.99e-06	0.0178
nervous system development (GO:0007399)	2218	102	65.59	+	1.56	1.22e-05	0.0193

## Sheet: j. U251_beta diff. <-0.1
Analysis Type:	PANTHER Overrepresentation Test (Released 20210224)
Annotation Version and Release Date:	GO Ontology database DOI: 10.5281/zenodo.4735677 Released 2021-05-01
Analyzed List:	upload_1 (Homo sapiens)
Reference List:	Homo sapiens (all genes in database)
Test Type:	FISHER
Correction:	FDR
GO biological process complete	Homo sapiens - REFLIST (20595)	upload_1 (493)	upload_1 (expected)	upload_1 (over/under)	upload_1 (fold Enrichment)	upload_1 (raw P-value)	upload_1 (FDR)
neuromuscular junction development (GO:0007528)	39	8	0.93	+	8.57	1.19e-05	0.0118
female sex differentiation (GO:0046660)	107	11	2.56	+	4.29	0.000103	0.0417
transcription initiation from RNA polymerase II promoter (GO:0006367)	152	13	3.64	+	3.57	0.00014	0.0482
DNA-templated transcription, initiation (GO:0006352)	195	15	4.67	+	3.21	0.000133	0.0479
synapse organization (GO:0050808)	289	21	6.92	+	3.04	1.45e-05	0.0135
regulation of small GTPase mediated signal transduction (GO:0051056)	348	22	8.33	+	2.64	6.64e-05	0.0328
regulation of cation transmembrane transport (GO:1904062)	378	23	9.05	+	2.54	7.87e-05	0.0346
transcription by RNA polymerase II (GO:0006366)	382	23	9.14	+	2.52	9.13e-05	0.038
regulation of neuron projection development (GO:0010975)	447	26	10.7	+	2.43	6.78e-05	0.0325
regulation of ion transmembrane transport (GO:0034765)	502	29	12.02	+	2.41	2.65e-05	0.0182
regulation of transmembrane transport (GO:0034762)	591	32	14.15	+	2.26	3.53e-05	0.0232
regulation of plasma membrane bounded cell projection organization (GO:0120035)	631	34	15.1	+	2.25	2.07e-05	0.0172
transmembrane receptor protein tyrosine kinase signaling pathway (GO:0007169)	522	28	12.5	+	2.24	0.000137	0.048
regulation of cell projection organization (GO:0031344)	648	34	15.51	+	2.19	4.32e-05	0.0253
nervous system development (GO:0007399)	2218	89	53.09	+	1.68	1.76e-06	0.00253
cell development (GO:0048468)	1646	66	39.4	+	1.68	5.47e-05	0.0288
regulation of developmental process (GO:0050793)	2461	92	58.91	+	1.56	2.45e-05	0.0194
positive regulation of response to stimulus (GO:0048584)	2312	86	55.34	+	1.55	5.26e-05	0.0287
positive regulation of nitrogen compound metabolic process (GO:0051173)	3123	114	74.76	+	1.52	4.67e-06	0.00492
multicellular organism development (GO:0007275)	4941	178	118.28	+	1.5	2.86e-09	4.52e-05
regulation of localization (GO:0032879)	2753	99	65.9	+	1.5	4.41e-05	0.0249
system development (GO:0048731)	4330	154	103.65	+	1.49	1.87e-07	0.000592
regulation of multicellular organismal process (GO:0051239)	2673	95	63.99	+	1.48	0.000111	0.0416
anatomical structure development (GO:0048856)	5330	185	127.59	+	1.45	2.37e-08	0.000187
positive regulation of cellular metabolic process (GO:0031325)	3314	114	79.33	+	1.44	7.17e-05	0.0324
cellular developmental process (GO:0048869)	3634	124	86.99	+	1.43	3.71e-05	0.0226
positive regulation of macromolecule metabolic process (GO:0010604)	3522	120	84.31	+	1.42	6.44e-05	0.0328
regulation of cell communication (GO:0010646)	3509	119	84	+	1.42	8.12e-05	0.0347
cell differentiation (GO:0030154)	3575	121	85.58	+	1.41	7.15e-05	0.0333
regulation of biological quality (GO:0065008)	3995	135	95.63	+	1.41	2.55e-05	0.0192
developmental process (GO:0032502)	5797	195	138.77	+	1.41	7.4e-08	0.00039
regulation of signaling (GO:0023051)	3545	119	84.86	+	1.4	0.000113	0.0416
positive regulation of metabolic process (GO:0009893)	3820	127	91.44	+	1.39	0.000109	0.0418
regulation of response to stimulus (GO:0048583)	4306	143	103.08	+	1.39	2.64e-05	0.019
positive regulation of biological process (GO:0048518)	6331	206	151.55	+	1.36	3.44e-07	0.00068
positive regulation of cellular process (GO:0048522)	5741	186	137.43	+	1.35	2.87e-06	0.00379
multicellular organismal process (GO:0032501)	6926	222	165.79	+	1.34	2.31e-07	0.00061
signaling (GO:0023052)	5565	177	133.21	+	1.33	2.03e-05	0.0179
cell communication (GO:0007154)	5656	178	135.39	+	1.31	3.53e-05	0.0223
signal transduction (GO:0007165)	5227	164	125.12	+	1.31	0.000108	0.0425
regulation of cellular process (GO:0050794)	11351	328	271.72	+	1.21	4.14e-07	0.000727
regulation of biological process (GO:0050789)	11898	339	284.81	+	1.19	8.96e-07	0.00142
biological regulation (GO:0065007)	12568	358	300.85	+	1.19	1.1e-07	0.000435
cellular process (GO:0009987)	15495	419	370.92	+	1.13	2.4e-07	0.000543
biological_process (GO:0008150)	17851	460	427.31	+	1.08	4.07e-06	0.00459
Unclassified (UNCLASSIFIED)	2744	33	65.69	-	0.5	4.07e-06	0.00494
