# Supplementary material for: Ionizing radiations induce shared epigenomic signatures unraveling adaptive mechanisms of cancerous cell lines with or without methionine dependency
Source: Clin Epigenetics. 2021 Dec 1;13:212. doi: 10.1186/s13148-021-01199-y (PMC8638416; doi:10.1186/s13148-021-01199-y)
Supplement: Supplementary file 13 — Additional file 13: Table S7. Results from enrichment analyses that used the CpG probes with beta regression coefficient values > 200 (a) and <-200 (b) in conditional logistic regression EWAS that compared methionine-dependent MeWo-LC1 cells to their non-methionine dependent mother cells MeWo. [file 13148_2021_1199_MOESM13_ESM.xlsx]

## Sheet: 7a
GO biological process complete	upload_1 (fold Enrichment)	upload_1 (raw P-value)	upload_1 (FDR)
centrosome duplication (GO:0051298)	3.16	0.000105	0.0078
centrosome cycle (GO:0007098)	2.2	0.000211	0.0141
peripheral nervous system development (GO:0007422)	2.17	0.000485	0.0283
microtubule organizing center organization (GO:0031023)	2.16	0.000122	0.00891
response to UV (GO:0009411)	2.05	1.53e-05	0.00147
response to ionizing radiation (GO:0010212)	1.94	0.0001	0.00749
nuclear-transcribed mRNA catabolic process (GO:0000956)	1.76	0.000227	0.0149
vesicle localization (GO:0051648)	1.75	0.000149	0.0105
signal transduction in response to DNA damage (GO:0042770)	1.72	0.000924	0.0479
establishment of vesicle localization (GO:0051650)	1.7	0.000538	0.0312
RNA catabolic process (GO:0006401)	1.69	0.000127	0.00919
regulation of protein stability (GO:0031647)	1.68	2.33e-05	0.00216
protein stabilization (GO:0050821)	1.68	0.000672	0.0369
mRNA catabolic process (GO:0006402)	1.67	0.000433	0.0258
cell junction assembly (GO:0034329)	1.66	8.43e-05	0.0065
cell morphogenesis involved in neuron differentiation (GO:0048667)	1.65	7.4e-07	0.000106
rRNA processing (GO:0006364)	1.65	0.000188	0.0127
nucleobase-containing compound catabolic process (GO:0034655)	1.65	9.64e-06	0.000983
response to light stimulus (GO:0009416)	1.65	4.12e-05	0.00346
regulation of protein polymerization (GO:0032271)	1.64	0.000418	0.0252
spindle organization (GO:0007051)	1.63	0.000731	0.0396
ribonucleoprotein complex biogenesis (GO:0022613)	1.63	1.22e-06	0.000158
rRNA metabolic process (GO:0016072)	1.63	0.000239	0.0155
response to radiation (GO:0009314)	1.62	2.89e-06	0.000341
cell projection morphogenesis (GO:0048858)	1.61	6.5e-07	9.51e-05
ribosome biogenesis (GO:0042254)	1.61	7.4e-05	0.00585
neuron projection morphogenesis (GO:0048812)	1.61	9.56e-07	0.000133
plasma membrane bounded cell projection morphogenesis (GO:0120039)	1.61	1.03e-06	0.000137
heterocycle catabolic process (GO:0046700)	1.6	8.96e-06	0.000925
small GTPase mediated signal transduction (GO:0007264)	1.6	0.000441	0.0261
cell part morphogenesis (GO:0032990)	1.6	7.56e-07	0.000108
axon guidance (GO:0007411)	1.6	0.000357	0.022
axonogenesis (GO:0007409)	1.59	2.93e-05	0.00257
neuron projection guidance (GO:0097485)	1.59	0.000369	0.0225
glycerolipid biosynthetic process (GO:0045017)	1.59	0.000547	0.0317
cellular nitrogen compound catabolic process (GO:0044270)	1.58	1.74e-05	0.00165
organelle localization (GO:0051640)	1.58	2.34e-07	3.98e-05
cell junction organization (GO:0034330)	1.58	2.95e-06	0.000343
synapse organization (GO:0050808)	1.57	0.000466	0.0274
cellular component morphogenesis (GO:0032989)	1.57	4.09e-07	6.67e-05
axon development (GO:0061564)	1.56	2.83e-05	0.00253
cellular response to peptide hormone stimulus (GO:0071375)	1.56	0.000797	0.0424
cell morphogenesis involved in differentiation (GO:0000904)	1.55	1.94e-06	0.000237
aromatic compound catabolic process (GO:0019439)	1.55	3.04e-05	0.00265
neuron projection development (GO:0031175)	1.55	1.16e-07	2.05e-05
cellular response to peptide (GO:1901653)	1.55	0.000264	0.0168
peptide biosynthetic process (GO:0043043)	1.55	5.29e-05	0.00435
establishment of organelle localization (GO:0051656)	1.53	0.000137	0.00978
regulation of autophagy (GO:0010506)	1.52	0.000618	0.0342
regulation of neurogenesis (GO:0050767)	1.52	0.000326	0.0204
organic cyclic compound catabolic process (GO:1901361)	1.52	4.03e-05	0.00341
translation (GO:0006412)	1.51	0.000234	0.0153
Golgi vesicle transport (GO:0048193)	1.51	0.000176	0.0122
neuron development (GO:0048666)	1.51	4.43e-08	8.74e-06
mitotic cell cycle process (GO:1903047)	1.51	1.29e-06	0.000165
regulation of cellular component size (GO:0032535)	1.51	0.000247	0.0159
cell morphogenesis (GO:0000902)	1.5	9.58e-07	0.000132
DNA repair (GO:0006281)	1.5	2.8e-05	0.00251
positive regulation of establishment of protein localization (GO:1904951)	1.5	0.000652	0.0359
mitotic cell cycle (GO:0000278)	1.49	8.22e-07	0.000116
regulation of actin filament-based process (GO:0032970)	1.48	0.000554	0.0317
ncRNA metabolic process (GO:0034660)	1.48	7.52e-05	0.00592
transmembrane receptor protein tyrosine kinase signaling pathway (GO:0007169)	1.47	7.62e-05	0.00597
regulation of neuron projection development (GO:0010975)	1.46	0.000373	0.0225
cellular response to DNA damage stimulus (GO:0006974)	1.46	1.9e-06	0.000235
microtubule cytoskeleton organization (GO:0000226)	1.45	7.4e-05	0.00588
amide biosynthetic process (GO:0043604)	1.45	0.000117	0.00857
mRNA metabolic process (GO:0016071)	1.45	1.08e-05	0.00108
modulation of chemical synaptic transmission (GO:0050804)	1.45	0.000579	0.0325
regulation of trans-synaptic signaling (GO:0099177)	1.45	0.000592	0.0331
regulation of protein-containing complex assembly (GO:0043254)	1.45	0.000422	0.0253
ncRNA processing (GO:0034470)	1.45	0.000618	0.0343
embryonic morphogenesis (GO:0048598)	1.45	7.82e-05	0.00609
plasma membrane bounded cell projection organization (GO:0120036)	1.44	1.12e-08	2.71e-06
cellular response to hormone stimulus (GO:0032870)	1.44	0.000163	0.0113
regulation of anatomical structure size (GO:0090066)	1.44	0.000206	0.0138
regulation of mitotic cell cycle phase transition (GO:1901990)	1.44	0.000745	0.0401
localization within membrane (GO:0051668)	1.44	5.91e-05	0.00484
cell projection organization (GO:0030030)	1.44	1.04e-08	2.62e-06
regulation of nervous system development (GO:0051960)	1.44	0.000683	0.0372
regulation of cell projection organization (GO:0031344)	1.43	3.92e-05	0.00335
regulation of cellular component biogenesis (GO:0044087)	1.43	5.17e-07	8.01e-05
regulation of cell cycle phase transition (GO:1901987)	1.43	0.000279	0.0177
regulation of plasma membrane bounded cell projection organization (GO:0120035)	1.43	7.2e-05	0.00575
regulation of organelle organization (GO:0033043)	1.43	2.06e-08	4.53e-06
microtubule-based process (GO:0007017)	1.43	6.44e-06	0.000702
regulation of cellular catabolic process (GO:0031329)	1.43	1.67e-06	0.000209
generation of neurons (GO:0048699)	1.42	1.25e-08	2.94e-06
regulation of mitotic cell cycle (GO:0007346)	1.42	0.000148	0.0105
regulation of cellular protein localization (GO:1903827)	1.42	0.000241	0.0155
protein localization to organelle (GO:0033365)	1.42	2.33e-05	0.00217
regulation of cell development (GO:0060284)	1.42	0.000595	0.0331
neuron differentiation (GO:0030182)	1.42	4.21e-07	6.8e-05
brain development (GO:0007420)	1.41	2.31e-05	0.00216
posttranscriptional regulation of gene expression (GO:0010608)	1.41	0.000249	0.0159
regulation of cellular amide metabolic process (GO:0034248)	1.41	0.000863	0.0452
neurogenesis (GO:0022008)	1.4	1.14e-08	2.73e-06
regulation of cellular component organization (GO:0051128)	1.4	2.28e-14	2e-11
establishment of protein localization (GO:0045184)	1.4	1.49e-08	3.41e-06
regulation of establishment of protein localization (GO:0070201)	1.39	0.000449	0.0265
regulation of cell cycle process (GO:0010564)	1.39	4e-05	0.0034
organelle assembly (GO:0070925)	1.39	4.16e-05	0.00348
cytoskeleton organization (GO:0007010)	1.39	3.5e-07	5.82e-05
cell cycle process (GO:0022402)	1.39	6.89e-06	0.000746
cell cycle (GO:0007049)	1.39	9.86e-08	1.77e-05
regulation of catabolic process (GO:0009894)	1.39	2.09e-06	0.000253
macromolecule biosynthetic process (GO:0009059)	1.38	1.58e-09	4.7e-07
protein transport (GO:0015031)	1.38	1.5e-07	2.61e-05
peptide metabolic process (GO:0006518)	1.38	0.000958	0.0493
RNA metabolic process (GO:0016070)	1.38	6.16e-09	1.62e-06
positive regulation of transcription by RNA polymerase II (GO:0045944)	1.38	6.16e-07	9.1e-05
negative regulation of cellular component organization (GO:0051129)	1.37	0.000161	0.0112
RNA processing (GO:0006396)	1.37	1.64e-05	0.00158
carbohydrate derivative biosynthetic process (GO:1901137)	1.37	0.000568	0.0321
head development (GO:0060322)	1.37	7.82e-05	0.00606
nucleic acid metabolic process (GO:0090304)	1.37	8.61e-12	4.25e-09
apoptotic process (GO:0006915)	1.37	2.44e-05	0.00224
cellular component biogenesis (GO:0044085)	1.37	1.5e-14	1.4e-11
regulation of cellular response to stress (GO:0080135)	1.37	0.000298	0.0189
protein localization (GO:0008104)	1.36	9.87e-11	3.71e-08
intracellular transport (GO:0046907)	1.36	8.88e-08	1.65e-05
cellular macromolecule biosynthetic process (GO:0034645)	1.36	1.5e-08	3.4e-06
positive regulation of organelle organization (GO:0010638)	1.36	0.000825	0.0435
regulation of cellular localization (GO:0060341)	1.35	0.00011	0.00806
regulation of cell cycle (GO:0051726)	1.35	4.27e-06	0.000483
protein phosphorylation (GO:0006468)	1.35	0.000577	0.0324
cellular component assembly (GO:0022607)	1.34	9.12e-12	4.24e-09
organonitrogen compound biosynthetic process (GO:1901566)	1.34	1.06e-06	0.000139
positive regulation of RNA metabolic process (GO:0051254)	1.34	2.64e-08	5.57e-06
heterocycle metabolic process (GO:0046483)	1.34	1.74e-13	1.31e-10
cellular response to nitrogen compound (GO:1901699)	1.34	0.000963	0.0494
cellular response to stress (GO:0033554)	1.34	3.5e-08	7.18e-06
enzyme linked receptor protein signaling pathway (GO:0007167)	1.34	0.00056	0.0319
regulation of anatomical structure morphogenesis (GO:0022603)	1.34	6.53e-05	0.00529
macromolecule localization (GO:0033036)	1.34	2.71e-11	1.1e-08
nucleobase-containing compound metabolic process (GO:0006139)	1.34	3.49e-12	1.84e-09
nitrogen compound transport (GO:0071705)	1.33	9.09e-08	1.67e-05
positive regulation of cellular component organization (GO:0051130)	1.33	1.4e-05	0.00137
central nervous system development (GO:0007417)	1.33	6.05e-05	0.00493
cellular nitrogen compound biosynthetic process (GO:0044271)	1.33	4.38e-07	6.99e-05
cellular macromolecule localization (GO:0070727)	1.33	9.82e-07	0.000134
response to hormone (GO:0009725)	1.33	0.000362	0.0222
cellular aromatic compound metabolic process (GO:0006725)	1.33	8.69e-13	4.91e-10
positive regulation of macromolecule biosynthetic process (GO:0010557)	1.33	3.68e-08	7.36e-06
nervous system development (GO:0007399)	1.33	1.4e-09	4.25e-07
positive regulation of nucleobase-containing compound metabolic process (GO:0045935)	1.32	2.32e-08	4.95e-06
biosynthetic process (GO:0009058)	1.32	3.12e-12	1.7e-09
regulation of protein localization (GO:0032880)	1.32	0.000236	0.0153
embryo development (GO:0009790)	1.32	0.000109	0.00808
cellular protein localization (GO:0034613)	1.32	2.1e-06	0.000252
cellular biosynthetic process (GO:0044249)	1.32	2.23e-11	9.26e-09
regulation of cellular component movement (GO:0051270)	1.32	9.07e-05	0.00692
heterocycle biosynthetic process (GO:0018130)	1.32	8.63e-05	0.00662
organic cyclic compound metabolic process (GO:1901360)	1.32	3.19e-13	1.94e-10
intracellular protein transport (GO:0006886)	1.32	0.000739	0.0399
organic substance biosynthetic process (GO:1901576)	1.32	1.68e-11	7.38e-09
protein-containing complex assembly (GO:0065003)	1.32	8e-06	0.000843
anatomical structure morphogenesis (GO:0009653)	1.31	8.35e-09	2.13e-06
positive regulation of RNA biosynthetic process (GO:1902680)	1.31	8.84e-07	0.000124
positive regulation of nucleic acid-templated transcription (GO:1903508)	1.31	1.04e-06	0.000138
positive regulation of transcription, DNA-templated (GO:0045893)	1.31	1.04e-06	0.000137
positive regulation of biosynthetic process (GO:0009891)	1.31	4.95e-08	9.67e-06
positive regulation of cellular metabolic process (GO:0031325)	1.31	3.08e-13	1.95e-10
protein-containing complex subunit organization (GO:0043933)	1.31	1.44e-06	0.000182
cellular macromolecule catabolic process (GO:0044265)	1.31	0.000344	0.0214
positive regulation of cellular biosynthetic process (GO:0031328)	1.31	7.58e-08	1.43e-05
cellular localization (GO:0051641)	1.31	9.72e-12	4.39e-09
organelle organization (GO:0006996)	1.31	3.76e-14	3.13e-11
macromolecule catabolic process (GO:0009057)	1.31	0.000148	0.0105
cellular response to endogenous stimulus (GO:0071495)	1.31	6.71e-05	0.00541
phosphorylation (GO:0016310)	1.31	0.000551	0.0317
cellular nitrogen compound metabolic process (GO:0034641)	1.3	3.03e-13	2e-10
cellular protein-containing complex assembly (GO:0034622)	1.3	0.000704	0.0382
aromatic compound biosynthetic process (GO:0019438)	1.3	0.000204	0.0138
cell development (GO:0048468)	1.3	2.98e-06	0.000343
cell-cell signaling (GO:0007267)	1.3	0.000128	0.00917
positive regulation of nitrogen compound metabolic process (GO:0051173)	1.29	2.22e-11	9.47e-09
regulation of cell motility (GO:2000145)	1.29	0.000564	0.032
negative regulation of cell communication (GO:0010648)	1.29	2.68e-05	0.00243
programmed cell death (GO:0012501)	1.29	0.000303	0.0191
regulation of transferase activity (GO:0051338)	1.29	0.000369	0.0225
regulation of cell migration (GO:0030334)	1.29	0.000957	0.0494
establishment of localization in cell (GO:0051649)	1.29	2.91e-08	6.05e-06
nucleobase-containing compound biosynthetic process (GO:0034654)	1.29	0.000555	0.0317
negative regulation of signaling (GO:0023057)	1.29	3.18e-05	0.00277
cellular component organization or biogenesis (GO:0071840)	1.28	2.16e-23	1.14e-19
animal organ morphogenesis (GO:0009887)	1.28	0.00077	0.0413
cell death (GO:0008219)	1.28	0.000324	0.0203
organic substance transport (GO:0071702)	1.28	3.72e-07	6.13e-05
organic cyclic compound biosynthetic process (GO:1901362)	1.28	0.000186	0.0127
regulation of apoptotic process (GO:0042981)	1.28	2.9e-05	0.00258
gene expression (GO:0010467)	1.28	4.56e-07	7.2e-05
negative regulation of signal transduction (GO:0009968)	1.28	0.000123	0.00888
intracellular signal transduction (GO:0035556)	1.27	1.18e-05	0.00116
cellular component organization (GO:0016043)	1.27	1.8e-20	3.55e-17
negative regulation of cellular protein metabolic process (GO:0032269)	1.27	0.000795	0.0425
regulation of programmed cell death (GO:0043067)	1.27	3.57e-05	0.00307
positive regulation of macromolecule metabolic process (GO:0010604)	1.27	6.74e-11	2.66e-08
response to endogenous stimulus (GO:0009719)	1.26	9.87e-05	0.00743
positive regulation of metabolic process (GO:0009893)	1.26	8.95e-12	4.28e-09
regulation of catalytic activity (GO:0050790)	1.26	1.86e-07	3.2e-05
cellular catabolic process (GO:0044248)	1.26	9.91e-06	0.000998
positive regulation of catalytic activity (GO:0043085)	1.26	0.000359	0.0221
positive regulation of cellular protein metabolic process (GO:0032270)	1.26	9.44e-05	0.00714
regulation of cell death (GO:0010941)	1.26	3.46e-05	0.00299
regulation of protein modification process (GO:0031399)	1.26	4.27e-05	0.00353
response to abiotic stimulus (GO:0009628)	1.26	0.000682	0.0373
phosphorus metabolic process (GO:0006793)	1.25	1.91e-05	0.00181
regulation of developmental process (GO:0050793)	1.25	5.68e-07	8.64e-05
phosphate-containing compound metabolic process (GO:0006796)	1.25	2.55e-05	0.00233
positive regulation of protein metabolic process (GO:0051247)	1.25	0.000109	0.00806
positive regulation of developmental process (GO:0051094)	1.25	0.000548	0.0316
catabolic process (GO:0009056)	1.25	6.13e-06	0.000672
regulation of intracellular signal transduction (GO:1902531)	1.25	2.91e-05	0.00257
regulation of biological quality (GO:0065008)	1.24	8.51e-11	3.28e-08
cellular macromolecule metabolic process (GO:0044260)	1.24	2.19e-13	1.58e-10
positive regulation of molecular function (GO:0044093)	1.24	0.000179	0.0123
regulation of signaling (GO:0023051)	1.24	4.43e-09	1.21e-06
regulation of protein metabolic process (GO:0051246)	1.23	9.99e-07	0.000135
cellular protein metabolic process (GO:0044267)	1.23	5.25e-09	1.41e-06
regulation of cellular protein metabolic process (GO:0032268)	1.23	2.56e-06	0.000304
regulation of cell communication (GO:0010646)	1.23	1.33e-08	3.1e-06
regulation of signal transduction (GO:0009966)	1.23	1.41e-07	2.48e-05
cellular metabolic process (GO:0044237)	1.23	2.05e-21	6.47e-18
regulation of cell differentiation (GO:0045595)	1.22	0.000485	0.0284
negative regulation of cellular metabolic process (GO:0031324)	1.22	3.86e-06	0.000442
organic substance catabolic process (GO:1901575)	1.22	0.000219	0.0146
positive regulation of cellular process (GO:0048522)	1.22	7.48e-14	5.91e-11
regulation of molecular function (GO:0065009)	1.22	4.97e-07	7.77e-05
regulation of localization (GO:0032879)	1.21	7.82e-06	0.00083
nitrogen compound metabolic process (GO:0006807)	1.21	3.44e-16	3.88e-13
system development (GO:0048731)	1.21	4.11e-09	1.14e-06
negative regulation of response to stimulus (GO:0048585)	1.21	0.000433	0.0257
regulation of cellular metabolic process (GO:0031323)	1.2	2.84e-13	1.95e-10
macromolecule metabolic process (GO:0043170)	1.2	3.37e-13	1.97e-10
regulation of transport (GO:0051049)	1.2	0.000798	0.0423
animal organ development (GO:0048513)	1.2	2.92e-06	0.000341
cellular protein modification process (GO:0006464)	1.2	8.6e-06	0.0009
protein modification process (GO:0036211)	1.2	8.6e-06	0.000894
multicellular organism development (GO:0007275)	1.19	2.09e-09	6.12e-07
negative regulation of cellular process (GO:0048523)	1.19	3.12e-09	8.82e-07
negative regulation of metabolic process (GO:0009892)	1.19	1.29e-05	0.00127
primary metabolic process (GO:0044238)	1.19	6.09e-15	6.02e-12
macromolecule modification (GO:0043412)	1.19	9.94e-06	0.000994
vesicle-mediated transport (GO:0016192)	1.19	0.000897	0.0468
metabolic process (GO:0008152)	1.19	1.6e-17	2.29e-14
regulation of nucleobase-containing compound metabolic process (GO:0019219)	1.18	6e-07	9.03e-05
regulation of nitrogen compound metabolic process (GO:0051171)	1.18	3.69e-10	1.24e-07
organic substance metabolic process (GO:0071704)	1.18	1.7e-15	1.79e-12
regulation of primary metabolic process (GO:0080090)	1.18	2.51e-10	9.02e-08
negative regulation of biological process (GO:0048519)	1.18	2.68e-09	7.69e-07
protein metabolic process (GO:0019538)	1.18	6.77e-07	9.81e-05
negative regulation of nitrogen compound metabolic process (GO:0051172)	1.18	0.00037	0.0224
regulation of metabolic process (GO:0019222)	1.18	6.39e-12	3.26e-09
localization (GO:0051179)	1.18	1.34e-09	4.15e-07
regulation of RNA metabolic process (GO:0051252)	1.17	7.21e-06	0.000776
positive regulation of biological process (GO:0048518)	1.17	2.83e-10	9.96e-08
cellular developmental process (GO:0048869)	1.17	1.52e-05	0.00147
negative regulation of macromolecule metabolic process (GO:0010605)	1.17	0.000187	0.0128
anatomical structure development (GO:0048856)	1.17	3.64e-08	7.38e-06
establishment of localization (GO:0051234)	1.17	5.41e-07	8.3e-05
organonitrogen compound metabolic process (GO:1901564)	1.17	5.49e-08	1.06e-05
cell differentiation (GO:0030154)	1.17	2.78e-05	0.00251
regulation of macromolecule metabolic process (GO:0060255)	1.17	9.65e-10	3.11e-07
developmental process (GO:0032502)	1.17	1.06e-08	2.61e-06
regulation of biosynthetic process (GO:0009889)	1.16	4.43e-06	0.000497
regulation of macromolecule biosynthetic process (GO:0010556)	1.16	9.05e-06	0.000928
transport (GO:0006810)	1.16	2.01e-06	0.000245
regulation of cellular biosynthetic process (GO:0031326)	1.16	5.97e-06	0.00066
regulation of cellular macromolecule biosynthetic process (GO:2000112)	1.16	1.91e-05	0.0018
regulation of gene expression (GO:0010468)	1.14	7.54e-06	0.000806
regulation of response to stimulus (GO:0048583)	1.14	9.15e-05	0.00695
cellular process (GO:0009987)	1.09	1.59e-21	6.28e-18
regulation of cellular process (GO:0050794)	1.08	2.64e-07	4.44e-05
biological regulation (GO:0065007)	1.08	1.83e-08	4.08e-06
regulation of biological process (GO:0050789)	1.08	6.11e-07	9.11e-05
biological_process (GO:0008150)	1.06	3.55e-17	4.32e-14

## Sheet: 7b
GO biological process complete	upload_1 (fold Enrichment)	upload_1 (raw P-value)	upload_1 (FDR)
positive regulation of protein targeting to mitochondrion (GO:1903955)	2.97	0.00103	0.0457
regulation of protein targeting to mitochondrion (GO:1903214)	2.81	0.00035	0.0187
mitotic metaphase plate congression (GO:0007080)	2.64	0.000584	0.0287
embryonic digit morphogenesis (GO:0042733)	2.51	0.00047	0.024
metaphase plate congression (GO:0051310)	2.47	0.000538	0.0267
positive regulation of establishment of protein localization to mitochondrion (GO:1903749)	2.4	0.000912	0.0419
mitotic G1 DNA damage checkpoint signaling (GO:0031571)	2.35	0.000465	0.0238
regulation of establishment of protein localization to mitochondrion (GO:1903747)	2.34	0.000361	0.0191
intrinsic apoptotic signaling pathway in response to DNA damage (GO:0008630)	2.33	0.000677	0.0324
mitotic G1/S transition checkpoint signaling (GO:0044819)	2.32	0.000524	0.0262
protein N-linked glycosylation (GO:0006487)	2.28	0.000684	0.0325
mitotic sister chromatid segregation (GO:0000070)	2.2	4.52e-05	0.00331
intrinsic apoptotic signaling pathway (GO:0097193)	2.11	1.65e-05	0.00143
negative regulation of G1/S transition of mitotic cell cycle (GO:2000134)	2.05	0.000393	0.0205
G1/S transition of mitotic cell cycle (GO:0000082)	2.05	0.000621	0.03
mitotic cell cycle checkpoint signaling (GO:0007093)	2.03	2.85e-05	0.00226
mitotic DNA damage checkpoint signaling (GO:0044773)	2.02	0.000385	0.0202
cell cycle G1/S phase transition (GO:0044843)	2.01	0.000998	0.0447
mitotic DNA integrity checkpoint signaling (GO:0044774)	2.01	0.000316	0.0173
mitotic nuclear division (GO:0140014)	1.98	7.64e-06	0.000728
negative regulation of cell cycle G1/S phase transition (GO:1902807)	1.98	0.000738	0.0348
negative regulation of mitotic cell cycle phase transition (GO:1901991)	1.98	1.22e-06	0.000144
regulation of organelle assembly (GO:1902115)	1.97	1.6e-05	0.0014
protein localization to cell periphery (GO:1990778)	1.96	2.07e-06	0.000228
sister chromatid segregation (GO:0000819)	1.96	0.000145	0.00909
protein localization to plasma membrane (GO:0072659)	1.92	2.36e-05	0.00196
negative regulation of mitotic cell cycle (GO:0045930)	1.92	3.69e-07	4.94e-05
negative regulation of neuron projection development (GO:0010977)	1.9	0.000476	0.0242
microtubule cytoskeleton organization involved in mitosis (GO:1902850)	1.89	8.63e-05	0.00596
spindle organization (GO:0007051)	1.87	2.1e-05	0.00178
regulation of microtubule cytoskeleton organization (GO:0070507)	1.85	0.000636	0.0306
mitotic cell cycle process (GO:1903047)	1.85	2.72e-13	1.23e-10
regulation of G1/S transition of mitotic cell cycle (GO:2000045)	1.83	0.000616	0.03
mitotic spindle organization (GO:0007052)	1.83	0.000531	0.0265
cellular response to insulin stimulus (GO:0032869)	1.82	0.000381	0.0201
cell cycle checkpoint signaling (GO:0000075)	1.82	0.000214	0.0126
mitotic cell cycle (GO:0000278)	1.81	1.45e-13	7.17e-11
negative regulation of cell projection organization (GO:0031345)	1.8	0.000287	0.016
negative regulation of cell cycle process (GO:0010948)	1.79	6.13e-07	7.57e-05
mitotic cell cycle phase transition (GO:0044772)	1.79	2.68e-05	0.00214
cell cycle phase transition (GO:0044770)	1.78	2.47e-05	0.00203
cell division (GO:0051301)	1.78	7.56e-09	1.33e-06
regulation of cell cycle G1/S phase transition (GO:1902806)	1.78	0.000619	0.03
positive regulation of chromosome organization (GO:2001252)	1.77	0.00051	0.0257
negative regulation of cell cycle (GO:0045786)	1.77	4.13e-08	6.34e-06
negative regulation of cell cycle phase transition (GO:1901988)	1.77	1.35e-05	0.00121
regulation of microtubule-based process (GO:0032886)	1.75	0.000109	0.00722
regulation of mitotic cell cycle (GO:0007346)	1.74	1.48e-09	3.26e-07
regulation of mitotic cell cycle phase transition (GO:1901990)	1.74	3.12e-07	4.33e-05
negative regulation of protein kinase activity (GO:0006469)	1.71	0.000282	0.0159
cellular response to oxidative stress (GO:0034599)	1.7	0.000266	0.0151
positive regulation of intracellular transport (GO:0032388)	1.69	0.000512	0.0258
regulation of cell cycle G2/M phase transition (GO:1902749)	1.68	0.000609	0.0297
positive regulation of cell cycle (GO:0045787)	1.68	7.53e-05	0.00526
positive regulation of cell cycle process (GO:0090068)	1.67	0.000704	0.0334
protein-containing complex localization (GO:0031503)	1.66	0.00033	0.0179
regulation of chromosome organization (GO:0033044)	1.66	0.000155	0.0095
negative regulation of kinase activity (GO:0033673)	1.66	0.00037	0.0195
regulation of intracellular transport (GO:0032386)	1.65	2.54e-05	0.00205
regulation of mRNA metabolic process (GO:1903311)	1.65	1.89e-05	0.0016
negative regulation of organelle organization (GO:0010639)	1.65	5.62e-05	0.004
kidney development (GO:0001822)	1.64	0.000311	0.0171
regulation of cellular protein localization (GO:1903827)	1.64	2.69e-07	3.76e-05
negative regulation of transferase activity (GO:0051348)	1.63	0.000169	0.0102
regulation of mRNA catabolic process (GO:0061013)	1.63	0.000683	0.0326
regulation of intracellular protein transport (GO:0033157)	1.63	0.000571	0.0283
regulation of cellular amide metabolic process (GO:0034248)	1.63	3.23e-06	0.000338
cell cycle process (GO:0022402)	1.62	3.33e-11	9.93e-09
protein localization to membrane (GO:0072657)	1.61	1.27e-06	0.000148
renal system development (GO:0072001)	1.61	0.000387	0.0203
establishment of organelle localization (GO:0051656)	1.61	3.98e-05	0.00295
nuclear division (GO:0000280)	1.61	0.000146	0.00906
apoptotic signaling pathway (GO:0097190)	1.6	0.000716	0.0339
negative regulation of protein phosphorylation (GO:0001933)	1.6	0.000146	0.00909
proteasomal protein catabolic process (GO:0010498)	1.6	0.00013	0.00843
chromosome segregation (GO:0007059)	1.59	0.000608	0.0298
positive regulation of cellular protein localization (GO:1903829)	1.59	0.000397	0.0206
proteasome-mediated ubiquitin-dependent protein catabolic process (GO:0043161)	1.59	0.000192	0.0114
cellular response to peptide (GO:1901653)	1.59	0.000252	0.0144
regulation of cell cycle (GO:0051726)	1.58	4.15e-12	1.4e-09
posttranscriptional regulation of gene expression (GO:0010608)	1.58	1.59e-06	0.000178
cellular response to peptide hormone stimulus (GO:0071375)	1.58	0.00115	0.0496
regulation of cell cycle phase transition (GO:1901987)	1.58	5.9e-06	0.000583
localization within membrane (GO:0051668)	1.58	1.02e-06	0.000123
regulation of cell cycle process (GO:0010564)	1.58	2.64e-08	4.3e-06
ncRNA processing (GO:0034470)	1.57	4.86e-05	0.00354
regulation of plasma membrane bounded cell projection organization (GO:0120035)	1.57	1.05e-06	0.000125
cell cycle (GO:0007049)	1.56	6.6e-13	2.61e-10
regulation of Wnt signaling pathway (GO:0030111)	1.56	0.000179	0.0107
organelle localization (GO:0051640)	1.56	2.03e-06	0.000224
ribosome biogenesis (GO:0042254)	1.56	0.000479	0.0243
regulation of catabolic process (GO:0009894)	1.56	2.55e-10	6.39e-08
organelle fission (GO:0048285)	1.54	0.000336	0.0181
microtubule cytoskeleton organization (GO:0000226)	1.54	9.86e-06	0.000901
regulation of translation (GO:0006417)	1.54	0.000158	0.00963
negative regulation of phosphorylation (GO:0042326)	1.54	0.000243	0.0141
regulation of autophagy (GO:0010506)	1.53	0.00105	0.0461
regulation of neuron projection development (GO:0010975)	1.53	0.000126	0.00827
regulation of transferase activity (GO:0051338)	1.53	3.19e-09	6.31e-07
regulation of organelle organization (GO:0033043)	1.53	1.53e-10	3.9e-08
regulation of cell projection organization (GO:0031344)	1.52	3.87e-06	0.0004
cellular protein catabolic process (GO:0044257)	1.52	4.63e-06	0.00047
regulation of cellular catabolic process (GO:0031329)	1.52	5.64e-08	8.4e-06
cellular response to DNA damage stimulus (GO:0006974)	1.52	4.39e-07	5.73e-05
macromolecule catabolic process (GO:0009057)	1.51	6.04e-09	1.1e-06
cellular macromolecule catabolic process (GO:0044265)	1.51	8.28e-08	1.22e-05
negative regulation of cellular component organization (GO:0051129)	1.5	2.26e-06	0.000246
cellular macromolecule localization (GO:0070727)	1.5	1.07e-11	3.32e-09
response to oxidative stress (GO:0006979)	1.49	0.000767	0.0361
regulation of cellular localization (GO:0060341)	1.49	6.91e-07	8.47e-05
cellular protein localization (GO:0034613)	1.49	1.96e-11	5.97e-09
protein catabolic process (GO:0030163)	1.49	6.33e-06	0.000614
proteolysis involved in cellular protein catabolic process (GO:0051603)	1.49	3.02e-05	0.00239
negative regulation of protein modification process (GO:0031400)	1.49	6.1e-05	0.00432
positive regulation of organelle organization (GO:0010638)	1.49	3.6e-05	0.00275
regulation of protein kinase activity (GO:0045859)	1.48	1.64e-06	0.000182
ncRNA metabolic process (GO:0034660)	1.48	0.000145	0.0091
organophosphate biosynthetic process (GO:0090407)	1.48	8.82e-05	0.00606
regulation of protein catabolic process (GO:0042176)	1.48	0.000868	0.0402
negative regulation of phosphorus metabolic process (GO:0010563)	1.48	0.000276	0.0156
positive regulation of cellular catabolic process (GO:0031331)	1.48	0.000439	0.0226
positive regulation of catabolic process (GO:0009896)	1.48	0.000177	0.0106
ubiquitin-dependent protein catabolic process (GO:0006511)	1.48	0.000126	0.00824
modification-dependent macromolecule catabolic process (GO:0043632)	1.47	0.000102	0.0068
regulation of cellular response to stress (GO:0080135)	1.47	1.47e-05	0.0013
RNA splicing (GO:0008380)	1.47	0.000997	0.0448
positive regulation of apoptotic process (GO:0043065)	1.47	9.95e-05	0.00669
regulation of kinase activity (GO:0043549)	1.47	5.89e-07	7.33e-05
negative regulation of phosphate metabolic process (GO:0045936)	1.47	0.000344	0.0184
modification-dependent protein catabolic process (GO:0019941)	1.47	0.000138	0.00881
protein localization to organelle (GO:0033365)	1.47	9.07e-06	0.000843
regulation of protein localization (GO:0032880)	1.47	8.97e-07	0.000109
regulation of cytoskeleton organization (GO:0051493)	1.46	0.000246	0.0142
regulation of cellular component biogenesis (GO:0044087)	1.46	5.03e-07	6.36e-05
viral process (GO:0016032)	1.45	0.000807	0.0377
RNA processing (GO:0006396)	1.45	1.37e-06	0.000159
carbohydrate derivative biosynthetic process (GO:1901137)	1.45	0.000136	0.00868
positive regulation of cellular component biogenesis (GO:0044089)	1.45	0.000333	0.018
positive regulation of programmed cell death (GO:0043068)	1.44	0.000228	0.0134
ribonucleoprotein complex biogenesis (GO:0022613)	1.44	0.000996	0.0449
cellular response to stress (GO:0033554)	1.43	6.58e-11	1.79e-08
response to growth factor (GO:0070848)	1.43	0.000577	0.0285
microtubule-based process (GO:0007017)	1.43	1.58e-05	0.00139
response to peptide (GO:1901652)	1.43	0.000889	0.0411
cellular response to growth factor stimulus (GO:0071363)	1.43	0.000968	0.0439
regulation of protein serine/threonine kinase activity (GO:0071900)	1.43	0.00093	0.0424
protein localization (GO:0008104)	1.42	1.91e-12	6.87e-10
phosphorylation (GO:0016310)	1.42	9.68e-06	0.000895
positive regulation of transferase activity (GO:0051347)	1.42	0.000127	0.00827
protein phosphorylation (GO:0006468)	1.41	0.000143	0.00906
positive regulation of cellular component organization (GO:0051130)	1.41	5.81e-07	7.29e-05
transcription, DNA-templated (GO:0006351)	1.41	0.000915	0.0419
positive regulation of cell death (GO:0010942)	1.41	0.000298	0.0165
peptidyl-amino acid modification (GO:0018193)	1.41	1.61e-05	0.0014
transmembrane receptor protein tyrosine kinase signaling pathway (GO:0007169)	1.41	0.00104	0.0461
nucleic acid-templated transcription (GO:0097659)	1.41	0.00093	0.0423
regulation of cellular component organization (GO:0051128)	1.41	1.85e-13	8.59e-11
response to organonitrogen compound (GO:0010243)	1.41	4.22e-06	0.000433
cell morphogenesis involved in differentiation (GO:0000904)	1.4	0.000818	0.0382
head development (GO:0060322)	1.4	5.18e-05	0.00372
organelle assembly (GO:0070925)	1.4	7.16e-05	0.00505
regulation of establishment of protein localization (GO:0070201)	1.4	0.000833	0.0387
cellular macromolecule biosynthetic process (GO:0034645)	1.39	6.64e-09	1.19e-06
macromolecule biosynthetic process (GO:0009059)	1.39	4.33e-09	8.15e-07
intracellular protein transport (GO:0006886)	1.39	9.24e-05	0.00629
heterocycle biosynthetic process (GO:0018130)	1.39	4.86e-06	0.000486
apoptotic process (GO:0006915)	1.39	2.52e-05	0.00205
phosphate-containing compound metabolic process (GO:0006796)	1.39	1.03e-09	2.4e-07
brain development (GO:0007420)	1.39	0.000134	0.00861
phosphorus metabolic process (GO:0006793)	1.39	1.07e-09	2.39e-07
RNA metabolic process (GO:0016070)	1.39	1.95e-08	3.27e-06
regulation of phosphorylation (GO:0042325)	1.39	1.75e-07	2.51e-05
chromosome organization (GO:0051276)	1.39	6.69e-06	0.000641
macromolecule localization (GO:0033036)	1.39	7.32e-13	2.82e-10
response to hormone (GO:0009725)	1.38	8.98e-05	0.00615
regulation of phosphate metabolic process (GO:0019220)	1.38	4.07e-08	6.44e-06
regulation of phosphorus metabolic process (GO:0051174)	1.38	4.07e-08	6.37e-06
establishment of protein localization (GO:0045184)	1.38	3.29e-07	4.49e-05
nucleobase-containing compound biosynthetic process (GO:0034654)	1.38	2.5e-05	0.00205
nucleic acid metabolic process (GO:0090304)	1.38	5.15e-11	1.48e-08
central nervous system development (GO:0007417)	1.37	2.54e-05	0.00206
regulation of protein phosphorylation (GO:0001932)	1.37	3.14e-06	0.000331
nucleobase-containing compound metabolic process (GO:0006139)	1.37	3.68e-13	1.62e-10
cellular localization (GO:0051641)	1.37	2.26e-14	1.23e-11
aromatic compound biosynthetic process (GO:0019438)	1.37	1.68e-05	0.00143
intracellular transport (GO:0046907)	1.37	3.91e-07	5.15e-05
mRNA metabolic process (GO:0016071)	1.36	0.000628	0.0303
regulation of protein metabolic process (GO:0051246)	1.36	2.89e-12	1.02e-09
regulation of protein modification process (GO:0031399)	1.36	1.09e-07	1.58e-05
heterocycle metabolic process (GO:0046483)	1.36	3.92e-13	1.67e-10
cellular nitrogen compound biosynthetic process (GO:0044271)	1.35	3.79e-07	5.03e-05
organonitrogen compound catabolic process (GO:1901565)	1.35	3.05e-05	0.0024
protein transport (GO:0015031)	1.35	5.05e-06	0.000502
cellular catabolic process (GO:0044248)	1.35	4.85e-08	7.38e-06
cell projection organization (GO:0030030)	1.35	1.15e-05	0.00104
intracellular signal transduction (GO:0035556)	1.35	1.87e-07	2.67e-05
cellular aromatic compound metabolic process (GO:0006725)	1.35	8e-13	3.01e-10
plasma membrane bounded cell projection organization (GO:0120036)	1.35	1.67e-05	0.00144
cellular nitrogen compound metabolic process (GO:0034641)	1.35	7.16e-15	4.19e-12
response to nitrogen compound (GO:1901698)	1.35	3.91e-05	0.00292
organonitrogen compound biosynthetic process (GO:1901566)	1.35	3.12e-06	0.000331
cellular component biogenesis (GO:0044085)	1.35	7.97e-12	2.52e-09
carbohydrate derivative metabolic process (GO:1901135)	1.34	9.55e-05	0.00648
gene expression (GO:0010467)	1.34	6.74e-09	1.2e-06
organophosphate metabolic process (GO:0019637)	1.34	0.000282	0.0158
negative regulation of cellular macromolecule biosynthetic process (GO:2000113)	1.34	1.42e-06	0.000162
catabolic process (GO:0009056)	1.34	1.2e-08	2.04e-06
negative regulation of macromolecule biosynthetic process (GO:0010558)	1.34	1.53e-06	0.000172
organic cyclic compound biosynthetic process (GO:1901362)	1.33	3.24e-05	0.00252
organic cyclic compound metabolic process (GO:1901360)	1.33	5.27e-13	2.19e-10
negative regulation of cellular biosynthetic process (GO:0031327)	1.33	9.69e-07	0.000117
regulation of cellular protein metabolic process (GO:0032268)	1.33	5e-10	1.22e-07
cellular biosynthetic process (GO:0044249)	1.33	6.68e-11	1.79e-08
neurogenesis (GO:0022008)	1.33	8.01e-06	0.000758
establishment of localization in cell (GO:0051649)	1.33	2.89e-09	5.79e-07
cytoskeleton organization (GO:0007010)	1.33	3.63e-05	0.00276
organic substance biosynthetic process (GO:1901576)	1.33	5.74e-11	1.59e-08
negative regulation of biosynthetic process (GO:0009890)	1.33	1.42e-06	0.000163
organic substance catabolic process (GO:1901575)	1.32	5.01e-07	6.38e-05
response to endogenous stimulus (GO:0009719)	1.32	8.54e-06	0.000803
regulation of anatomical structure morphogenesis (GO:0022603)	1.32	0.000331	0.0179
biosynthetic process (GO:0009058)	1.32	8.38e-11	2.21e-08
cellular component assembly (GO:0022607)	1.32	2.33e-09	4.84e-07
cellular protein metabolic process (GO:0044267)	1.32	1.62e-13	7.77e-11
cellular macromolecule metabolic process (GO:0044260)	1.31	4.4e-19	4.35e-16
negative regulation of cellular process (GO:0048523)	1.31	7.65e-19	6.72e-16
negative regulation of protein metabolic process (GO:0051248)	1.31	0.00019	0.0113
nitrogen compound transport (GO:0071705)	1.31	2.52e-06	0.000271
regulation of cell migration (GO:0030334)	1.31	0.00105	0.046
negative regulation of nitrogen compound metabolic process (GO:0051172)	1.31	1.17e-08	2.01e-06
negative regulation of cellular metabolic process (GO:0031324)	1.31	3.31e-09	6.45e-07
programmed cell death (GO:0012501)	1.3	0.0004	0.0207
cellular homeostasis (GO:0019725)	1.3	0.00107	0.0467
macromolecule modification (GO:0043412)	1.3	4.5e-11	1.32e-08
regulation of catalytic activity (GO:0050790)	1.3	2.37e-08	3.95e-06
cell death (GO:0008219)	1.3	0.00036	0.0191
positive regulation of macromolecule metabolic process (GO:0010604)	1.3	5.43e-12	1.75e-09
organelle organization (GO:0006996)	1.3	4.1e-12	1.41e-09
positive regulation of nitrogen compound metabolic process (GO:0051173)	1.3	1.53e-10	3.96e-08
negative regulation of cellular protein metabolic process (GO:0032269)	1.3	0.000518	0.026
membrane organization (GO:0061024)	1.3	0.000889	0.041
negative regulation of signal transduction (GO:0009968)	1.3	0.000103	0.00682
positive regulation of nucleobase-containing compound metabolic process (GO:0045935)	1.3	1.37e-06	0.000158
positive regulation of cellular metabolic process (GO:0031325)	1.29	5.56e-11	1.57e-08
cellular protein modification process (GO:0006464)	1.29	1.05e-09	2.41e-07
protein modification process (GO:0036211)	1.29	1.05e-09	2.37e-07
positive regulation of metabolic process (GO:0009893)	1.29	1.34e-12	4.92e-10
regulation of intracellular signal transduction (GO:1902531)	1.29	3.78e-06	0.000394
positive regulation of catalytic activity (GO:0043085)	1.29	0.000245	0.0142
cellular response to endogenous stimulus (GO:0071495)	1.29	0.000442	0.0227
negative regulation of RNA metabolic process (GO:0051253)	1.29	8.33e-05	0.00578
nervous system development (GO:0007399)	1.28	4.8e-07	6.17e-05
cellular metabolic process (GO:0044237)	1.28	2.03e-29	3.21e-25
nitrogen compound metabolic process (GO:0006807)	1.28	2.8e-25	7.39e-22
regulation of cellular component movement (GO:0051270)	1.28	0.00105	0.046
macromolecule metabolic process (GO:0043170)	1.28	2.45e-21	3.22e-18
negative regulation of nucleobase-containing compound metabolic process (GO:0045934)	1.28	5.39e-05	0.00386
generation of neurons (GO:0048699)	1.28	0.000249	0.0143
negative regulation of transcription, DNA-templated (GO:0045892)	1.28	0.000244	0.0142
protein-containing complex subunit organization (GO:0043933)	1.28	3.77e-05	0.00284
cellular response to oxygen-containing compound (GO:1901701)	1.28	0.000976	0.0441
negative regulation of nucleic acid-templated transcription (GO:1903507)	1.28	0.000248	0.0142
positive regulation of cellular biosynthetic process (GO:0031328)	1.28	4.63e-06	0.000472
negative regulation of signaling (GO:0023057)	1.28	0.000149	0.00916
negative regulation of RNA biosynthetic process (GO:1902679)	1.28	0.000288	0.016
negative regulation of metabolic process (GO:0009892)	1.27	3.96e-09	7.53e-07
negative regulation of cell communication (GO:0010648)	1.27	0.000168	0.0102
primary metabolic process (GO:0044238)	1.27	2.56e-26	1.01e-22
positive regulation of biosynthetic process (GO:0009891)	1.27	4.72e-06	0.000475
positive regulation of protein metabolic process (GO:0051247)	1.27	7.33e-05	0.00515
regulation of primary metabolic process (GO:0080090)	1.27	5.37e-19	4.99e-16
positive regulation of cellular protein metabolic process (GO:0032270)	1.27	0.000133	0.0086
positive regulation of macromolecule biosynthetic process (GO:0010557)	1.27	1.41e-05	0.00126
regulation of nitrogen compound metabolic process (GO:0051171)	1.27	4.16e-18	3.13e-15
protein-containing complex assembly (GO:0065003)	1.27	0.000283	0.0158
regulation of apoptotic process (GO:0042981)	1.27	0.000146	0.0091
regulation of cell death (GO:0010941)	1.27	5.06e-05	0.00367
protein metabolic process (GO:0019538)	1.27	5.4e-12	1.78e-09
positive regulation of RNA metabolic process (GO:0051254)	1.26	3.46e-05	0.00267
negative regulation of macromolecule metabolic process (GO:0010605)	1.26	5.12e-08	7.71e-06
organic substance transport (GO:0071702)	1.26	6.59e-06	0.000635
negative regulation of biological process (GO:0048519)	1.26	2.1e-16	1.33e-13
regulation of cellular metabolic process (GO:0031323)	1.26	1.16e-18	9.69e-16
regulation of programmed cell death (GO:0043067)	1.26	0.000173	0.0104
response to oxygen-containing compound (GO:1901700)	1.26	0.000156	0.0095
regulation of signal transduction (GO:0009966)	1.26	3.25e-08	5.24e-06
cellular component organization or biogenesis (GO:0071840)	1.25	3.14e-17	2.16e-14
regulation of macromolecule metabolic process (GO:0060255)	1.25	2.72e-18	2.15e-15
positive regulation of cellular process (GO:0048522)	1.25	5.82e-16	3.54e-13
regulation of localization (GO:0032879)	1.25	4.77e-07	6.18e-05
metabolic process (GO:0008152)	1.25	2.94e-27	1.55e-23
regulation of metabolic process (GO:0019222)	1.25	7.13e-20	7.52e-17
organic substance metabolic process (GO:0071704)	1.25	4.46e-24	8.81e-21
organonitrogen compound metabolic process (GO:1901564)	1.25	9.79e-14	5.16e-11
cellular component organization (GO:0016043)	1.24	8.05e-15	4.54e-12
regulation of macromolecule biosynthetic process (GO:0010556)	1.24	2.38e-09	4.89e-07
regulation of signaling (GO:0023051)	1.23	4.12e-08	6.38e-06
regulation of nucleobase-containing compound metabolic process (GO:0019219)	1.23	2.81e-09	5.69e-07
regulation of cellular macromolecule biosynthetic process (GO:2000112)	1.23	5.8e-09	1.07e-06
regulation of biological quality (GO:0065008)	1.23	5.5e-09	1.02e-06
regulation of cellular biosynthetic process (GO:0031326)	1.23	2.3e-09	4.85e-07
positive regulation of signaling (GO:0023056)	1.23	0.000323	0.0176
regulation of cell communication (GO:0010646)	1.23	9.56e-08	1.4e-05
regulation of biosynthetic process (GO:0009889)	1.23	2.12e-09	4.53e-07
positive regulation of signal transduction (GO:0009967)	1.23	0.000794	0.0372
cell development (GO:0048468)	1.23	0.000596	0.0292
positive regulation of cell communication (GO:0010647)	1.23	0.000406	0.021
regulation of cell differentiation (GO:0045595)	1.22	0.00102	0.0457
cellular response to organic substance (GO:0071310)	1.22	5.1e-05	0.00368
localization (GO:0051179)	1.22	6.48e-13	2.63e-10
positive regulation of RNA biosynthetic process (GO:1902680)	1.22	0.000922	0.0421
regulation of developmental process (GO:0050793)	1.22	3.48e-05	0.00267
positive regulation of nucleic acid-templated transcription (GO:1903508)	1.22	0.00104	0.0461
positive regulation of transcription, DNA-templated (GO:0045893)	1.22	0.00104	0.046
regulation of molecular function (GO:0065009)	1.22	2.47e-06	0.000267
positive regulation of biological process (GO:0048518)	1.21	1.23e-13	6.26e-11
anatomical structure morphogenesis (GO:0009653)	1.21	0.000204	0.012
regulation of RNA metabolic process (GO:0051252)	1.21	3.16e-07	4.34e-05
response to organic substance (GO:0010033)	1.21	9.02e-06	0.000844
negative regulation of response to stimulus (GO:0048585)	1.2	0.00105	0.0461
regulation of gene expression (GO:0010468)	1.2	7.89e-09	1.37e-06
establishment of localization (GO:0051234)	1.2	3.55e-08	5.67e-06
cellular response to chemical stimulus (GO:0070887)	1.2	3.69e-05	0.00279
regulation of RNA biosynthetic process (GO:2001141)	1.18	3.08e-05	0.00241
regulation of transcription, DNA-templated (GO:0006355)	1.18	3.41e-05	0.00264
regulation of nucleic acid-templated transcription (GO:1903506)	1.18	3.79e-05	0.00284
animal organ development (GO:0048513)	1.17	0.000112	0.0074
transport (GO:0006810)	1.17	2.92e-06	0.000312
regulation of multicellular organismal process (GO:0051239)	1.16	0.00113	0.0491
system development (GO:0048731)	1.16	2.6e-05	0.00208
regulation of response to stimulus (GO:0048583)	1.15	8.16e-05	0.00568
multicellular organism development (GO:0007275)	1.14	4.01e-05	0.00296
anatomical structure development (GO:0048856)	1.13	9.61e-05	0.00649
developmental process (GO:0032502)	1.12	0.000103	0.00684
cellular process (GO:0009987)	1.11	2.42e-27	1.91e-23
regulation of cellular process (GO:0050794)	1.11	5.67e-10	1.36e-07
regulation of biological process (GO:0050789)	1.1	9.74e-10	2.3e-07
biological regulation (GO:0065007)	1.09	3.5e-09	6.75e-07
biological_process (GO:0008150)	1.07	3.79e-23	6e-20
